# Supplementary material for: The impact of genetic modified Ma bamboo on soil microbiome
Source: Front Microbiol. 2022 Nov 1;13:1025786. doi: 10.3389/fmicb.2022.1025786 (PMC9664077; doi:10.3389/fmicb.2022.1025786)
Supplement: Supplementary file 1 [file Data_Sheet_1.fasta]

>OTU_1
TGGGGAATATTGGACAATGAGCGAAAGCTTGATCCAGCAATATCACGTGAATGAGGATGGAAAGAACTTAAACTTTTTTTGATCCTAAACAGGAAAAGTTGGAATAGATTCCACGGAAGGTTTGATTTTTTTAGACTGTAAAATTCTTTTGTTGGTGAACATAATGAGTGTAACCAAAGAAAAAGTTCCGACTAACTTCGTGCCAGCAGTCGCGGTAAAACGGGGGGAGCAAGCGTTATTCAACATTATTGGGCGTAAAGGGCAAGTAGACGGTTTTGTATAGTTAAGAATGAAAGAGTACATCTCAAGTGTATAAACATTTTTAAAACGCAGAAGCTAGAGTATAAGAGGGGAGAATAGTACATCAAATGGAGAGGTGAAATTCGTAGATATTTGAGGGACTCCTAAGAAGCGAAGGCGAGGATCTGGCTTATACTGACGTTGAAGGGCGAAGGCATGGGGAGCAAACAGG
>OTU_2
TAAAGAATATTGGACAATGAACGAAAGTTTGATCCAGCAATACCACGTGAGTGATAGTTAAATATTAGATAAATATTAGATTTATTTAATGAAGGTTAATTCCGTAAATCTCTTTCAGTATTGAGTAATTAGACAGTAAATACAAAAGAAGTCCCGACTAACTTCGTGCCAGCAGTCGCGGTAATACGGAGGGGGCTAGCGTTATTCATCTTGACTGGGCGTAAAGGGTACGTAGGTGGTTTTTATAGTTTTAATTAAGTAATCCAGACACAATCTTAGAAGTTAATTAAAATACGTAGAAGCTTTGAGATTATTTGAAGTGAGTTATATTTTTAGTGTAAAGGTGAAATTTAATGATATTAAAAAGATATCCATATGGCGAAAGCTACTTACTAAAATAAGTCTGACACTAAGGTACGAAAGCGTGGGGAGCAAATAGG
>OTU_3
TGGGGAATCTTGCGCAATGGACGAAAGTCTGACGCAGCGACGCCGCGTGAGGGAGGAAGCTCTTCGGGGTGTAAACCTCTGTTGCTCGGAACGAAACTCAGGATTCGTCCTGATTGACGGTACCGAGTGAGGAAGCGCCGGCTAACTCTGTGCCAGCAGCCGCGGTAATACAGAGGGCGCGAGCGTTGTCCGGAATCACTGGGCGTAAAGGGCGCGTAGGTGGCCACTGTAAGGCCGTGGTGAAAGTCCGGGGCTCAACCCCGGATCTGCCAAGGCGACTGCAGGGCTAGGGCACCGTAGAGGCAGATGGAATTCCGGGTGTAGCGGTGGAATGCGTAGAGATCCGGAAGAACACCGGTGGCGAAGGCGGTCTGCTGGGCGGTGGGGCGCAAGCTCCAATAGCCGACACTGAGGCGCGACAGCGTGGGGAGCAAACAGG
>OTU_4
TCGAGAATCTTCCACAATGGGCGCAAGCCTGATGGAGCGACGCCGCGTGATGGATGAAGTCCTTCGGGACGTAAACATCTTTTATGAGGGAGAAATCCCGCAAGGGAACTGATAGTACCTCATGAATAAGGACCTGCTAAACTCGTGCCAGCAGCAGCGGTAATACGAGTGGTCCAAGCATTATCCGGAATTATTGGGCGTAAAGGGTGTGTAGGTGGTTCTGTCCCGATTTATCGGGATTTACTAGTCTCACGTTAAAGCTCCCGGCTTAACCGGGAACGTGCGCGGGATACGGCAGAACTAGAGGGTGCGAGAGGCGTACAGAACTCATGGTGTAGGGGTGAAATCCGTTGATATCATGGGGAATACCAAAAGCGAAGGCAGTACGCTGGCGCATACCTGACACTGAAACACGAAAGCGTGGGTAGCGAACGGG
>OTU_5
TCGAGGATCTTTCGCAATGGGCGCAAGCCTGACGAAGCGACGCTGTGTGGACGATGAAGGCCTTAGGGTTGTAAAGTCCTTTCGCGCAGGAACAAGAGAGGTAGGTAAATAGCCTGCCGATTTGAGGGTACTAGCGTAAAGAAGCACCGGCTAACTCCGTGCCAGCAGCTGCGGTAATACGGAGGGTGCAAGCATTAATCGGATTTACTGGGCGTAAAGGGCGCGTAGGCTGATGGGAAAGTTAAATGTGAAATTCCGGAGCTCAACTTCGGAGCTGCATTTAAAACTGCCTGTCTATAGAGGGATGGCGGAGAAAACGGAATTCCACAAGTAGCGGTGAAATGCGTAGATATGTGGAAGAACACCGGTGGCGAAAGCGGTTTTCTAGCTATCACCTGACGCTGAGGCGCGAGAGCATGGGGAGCAAACAGG
>OTU_6
TGGGGAATTGTTCGCAATGGGCGCAAGCCTGACGACGCAACGCCGCGTGGAGGATGAAGACCTTCGGGTCGTAAACTCCTTTCGACCGAGAAGAATGGCTCTCGACCTCATACGTCGAGAGCATGACGGTACCGAGGGAAGAAGCCCCGGCTAACTCCGTGCCAGCAGCCGCGGTAATACggggggggggCAAGCGTTGTTCGGAATTACTGGGCGTAAAGGGTTTGTAGGTGGCCAACTAAGTCAGACGTGAAATCCCTCAGCTTAACTGGGGAACTGCGTCTGAGACTGGATGGCTTGAGTGCAGGAGAGGAACGCGGAATTCCAGGTGTAGCGGTGAAATGCGTAGATATCTGGAGGAACACCGGTGGCGAAGGCGGCGTTCTGGACTGTAACTGACACTGAAAAACGAAAGCCAGGGGAGCAAACGGG
>OTU_7
TGGGGAATCTTGCGCAATGGCCGAAAGGCTGACGCAGCGACGCCGCGTGCGGGAGGACGCCTTTCGGGGTGTAAACCGCTGTCAGGGGGGACGAAGGCTCGAGGGAGGCAATGCCCTTGAGATTGACGGTACCCCCAGAGGAAGCACCGGCTAACTCCGTGCCAGCAGCCGCGGTAATACGGAGGGTGCAAGCGTTGTCCGGAATGATTGGGCGTAAAGCGCACGTAGGCGGTTCTTTAAGTCTCATGGTGAAAGGCTGGGGCTCAACCCCAAGCAAGCCGGGGATACTGGAGGACTGGAGACAGGTAGAGGCCAGCGGAATTCCGGGTGTAGCGGTGGAATGCGTAGAGATCCGGAAGAACACCGGAGGCGAAGGCGGCTGGCTGGACCTGATCTGACGCTGAGGTGCGAAAGCGTGGGGAGCGAACAGG
>OTU_8
TGGGGAATTGTTCGCAATGGGCGCAAGCCTGACGACGCAACGCCGCGTGGAGGATGAAGATCTTCGGGTCGTAAACTCCTTTCGATCGAGACGAACGGCTTCCGGGTGAACAATCCGGGAGAGTGACGGTACCGAGAGAAGAAGCCCCGGCTAACTCCGTGCCAGCAGCCGCGGTAATACggggggggCAAGCGTTGTTCGGAATTACTGGGCGTAAAGGGCTCGTAGGTGGCCATCTAAGTCAGACGTGAAATCCCTCGGCTTAACCGGGGAACTGCGTCTGATACTGGATGGCTTGAGTGTGGGAGAGGGATGCGGAATTCCAGGTGTAGCGGTGAAATGCGTAGATATCTGGAGGAACACCGGTGGCGAAGGCGGCATCCTGGACCACGACTGACGCTGAGTGAGCGAAAGCCAGGGGAGCAAACGGG
>OTU_9
TGGGGAATTGTTCGCAATGGGCGCAAGCCTGACGACGCAACGCCGCGTGGAGGATGAAGATCTTCGGGTCGTAAACTCCTTTCGATCGAGACGAATGGCCTCTGGGTGAATAATCCGGAGGAATGACGGTACCGAGAGAAGAAGCCCCGGCTAACTCCGTGCCAGCAGCCGCGGTAATACggggggggCAAGCGTTGTTCGGAATTACTGGGCGTAAAGGGCTCGTAGGTGGCCAACTAAGTCAGACGTGAAATCCCTCGGCTTAACCGGGGAACTGCGTCTGATACTGGATGGCTTGAGTTTGGGAGAGGGACGCGGAATTCCAGGTGTAGCGGTGAAATGCGTAGATATCTGGAGGAACACCGGTGGCGAAGGCGGCGTCCTGGACCAATACTGACACTGAGTGAGCGAAAGCCAGGGGAGCAAACGGG
>OTU_10
TAGGGAATTGTTCGCAATGGGCGCAAGCCTGACGACGCAACGCCGCGTGGAGGATGAAGATCTTCGGGTCGTAAACTCCTTTCGATCGAGACGAATGGTCTCCGGACTAACACTCCGGGGAAATGACGGTACCGAGAGAAGAAGCCCCGGCTAACTCCGTGCCAGCAGCCGCGGTAATACggggggggCAAGCGTTGTTCGGAATTACTGGGCGTAAAGGGCTCGTAGGCGGCCAACTAAGTCAGACGTGAAATCCCTCGGCTTAACCGGGGAACTGCGTCTGATACTGGATGGCTTGAGTTTGGGAGAGGGATGCGGAATTCCAGGTGTAGCGGTGAAATGCGTAGATATCTGGAGGAACACCGGTGGCGAAGGCGGCATCCTGGACCAACACTGACGCTGAGTGAGCGAAAGCCAGGGGAGCAAACGGG
>OTU_11
TGGGGAATTGTTCGCAATGGGCGCAAGCCTGACGACGCAACGCCGCGTGGAGGATGAAGACCTTCGGGTCGTAAACTCCTTTCGATCGAGACGAACGGCCTTCGGGTTAATACTCCGGAGGTGTGACGGTACCGAGAGAAGAAGCCCCGGCTAACTCCGTGCCAGCAGCCGCGGTAATACgggggggggCAAGCGTTGTTCGGAATTACTGGGCGTAAAGGGCTCGTAGGTGGCCAACTAAGTCAGACGTGAAATCCCTCAGCTTAACTGGGGAACTGCTTCTGATACTGGTTGGCTTGAGTGTGGGAGAGGGATGCGGAATTCCAGGTGTAGCGGTGAAATGCGTAGATATCTGGAGGAACACCGGTGGCGAAGGCGGCATCCTGGACCACAACTGACGCTGAGGAGCGAAAGCTAGGGGAGCAAACGGG
>OTU_12
TAGGGAATTGTTCGCAATGGGCGCAAGCCTGACGACGCAACGCCGCGTGGAGGATGAAGGACTTCGGTCCGTAAACTCCTTTCGACCGAGATGAACAGCTCTTGACCTAATACGTCGAGAGCCTGACAGTATCGAGGGAAGCAGCCCCGGCTAACTCCGTGCCAGCAGCCGCGGTAATACgggggggggCAAGCGTTGTTCGGAATTACTGGGCGTAAAGGGTTCGTAGGTGGCCAACTAAGTCAGACGTGAAATCCCTCAGCTTAACTGGGGAACTGCGTCTGATACTGGTTGGCTTGAGTGCAGGAGAGGAACGCGGAATTCCAGGTGTAGCGGTGAAATGCGTAGATATCTGGAGGAACACCGGTGGCGAAGGCGGCGTTCTGGACTGCAACTGACACTGAGGAACGAAAGCCAGGGGAGCAAACGGG
>OTU_13
GTGGGGAATATTGGACAATGGGGGGAACCCTGATCCAGCCATGCCGCGTGTGTGAAGAAGGCCTTATGGTTGTAAAGCACTTTAAGCGAGGAGGAGGCTCTCTTGGTTAATACCCAAGATGAGTGGACGTTACTCGCAGAATAAGCACCGGCTAACTCTGTGCCAGCAGCCGCGGTAATACAGAGGGTGCGAGCGTTAATCGGATTTACTGGGCGTAAAGCGTGCGTAGGCGGCTTTTTAAGTCGGATGTGAAATCCCCGAGCTTAACTTGGGAATTGCATTCGATACTGGGAAGCTAGAGTATGGGAGAGGATGGTAGAATTCCAGGTGTAGCGGTGAAATGCGTAGAGATCTGGAGGAATACCGATGGCGAAGGCAGCCATCTGGCCTAATACTGACGCTGAGGTACGAAAGCATGGGGAGCAAACAGG
>OTU_14
TCGAGGATCTTTCGCAATGGGCGCAAGCCTGACGAAGCGACGCTGTGTGGACGATGAAGGCCCTTGGGTTGTAAAGTCCTTTCGCGTAAGAACAAGAGAAGCCGTCTAATAAGCGGCTGATTTGAGGGTACTACGTAAAGAAGCACCGGCTAACTCCGTGCCAGCAGCTGCGGTAATACGGAGGGTGCAAGCATTAATCGGATTTACTGGGCGTAAAGGGCGCGTAGGCGGGCCTACAAGTCAAATGTGAAATTCCGGAGCTCAACTTCGGAGCGGCATTTGAAACTGTAGGCCTATAGAGGGATGGCGGGGAAAACGGAATTCCACATGTAGCGGTGAAATGCGTAGATATGTGGAAGAACACCGGTGGCGAAAGCGGTTTTCCGGCTATTACCTGACGCTGAGGCGCGAGAGCATGGGGAGCAAACAGG
>OTU_15
TAGGGAATTGTTCGCAATGGGCGCAAGCCTGACGACGCAACGCCGCGTGGAGGATGAAGACCTTCGGGTCGTAAACTCCTTTCGACCGAGATGAATATCTGCCGGCCCAATACGCCGGCAGGCTGACAGTATCGAGGGAAGAAGCCCCGGCTAACTCCGTGCCAGCAGCCGCGGTAATACgggggggggCAAGCGTTGTTCGGAATTACTGGGCGTAAAGGGTTCGTAGGTGGCCAGCTAAGTCAGACGTGAAATCCCTCAGCTCAACTGGGGAACTGCGTCTGAGACTGGATGGCTTGAGTGCAGGAGAGGAACGCGGAATTCCAGGTGTAGCGGTGAAATGCGTAGATATCTGGAGGAACACCGGTGGCGAAGGCGGCGTTCTGGACTGTTACTGACACTGAGGAACGAAAGCCAGGGGAGCAAACGGG
>OTU_16
TAGGGAATCTTCCGCAATGGGCGAAAGCCTGACGGAGCAATGCCGCGTGAACGATGAAGGCCTTCGGGTCGTAAAGTTCTGTTGTGGGGGAAGAAATCTGATTGGGATAACACTCCAGTCAGTTTGACGGTACTCCACGAGGAAGCCCCGGCTAATTACGTGCCAGCAGCCGCGGTAATACGTAAGGGGCAAGCGTTGTCCGGAATCACTGGGCGTAAAGCGCACGTAGGCGGTTTAGCAAGTTAGGGGTGCAAGCTCCAGGCTTAACCTGGAAACTGCCTCTAAAACTACTTCACTTGAGTATTAGAGGGGAAGCTGGAATTCACGGTGTAGCGGTGAAATGCGTAGATATCGTGGAGAACACCCGTGGCGAAGGCGGGCTTCTGGCTAATAACTGACGCTGAGGTGCGAAAGCTAGGGGAGCGAACGGG
>OTU_17
TGGGGAATTTTTCGCAATGGGGGAAACCCTGACGAAGCAACGCCGCGTGGAGGATGAAGGCCTTCGGGTCGTAAACTCCTGTCGACCGGGACGAAAGTAGTCTGACCTAATACGTCGGACTATTGACTGTACCGGTGGAGGAAGCCACGGCTAACTCTGTGCCAGCAGCCGCGGTAATACAGAGGTGGCAAGCGTTGTTCGGAATTACTGGGCGTAAAGGGCGCGTAGGCGGCCTTGTAAGTCCTGTGTGAAATCCCCTGGCTCAACTAGGGAATTGCACGGGAGACTGCTTGGCTTGAGTTCGGGAGAGGGAAGCGGAATTCCGGGTGTAGCGGTGAAATGCGTAGATATCCGGAGGAACACCGGTGGCGAAGGCGGCTTCCTGGACCGACACTGACGCTGAGGCGCGAAAGCTAGGGGAGCAAACGGGA
>OTU_18
TGGGGAATATTGCACAATGGGCGCAAGCCTGATGCAGCGACGCCGCGTGGAGGAAGAAGGCTTTCGAGTCGTAAACTCCTGTTAAGTGGGAAGAAAGACTTTGCGAGGATAATGCGCAGAGGGATGACGGTACCACTAGAGAAAGCTCCGGCTAACTTCGTGCCAGCAGCCGCGGTAATACGAAGGGAGCAAGCGTTATTCGGAATGACTGGGCGTAAAGGGCGTGTAGGCGGCTTTGTAAGCTACCTGTTAAAGACCACTTCATAAAGGTGGAAAGGCAGGTGGAACTGTAAGGCTAGAGGATGGAAGAGAGAAGTGGAATTCTCGGAGTAGCGGTAAAATGCGTAGATCTCGAGAGGAACACCGATTGCGAAGGCAGCTTCTTGGTCCACTCCTGACGCTGAGGCGCGAAAGCGTGGGTAGCAAACAGG
>OTU_19
TGGGGAATTGTTCGCAATGGGCGCAAGCCTGACGACGCAACGCCGCGTGGAGGACGAAGATCTTCGGGTCGTAAACTCCTGTCGAGCGGGACGAACACCCATCCGGTGAATATCCGGGAGGGCTGACGGTACCGCTAAAGGAAGCCCCGGCTAACTCCGTGCCAGCAGCCGCGGTAATACggggggggCAAGCGTTGTTCGGAATTACTGGGCGTAAAGGGCTCGTAGGCGGCCAACTAAGTCGGACGTGAAATCCCCAGGCTCAACTTGGGAACTGCGTCCGATACTGGATGGCTTGAATTCGGGAGAGGGATGCGGAATTCCAGGTGTAGCGGTGAAATGCGTAGATATCTGGAGGAACACCGGTGGCGAAGGCGGCATCCTGGACCGACATTGACGCTGAGTGAGCGAAAGCTAGGGGAGCAAACGGG
>OTU_20
TGGGGAATTGTTCGCAATGGGCGCAAGCCTGACGACGCAACGCCGCGTGGAGGATGAAGACCTTCGGGTCGTAAACTCCTTTCGACCGAGATGAATTCCTGCCGACCTAACACGTCGGCAGGGTGACAGTATCGAGGGAAGCAGCCCCGGCTAACTCCGTGCCAGCAGCCGCGGTAATACgggggggggCAAGCGTTGTTCGGAATTACTGGGCGTAAAGGGTTCGTAGGTGGCTGGCTAAGCCAGACGTGAAATCCCTCAGCTTAACTGGGGAACTGCGTCTGGGACTGGTCAGCTCGAGTGCAGGAGAGGAACGCGGAATTCCAGGTGTAGCGGTGAAATGCGTAGATATCTGGAGGAACACCGGTGGCGAAGGCGGCGTTCTGGACTGCAACTGACACTGAGGAACGAAAGCCAGGGGAGCAAACGGG
>OTU_21
TGAGGAATATTGGGCAATGGGCGAAAGCCTGACCCAGCCACGCCGCGTGAGTGATGAAGGCCTTCGGGTTGTAAAGCTCTGTGGGGAGGGGAGAAAACGTCGTGAGCGAATAGGTCACGGCCTTGACGGTACCTCCTTAGCAAGCACCGGCTAACTCTGTGCCAGCAGCCGCGGTAAGACAGAGGGTGCAAACGTTGCTCGGAATTACTGGGCGTAAAGCGCGTGTAGGTGGACTAGCAAGTCGGATGTGAAATCCCTGGGCTCAACCCAGGAACTGCATTCGAAACTGCAAGTCTTGAGTAGTGGAGAGGGATGGCGGAATTCCGGGTGTAGAGGTGAAATTCGTAGATATCCGGAGGAACACCAGTGGCGAAGGCGGCCTCCTGGACACTTACTGACACTGAGACGCGAAAGCGTGGGGAGCAAACAGG
>OTU_22
GTAGGGAATCTTCCGCAATGGACGAAAGTCTGACGGAGCAACGCCGCGTGAGTGATGAAGGTTTTCGGATCGTAAAGCTCTGTTGTTAGGGAAGAACAAGTACCGTTCGAATAGGGCGGTACCTTGACGGTACCTAACCAGAAAGCCACGGCTAACTACGTGCCAGCAGCCGCGGTAATACGTAGGTGGCAAGCGTTGTCCGGAATTATTGGGCGTAAAGGGCTCGCAGGCGGTTTCTTAAGTCTGATGTGAAAGCCCCCGGCTCAACCGGGGAGGGTCATTGGAAACTGGGGAACTTGAGTGCAGAAGAGGAGAGTGGAATTCCACGTGTAGCGGTGAAATGCGTAGAGATGTGGAGGAACACCAGTGGCGAAGGCGACTCTCTGGTCTGTAACTGACGCTGAGGAGCGAAAGCGTGGGGAGCGAACAGG
>OTU_23
TCGAGGATCTTTCGCAATGGGCGCAAGCCTGACGAAGCGACGCTGTGTGGACGATGAAGGCCTTCGGGTTGTAAAGTCCTTTCGCGTAAGAACAAGAGAGGTCACCTAACACGTGGCTGATTTGAGGGTACTACGTAAAGAAGCACCGGCTAACTCCGTGCCAGCAGCTGCGGTAATACGGAGGGTGCAAGCATTAATCGGATTCACTGGGCGTAAAGGGCGCGTAGGCGGGTCAACAAGTCAAATGTGAAATTCCGGGGCTCAACCTCGGAGCGGCATTTGAAACTGTAGGTCTAAAGAGGGATGGCGGAGAAAACGGAATTCCACATGTAGCGGTGAAATGCGTAGATATGTGGAAGAACACCAGTGGCGAAAGCGGTTTTCTAGCTATTACCTGACGCTGAGGCGCGAGAGCATGGGGAGCAAACAGG
>OTU_24
TCGAGGATCTTTCGCAATGGGCGCAAGCCTGACGAAGCGACGCTGTGTGGACGATGAAGGCCTTCGGGTTGTAAAGTCCTTTCGCGTAAGAACAAGAGAGGTTAACGAATAATTAGCCGATTTGAGGGTACTACGTAAAGAAGCACCGGCTAACTCCGTGCCAGCAGCTGCGGTAATACGGAGGGTGCAAGCATTAATCGGATTTACTGGGCGTAAAGGGCGCGTAGGCGGGTTCGTAAGTCAAATGTGAAATTCCGGGGCTCAACCTCGGAGCGGCATTTGAAACTGTGAATCTATAGAGGGATGGCGGAGAAAACGGAATTCCACGTGTAGCGGTGAAATGCGTAGATATGTGGAAGAACACCGGTGGCGAAGGCGGTTTTCTAGCTATTACCTGACGCTGAGGCGCGAGAGCATGGGGAGCAAACAGG
>OTU_25
TGGGGAATATTGGACAATGGGGGAAACCCTGATCCAGCAATGCCGCGTGAGTGATGAAGGCCTTCGGGTCGTAAAGCTCTGTCAGAAGGGACGAAACTAAAGTAAGAACAACACCTTATTTTATTGACGGTACCTTCAGAGGAAGCACCGGCTAACTCTGTGCCAGCAGCCGCGGTAATACAGAGGGTGCAAGCGTTGTTCGGAGTTACTGGGCGTAAAGCGCATGTAGGCGGATAGAGAAGTCGGGTGTGAAAGCCCTGGGCTCAACCCAGGAACTGCGCCCGAAACCATCTATCTGGAGTACAGTAGGGGAGCGGGGAATTCCAGGTGTAGAGGTGAAATTCGTAGATATCTGGAGGAACACCAGTGGCGAAGGCGCCGCTCTGGGCTGTTACTGACGCTGAGATGCGAAAGCTTGGGGAGCAAACAGG
>OTU_26
TCGAGGATCTTTCGCAATGGGCGCAAGCCTGACGAAGCGACGCTGTGTGAATGATGAAGGCCTTCGGGTTGTAAAGTTCTTTCGCGCCGGAACAAGAGAGATATGTGAATAGCATATTGATTTGAGGGTACTGCGTAAAGAAGCACCGGCTAACTCCGTGCCAGCAGCTGCGGTAATACGGAGGGTGCAAGCATTAATCGGATTTATTGGGCGTAAAGGGCGCGTAGACTGGTCTGCAAGTCAGATGTGAAATTCCGGGGCTCAACCCCGGAGCTGCATTTGAAACTGCAGGTCTATAGAGGGATGACGGAGAAAATGGAATTCCACGTGTAGCGGTGAAATGCGTAGATATGTGGAAGAACACCAGTGGCGAAAGCGGTTTTCTAGTTATCACCTGACGTTGAGGCGCGAGAGCAAGGGGAGCAAACAGG
>OTU_27
TAGGGAATCTTCCGCAATGGGCGAAAGCCTGACGGAGCAATGCCGCGTGAGTGATGAAGGCCTTCGGGTCGTAAAGCTCTGTTGAGGGGGAAGAATGCTGCATCCGATAATACCGGATGCGGTTTGACGGTACTCCTCGAGGAAGCCCCGGCTAATTACGTGCCAGCAGCCGCGGTAATACGTAAGGGGCAAGCGTTGTCCGGAATCACTGGGCGTAAAGCGCACGTAGGCGGCTTGGCAAGTCAGGGGTGCAAGCTCTAGGCTTAACCTAGAAACTGCCTCTGAAACTACCTCGCTTGAGGGTCAGAGGGGAAACTGGAATTCACGGTGTAGCGGTGAAATGCGTAGATATCGTGGAGAACACCCGTGGCGAAGGCGGGTTTCTGGCTGACAACTGACGCTGAGGTGCGAAAGCTAGGGGAGCGAACGGG
>OTU_28
TGGGGAATATTGCGCAATGGGCGAAAGCCTGACGCAGCAACGCCGTGTGTGTGATGAAGGCCTTCGGGTCGTAAAGCACTGTCAGGGCCGACGATGGCGGCGAGGGAGCAAAATCCTGAGCCGTTGACGGTAAGCCCAAAGGAAGCACCGGCTAACTCTGTGCCAGCAGCCGCGGTAAGACAGAGGGTGCAAGCGTTGTTCGGAATTATTGGGCGTAAAGCGCACGTAGGCGGTCTCGCAAGTCGGGTGTGAAATCCCGGGGCTCAACCCCGGAAGTGCACTCGAAACTACGAGACTTGAGTCTCGGAGAGGGTAGTGGAATTCCTGGTGTAGAGGTGAAATTCGTAGATATCAGGAGGAACACCGGTGGCGAAGGCGGCTACCTGGACGATGACTGACGCTGAGGTGCGAAAGCGTGGGGAGCAAACAGG
>OTU_29
TGGGGAATTGTTCGCAATGGGCGCAAGCCTGACGACGCAACGCCGCGTGGAGGATGAAGATTTTCGGATCGTAAACTCCTGTCGAATGGGACGAAAAGGTCGCGGTCTAATACTCCGTGATCCTGACGGTACCGTTAAAGGAAACCCCGGCTAACTCCGTGCCAGCAGCCGCGGTAATACgggggggggTAAGCGTTGTTCGGAATTACTGGGCGTAAAGGGCTCGTAGGCGGCCAACTAAGTCAGACGTGAAATCCCTCAGCTTAACTGGGGAACTGCGTCTGATACTGGATGGCTTGGATTTGGGAGAGGAATGCGGAATTCCAGGTGTAGCGGTGAAATGCGTAGATATCTGGAGGAACACCGGTGGCGAAGGCGGCATTCTGGACCAATATTGACGCTGAGGAGCGAAAGCCAGGGGAGCAAACGGG
>OTU_30
TCGAGAATCTTTCGCAATGGGCGAAAGCCTGACGAAGCGACGCTGTGTGGACGATGAAGGCCTTCGGGTTGTAAAGTCCTTTCGCGTGGGAACAAGAGAGGTTACCTAATAGATAGCCAATTTGAGGGTACCACGTAAAGAAGCACCGGCTAACTCCGTGCCAGCAGCTGCGGTAATACGGAGGGTGCAAGCATTAATCGGATTTACTGGGCGTAAAGGGCGCGTAGGCGGGCCATCAAGTCAAATGTGAAATTCCGGAGCTCAACTCCGGAGCGGCATTTGAAACTGAAGGCCTATAGAGGGATGGCGGAGAAAACGGAATTCCACGTGTAGCGGTGAAATGCGTAGATATGTGGAAGAACACCGGTGGCGAAAGCGGTTTTCTAGCTATTACCTGACGCTGAGGCGCGAGAGCATGGGGAGCAAACAGG
>OTU_31
TCGAGGATCTTTCGCAATGGGCGCAAGCCTGACGAAGCGACGCTGTGTGGACGATGAAGGCCTTCGGGTTGTAAAGTCCTTTCGCGTAAGAACAAGAGAGGTAGGTTAATAACCTGCCGATTTGAGGGTACTACGTAAAGAAGCACCGGCTAACTCCGTGCCAGCAGCTGCGGTAATACGGAGGGTGCAAGCATTAATCGGATTTACTGGGCGTAAAGGGCGCGTAGGCGGGTAGTCAAGTCAAATGTGAAATTCCGGAGCTCAACTTCGGAGCGGCATTTGAAACTGGTTATCTATAGAGGGATGGCGGAGAAAATGGAATTCCACATGTAGCGGTGAAATGCGTAGATATGTGGAAGAACACCAGTGGCGAAAGCGGTTTTCTAGCTATTACCTGACGCTGAGGCGCGAGAGCATGGGGAGCAAACAGG
>OTU_32
TGGGGAATTGTTCGCAATGGGCGAAAGCCTGACGACGCAACGCCGCGTGGAGGATGAAGATCTTCGGGTCGTAAACTCCTTTCGATCGGGACGAATGATCGGTGACCTAACACGTCACCGGAATGACGGTACCGAGAGAAGAAGCCCCGGCTAACTCCGTGCCAGCAGCCGCGGTAATACgggggggggCAAGCGTTGTTCGGAATTACTGGGCGTAAAGGGCGCGTAGGCGGCCCTCTAAGTCGGACGTGAAATCCCTCGGCTCAACCGGGGAACTGCGTCCGATACTGGAGGGCTTGAATCCGGGAGAGGGATGTGGAATTCCAGGTGTAGCGGTGAAATGCGTAGATATCTGGAGGAACACCGGTGGCGAAGGCGGCATCCTGGACCGGTATTGACGCTGAGGCGCGAAAGCTAGGGTAGCAAACGGG
>OTU_33
TCGAGGATCTTTCGCAATGGGCGTAAGCCTGACGAAGCGACGCTGTGTGAGGGATGAAGGCCTTCGGGTTGTAAACCTCTTTCGCTTGGGAGCAAGAGAGTGTAGTGAATAACTATGCGATTTGAGAGTACCAGGTAAAGAAGCACCGGCTAACTACGTGCCAGCAGCTGCGGTAATACGTAGGGTGCAAGCATTAATCGGAATTATTGGGCGTAAAGGGCGCGTAGGCGGCTATGCAAGTCAGATGTGAAATTCCAAAGCTCAACTTTGGAGCTGCATTTGAAACTGCGTAGCTAAAGAGGGATGGCGGAGAAAGCGGAATTCCACGTGTAGCGGTGAAATGCGTAGATATGTGGAAGAACACCTGTGGCGAAAGCGGCTTTCTAGCTATAACCTGACGCTGAGGCGCGAGAGCAAGGGGAGCAAACAGG
>OTU_34
TAGGGAATTGTTCGCAATGGGCGCAAGCCTGACGACGCAACGCCGCGTGGAGGATGAAGACCTTCGGGTCGTAAACTCCTTTCGACCGAGATGAACACCTGTCGACCCAACACGTCGACAGGCTGACAGTATCGAGGGAAGCAGCCCCGGCTAACTCCGTGCCAGCAGCCGCGGTAATACgggggggggCAAGCGTTGTTCGGAATTACTGGGCGTAAAGGGTTCGTAGGTGGCCAACTCAGTCAGACGTGAAATCCCTCAGCTTAACTGGGGAACTGCGTCTGATACTGGCTGGCTCGAGTGCAGGAGAGGAACGCGGAATTCCAGGTGTAGCGGTGAAATGCGTAGATATCTGGAGGAACACCGGTGGCGAAGGCGGCGTTCTGGACTGCAACTGACACTGATGAACGAAAGCCAGGGGAGCAAACGGG
>OTU_35
TGGGGAATCTTGCACAATGGGCGAAAGCCTGATGCAGCAACGCCGCGTGAGTGAAGAAGGCCTTTGGGTTGTAAAGCTCTTTCGGTTGGGAAGAAGGGACTAGGTGCTAATACCACTTAGTTTTGACGGTACCAGCATAAGAAGCACCGGCTAATTCCGTGCCAGCAGCCGCGGTAATACGGGAGGTGCAAGCGTTGTTCGGAGTGACTGGGCGTAAAGCGCACGTAGGTGGGCTTGTAAGTCGGATGTGAAAGCCCCGGGCTTAACCTGGGAACAGCATCCGAAACTATAAGTCTTGAATGCTTCAGAGGTTGGTAGAATTCCAGGTGTAGGAGTGAAATCCGTAGATATCTGGAGGAATACCGGAGGCGAAGGCGGCCAACTGGGAATGCATTGACACTGAGGTGCGAAAGCGTGGGGAGCAAACAGGA
>OTU_36
TAGGGAATTGTTCGCAATGGGCGCAAGCCTGACGACGCAACGCCGCGTGGAGGATGAAGACCTTCGGGTCGTAAACTCCTTTCGACCGAGATGAACACCTGTGGGCCTAATACGTCTACAGGCTGACAGTATCGAGGGAAGAAGCCCCGGCTAACTCCGTGCCAGCAGCCGCGGTAATACgggggggggCAAGCGTTGTTCGGAATTACTGGGCGTAAAGGGTTCGTAGGTGGCTTGCTAAGTCATACGTGAAATCCCTCAGCTTAACTGGGGAACTGCGTCTGAGACTGGCGAGCTTGAGTGCAGGAGAGGAACGCGGAATTCCAGGTGTAGCGGTGAAATGCGTAGATATCTGGAGGAACACCGGTGGCGAAGGCGGCGTTCTGGACTGTTACTGACACTGAGGAACGAAAGCCAGGGGAGCAAACGGG
>OTU_37
GTGGGGAATATTGCGCAATGGGCGAAAGCCTGACGCAGCGACGCCGCGTGGGTGATGAAGGCCTTCGGGTCGTAAAGCCCTGTCGCAGGGGAAGAATAAGCAGCGGGATAATACCCCGTTGCCCTGACGGTACCCTGCAAGAAAGCACCGGCTAACTCCGTGCCAGCAGCCGCGGTAATACGGAGGGTGCGAGCGTTGTTCGGAATTACTGGGCGTAAAGCGCGTGTAGGCGGCCGATTAAGTCTGGTGTGAAAGCCCGGGGCTCACCCCCGGAAGTGCGCTGGAAACTGGTCGGCTAGAGTATGGGAGAGGAAAGTGGAATTCCCGGTGTAGCGGTGAAATGCGTAGATATCGGGAGGAACACCAGCGGCGAAGGCGGCTTTCTGGACCAATACTGACGCTGAGACGCGAAAGCGTGGGGAGCAAACAGG
>OTU_38
GTGGGGAATATTGGACAATGGGCGAAAGCCTGATCCAGCCATGCCGCGTGTGTGAAGAAGGCCTTTTGGTTGTAAAGCACTTTAAGCGAGGAGGAGGCTACTTGGATTAATACTCTAGGATAGTGGACGTTACTCGCAGAATAAGCACCGGCTAACTCTGTGCCAGCAGCCGCGGTAATACAGAGGGTGCGAGCGTTAATCGGATTTACTGGGCGTAAAGCGTGCGTAGGCGGCTTTTTAAGTCGGATGTGAAATCCCTGAGCTTAACTTAGGAATTGCATTCGATACTGGGAAGCTAGAGTATGGGAGAGGATGGTAGAATTCCAGGTGTAGCGGTGAAATGCGTAGAGATCTGGAGGAATACCGATGGCGAAGGCAGCCATCTGGCCTAATACTGACGCTGAGGTACGAAAGCATGGGGAGCAAACAGG
>OTU_39
GTGGGGAATATTGCGCAATGGGCGAAAGCCTGACGCAGCAACGCCGCGTGAGTGAAGAAGGCCTTCGGGTTGTAAAGCTCTTTCGGTTGGGAAGAAGGGTATACGAGCTAATAAAGCGTATATTTGATGGTACCAAAAGAAGAAGCACCGGCTAACTTCGTGCCAGCAGCCGCGGTAATACGAAGGGTGCAAGCGTTATTCGGAATTATTGGGCGTAAAGGGTTCGTAGGCGGGATTGTAAGTCAAGTGTGAAATCCCCGAGCTTAACTCGGGACGTGCATTTGAAACTGTGATTCTTGAGTCATTGAGAGGGTGGTGGAATTGTTGGTGTAGGAGTGACATCCGTAGAGATCAACAGGAACATCAGAGGCGAAAGCGGCCACCTGGCAATGTACTGACGCTGAGGAACGAAAGCGTGGGGAGCAAACAGG
>OTU_40
TGGGGAATCTTGCGCAATGGCCGAAAGGCTGACGCAGCGACGCCGCGTGCGGGAGGACGCCCTTCGGGGTGTAAACCGCTGTCAGGGGGGACGAAGGAGGAGGGGAGGCAATGCCCTTTCTCTTGACGGTACCTCCAGAGGAAGCACCGGCTAACTCCGTGCCAGCAGCCGCGGTAATACGGAGGGTGCGAGCGTTGTCCGGAATCATTGGGCGTAAAGCGCACGTAGGCGGTCTTTTAAGTCTCACGGTGAAAGGCTGGGGCTCAACCCCATGCATGCCGGGGATACTGGGAGACTGGAGACAGGCAGAGGCCAGCGGAATTCCGGGTGTAGCGGTGGAATGCGTAGAGATCCGGAAGAACACCGGAGGCGAAGGCGGCTGGCTGGGCCTGATCTGACGCTGAGGTGCGAAAGCGTGGGGAGCGAACAGG
>OTU_41
TGGGGAATTGTTCGCAATGGGCGCAAGCCTGACGACGCAACGCCGCGTGGAGGATGAAGAATTTCGGTTCGTAAACTCCTTTCGATCGGGACGAATCGGTCACGGCCTAATACGCCGTGGCACTGACGGTACCGAGAGAAGAAGCCCCGGCTAACTCCGTGCCAGCAGCCGCGGTAATACgggggggggCAAGCGTTGTTCGGAATTACTGGGCGTAAAGGGCGCGTAGGCGGCCTGCTAAGTCGGACGTGAAATCCCTCGGCTCAACCGAGGAACTGCGTCCGATACTGGTGGGCTTGAATCCGGGAGAGGGATGTGGAATTCCAGGTGTAGCGGTGAAATGCGTAGATATCTGGAGGAACACCGGTGGCGAAGGCGGCATCCTGGACCGGTATTGACGCTGAGGCGCGAAAGCTAGGGGAGCAAACGGG
>OTU_42
TGGGGAATTGTTCGCAATGGGCGCAAGCCTGACGACGCAACGCCGCGTGGAGGATGAAGATTTTCGGATCGTAAACTCCTTTCGATCGAGACGAATGGCCTCTGGGTAAACAGCCTGGAGGAATGACGGTACCGAGAGAAGAAGCCCCGGCTAACTCCGTGCCAGCAGCCGCGGTAATACgggggggggCAAGCGTTGTTCGGAATTACTGGGCGTAAAGGGCTCGTAGGTGGCCAACTAAGTCACACGTGAAATCCCTCGGCTTAACCGGGGAACTGCGTGTGATACTGGGTGGCTTGAGTTTGGGAGAGGGATGCGGAATTCCAGGTGTAGCGGTGAAATGCGTAGATATCTGGAGGAACACCGGTGGCGAAGGCGGCATCCTGGACCAATACTGACGCTGAGGAGCGAAAGCCAGGGGAGCAAACGGG
>OTU_43
TGGGGAATTGTTCGCAATGGGCGCAAGCCTGACGACGCAACGCCGCGTGGAGGATGAAGATCTTCGGGTCGTAAACTCCTTTCGATCGAGACGAATTTCCTCGGGGTGAACAATCCCGAGGGGTGACGGTACCGAGAGAAGAAGCCCCGGCTAACTCCGTGCCAGCAGCCGCGGTAATACggggggggCAAGCGTTGTTCGGAATTACTGGGCGTAAAGGGCTCGTAGGCGGCCAACTAAGTCGGACGTGAAATCCCTCGGCTTAACCGGGGAACTGCGTCCGATACTGGATGGCTCGAGTGTGGGAGAGGGATGCGGAATTCCAGGTGTAGCGGTGAAATGCGTAGATATCTGGAGGAACACCGGTGGCGAAGGCGGCATCCTGGACCACGACTGACGCTGAGTGAGCGAAAGCCAGGGGAGCAAACGGG
>OTU_44
TAGGGAATCTTCCGCAATGGACGAAAGTCTGACGGAGCGACGCCGCGTGAGCGAAGAAGGCCTTCGGGTCGTAAAGCTCTGTTGTGAGGGACGAAGGAGCGCCGTTTGAACAAGGCGGCGCGGTGACGGTACCTCACGAGAAAGCCCCGGCTAACTACGTGCCAGCAGCCGCGGTAATACGTAGGGGGCGAGCGTTGTCCGGAATTATTGGGCGTAAAGCGCGCGCAGGCGGTCCTTTAAGTCTGATGTGAAAGCCCACGGCTCAACCGTGGAGGGTCATTGGAAACTGGGGGACTTGAGTGCAGGAGAGGAGAGCGGAATTCCACGTGTAGCGGTGAAATGCGTAGAGATGTGGAGGAACACCAGTGGCGAAGGCGGCTCTCTGGCCTGTAACTGACGCTGAGGCGCGAAAGCGTGGGGAGCAAACAGG
>OTU_45
TGGGGAATTTTTCGCAATGGGCGCAAGCCTGACGAAGCAACGCCGCGTGGAGGATGAAGGCCTTCGGGTCGTAAACTCCTGTCGACCGGGACGAAAGCAAGATGGGTTAATACCCCGATTTGTTGACTGTACCGGTGGAGGAAGCCACGGCTAACTCTGTGCCAGCAGCCGCGGTAATACAGAGGTGGCAAGCGTTGTTCGGAATTACTGGGCGTAAAGGGCGCGTAGGCGGTTTCGTAAGTCCCGTGTGAAAGCCCCCGGCTCAACTGGGGAATTGCACGGGAAACTGCGAGGCTTGAGTTCGGGAGAGGGAAGCGGAATTCCGGGTGTAGCGGTGAAATGCGTAGATATCCGGAGGAACACCGGTGGCGAAGGCGGCTTCCTGGACCGACACTGACGCTGAGGCGCGAAAGCTAGGGGAGCAAACGGG
>OTU_46
TGGGGAATATTGCGCAATGGGCGAAAGCCTGACGCAGCAACGCCGCGTGAGTGAAGAAGGCCTTCGGGTTGTAAAGCTCTTTCGGCTGGGAAGAAGGGTGTAGATGTGAACAATTTCTACATTTGATGGTACCAGAAGAAGAAGCACCGGCAAACTTCGTGCCAGCAGCCGCGGTAATACGAAGGGTGCGAGCGTTATTCGGAATTATTGGGCGTAAAGGGTTCGTAGGCGGGATCGTAAGTCAAGTGTGAAATCTCCGAGCTTAACTCGGAACGTGCACTTGAAACTGCGATTCTTGAGTCATAGAGAGGGTGGTGGAATTGTTGGTGTAGGAGTGACATCCGTAGAGATCAACAGGAACATCAGAGGCGAAAGCGGCCACCTGGCTATGTACTGACGCTGAGGAACGAAAGCGTGGGGAGCAAACAGG
>OTU_47
TGGGGAATATTGGGCAATGGGCGAAAGCCTGACCCAGCCACGCCGCGTGAGTGATGAAGGCCTTCGGGTCGTAAAGCTCTGTGGGGAGGGACGAATAAGCCTCATGCTAATATCATCGGGCCCTGACGGTACCTCCTTAGCAAGCACCGGCTAACCATGTGCCAGCAGCCGCGGTAATACATGGGGTGCAAACGTTGCTCGGAATTATTGGGCGTAAAGCGCACGTAGGCGGTTCGTTATGTCAGACGTGAAAGCCCCCGGCTCAACCGGGGAAGTGCATCTGAAACTGGCGAGCTAGAGTACTAAAGAGGGTCGCGGAATTCCCGGTGTAGAGGTGAAATTCGTAGATATCGGGAGGAACACCGGTGGCGAAGGCGGCGACCTGGGTAGATACTGACGCTGAGGTGCGAAAGCGTGGGGAGCAAACAGG
>OTU_48
TGGGGAATATTGGACAATGGGCGCAAGCCTGATCCAGCGACGCCGCGTGAGTGATGAAGGCCTTCGGGTTGTAAAGCTCTGTTGAGGGGAAAGAAAACGGTCAGCGCGAATAGTTCTGGCCCTTGACGGTACCCCTTTAGAAAGCACCGGCTAACTCTGTGCCAGCAGCCGCGGTAAGACAGAGGGTGCAAACGTTGCTCGGAATTACTGGGCGTAAAGCGCGTGTAGGCGGACCTGCAAGTCGGACGTGAAAGCCCTGGGCTCAACCCAGGAACTGCATCCGAAACTGCGGGTCTGGAGTGGTGGAGAGGGAAGCAGAATTCCTGGTGTAGAGGTGAAATTCGTAGATATCAGGAGGAACACCGGTGGCGAAGGCGGCTTCCTGGACACTTACTGACGCTGAGACGCGAAAGCGTGGGGAGCAAACAGG
>OTU_49
TGGGGAATATTGGACAATGGGCGCAAGCCTGATCCAGCGACGCCGCGTGAGTGATGAAGGCCTTCGGGTTGTAAAGCTCTGTTGAGGGAGAAGAAAACGTTTGGCGTGAATAACTCCAGACCTTGACGGTATCCCTTTAGAAAGCACCGGCTAACTCTGTGCCAGCAGCCGCGGTAAGACAGAGGGTGCGAACGTTGCTCGGAATTACTGGGCGTAAAGCGCGTGTAGGCGGACTGGTAAGTCGGACGTGAAATCCCTGGGCTCAACCCAGGAACTGCATCCGAAACTATCAGTCTGGAGTGGTGGAGAGGGAAGCAGAATTCCTGGTGTAGAGGTGAAATTCGTAGATATCAGGAGGAACACCGGTGGCGAAGGCGGCTTCCTGGACACTAACTGACGCTGAGACGCGAAAGCGTGGGGAGCAAACAGG
>OTU_50
TGGGGAATTTTGGGCAATGGCCGAAAGGCTGACCCAGCGACGCCGCGTGCGGGATGACGCCTCTCGGGGTGTAAACCGCTGTCAGAGGGGAAGAATAGCGCAGGTGAGAATATTGTCTGCGTGTGACGGTACCCTCAAAGGAAGCACCGGCTAACTCCGTGCCAGCAGCCGCGGTAATACGGAGGGTGCAAGCGTTGTTCGGATTTACTGGGCGTAAAGCGCGCGCAGGTGGATGAACAAGTCGGAAGTGAAATCTCGAGGCTCAACCTCGAGGCTGCTCCCGAAACTGTTCGTCTGGGGACTGGTAGAGGCTGGTAGAATTCCCGGTGTAGCGGTGGAATGCGTAGAGATCGGGAAGAATACCCGTGGCGAAGGCGGCCAGCTGGGCCAGGTCCGACACTGAGGCGCGAAAGCGTGGGGAGCAAACAGG
>OTU_51
TAGGGAATATTGCTCAATGGGGGAAACCCTGAAGCAGCAACGCCGCGTGAGTGATGAAGGCTTTCGGGTCGTAAAGCTCTGTTGTACGGGAAAAACGAGCGTGGATGTAATATGTCCACGCAGTGATGGTACCGTATAAGAAAGGACCGGCTAACTTCGTGCCAGCAGCCGCGGTAAGACGGGGGGTCCTAGCGTTGTTCGGAATCATTGGGCGTAAAGCGTGTGCAGGTGGTCAAGAAAGTTGGATGTGAAATCCCCGGGCTTAACCCGGGAAGTGCATTCAAAACTCCTTGACTTGAGTAAGGAAGAGGGTCGTGGAATTCCAGGTGTAGTGGTGAAATACGTAGATATCTGGAGGAACACCGGTGGCGAAGGCGGCGACCTGGTCCTATACTGACACTCATACACGAAAGCGTGGGGATCAAACAGG
>OTU_52
TGGGGAATATTGGACAATGGGCGAAAGCCTGATCCAGCGACGCCGCGTGAGTGATGAAGGCCTTCGGGTTGTAAAGCTCTGTTGAGGGAGAAGAAAACAGTTAGGGCGAATAGGTCTAACTCTTGACGGTATCCCTTTAGAAAGCACCGGCTAACTCTGTGCCAGCAGCCGCGGTAAGACAGAGGGTGCAAACGTTGCTCGGAATTACTGGGCGTAAAGCGCGTGTAGGCGGACCTGTAAGTTGGACGTGAAAGCCCTGGGCTCAACCCAGGAATTGCATCCAAAACTACAGGCCTAGAGTGATGGAGAGGGTAGCAGAATTCCTGGTGTAGAGGTGAAATTCGTAGATATCAGGAGGAACACCGGTGGCGAAGGCGGCTACCTGGACATCAACTGACGCTGAGACGCGAAAGCGTGGGGAGCAAACAGG
>OTU_53
TAGGGAATTTTCCACAATGGGCGAAAGCCTGATGGAGCAACGCCGCGTGCAGGATGAAGGATTTCGGTCTGTAAACTGCTTTGGAGCGGGAAGAACGGCTTTTGGGTGAACAATCCAGAGGCGTGACGGTACCGCTAGAACAAGACACGGCTAACTTCGTGCCAGCAGCCGCGGTAATACGAAGGTGTCTAACGTTGTCCGGAATAACTGGGCGTAAAGGGCGCGTAGGCGGCCGCGTAAGTCAGATGTGAAAGCTCCGGGCTCAACCCGGGAATTGCATTTGAAACTGCGTGGCTCGAGTTCGGTAGAGGAGGGCGGAATTCCTGGTGTAGCGGTGAAATGCGTAGATATCAGGAGGAACACCCGTGGCGAAGGCGGCTCTCTGGTCCGATACTGACGCTGAGGCGCGAAAGCTAGGGTAGCAAACAGG
>OTU_54
TGGGGAATTGTTCGCAATGGGCGAAAGCCTGACGACGCAACGCCGCGTGGGGGATGAAGGTCTTCGGATTGTAAACCCCTGTCGAGCGGGACGAACGGCCCGTGATTAAACAGATCGCGGGAGTGACGGTACCGCTAAAGGAAGCCACGGCTAACTCTGTGCCAGCAGCCGCGGTAATACAGAGGTGGCAAGCGTTGTTCGGAATTACTGGGCGTAAAGGGCGCGTAGGCGGCCTTCTAAGTCGGACGTGAAATCCCCAGGCTTAACTTGGGAACTGCGTCCGATACTGGGAGGCTTGAGTTCGGGAGAGGGATGTAGAATTCCAGGTGTAGCGGTGAAATGCGTAGATATCTGGAGGAATACCGGTGGCGAAGGCGGCATCCTGGACCGAAACTGACGCTGAGGCGCGAAAGCTAGGGTAGCAAACGGG
>OTU_55
TGGGGAATTGTTCGCAATGGGCGCAAGCCTGACGACGCAACGCCGCGTGGAGGATGAAGACCTTCGGGTCGTAAACTCCTTTCGATCGAGACGAATGTTTTTCGGCTGAATAATCCGGAAAAGTGACGGTACCGAGAGAAGAAGCCCCGGCTAACTCTGTGCCAGCAGCCGCGGTAATACAGGGGGGGCAAGCGTTGTTCGGAATTACTGGGCGTAAAGGGCTCGTAGGTGGCCAACTAAGTCAGACGTGAAATCCCTCAGCTTAACTGGGGAACTGCGTCTGATACTGGATGGCTTGAGTTTGGGAGAGGGATGCGGAATTCCAGGTGTAGCGGTGAAATGCGTAGATATCTGGAGGAACACCGGTGGCGAAGGCGGCATCCTGGACCAACACTGACACTGAGGAGCGAAAGCCAGGGGAGCAAACGGG
>OTU_56
TGGGGAATTGTTCGCAATGGGCGCAAGCCTGACGACGCAACGCCGCGTGGAGGATGAAGACCTTCGGGTCGTAAACTCCTTTCGACCGAGAAGAATGGCTCCCGACCTCATACGTCGGGGGCATGACGGTATCGAGGGAAGAAGCCCCGGCTAACTCTGTGCCAGCAGCCGCGGTAATACAGGGGGGGCAAGCGTTGTTCGGAATTACTGGGCGTAAAGGGTTCGTAGGTGGCCAACTAAGTCAGACGTGAAATCCCTCAGCTTAACTGGGGAACTGCGTCTGATACTGGATGGCTTGAGTGCAGGAGAGGAACGCGGAATTCCAGGTGTAGCGGTGAAATGCGTAGATATCTGGAGGAACACCGGTGGCGAAGGCGGCGTTCTGGACTGCAACTGACACTGAGGAACGAAAGCCAGGGGAGCAAACGGG
>OTU_57
TAGGGAATTGTTCGCAATGGGCGCAAGCCTGACGACGCAACGCCGCGTGGAGGATGAAGACCTTCGGGTCGTAAACTCCTTTCGACCGAGATGAATACCCTTTGACCTAATACGTCGAAGGGCTGACAGTATCGAGGGAAGCAGCCCCGGCTAACTCCGTGCCAGCAGCCGCGGTAATACggggggggCAAGCGTTGTTCGGAATTACTGGGCGTAAAGGGTTCGTAGGTGGCCAACTAAGTCAGACGTGAAATCCCTCAGCTTAACTGGGGAACTGCATCTGATACTGGTTGGCTTGAGTGCAGGAGAGGAACGCGGAATTCCAGGTGTAGCGGTGAAATGCGTAGATATCTGGAGGAACACCGGTGGCGAAGGCGGCGTTCTGGACTGCAACTGACACTGATGAACGAAAGCCAGGGGAGCAAACGGG
>OTU_58
TCGAGAGGCTTCGGCAATGGGGGCAACCCTGACCGAGCGACGCCGCGTGGAGGATGAAGGCCCTTGGGTTGTAAACTCCTTTTGTCAGCGAAGAAATGCGATCAGGTGAACAATCTGGTCGTTTGACGGTACCTGACGAATAAGCTCCGGCTAACTCCGTGCCAGCAGCCGCGGTAACACGGGGGGAGCAAGCGTTGTTCGGAATCACTGGGCGTAAAGGGCGTGTAGGCGGTCAGGTAAGTGGGACGTGAAATGCCTCGGCTCACCCGAGGAGCTGCGTCCCAAACTGCTTGGCTTGAGTATGGGAGAGGATGTGGGAATTCCTGGTGTAGCGGTGAAATGCGTAGATATCAGGAGGAACACCGGTGGCGAAGGCGCACATCTGGCCCAATACTGACGCTGAGGCGCGAAAGCTAGGGGAGCAAACGGG
>OTU_59
TGGGGAATATTGGGCAATGGCCGAAAGGCTGACCCAGCGACGCCGCGTGCGGGAGGAAGCCCTTCGGGGTGTAAACCGCTGTCGGGAGGGACGAAAGAGCGGGGAGTGAATAATTCTTCGCAGTGACGGTACCTTCAAAGGAAGCACCGGCTAACTCTGTGCCAGCAGCCGCGGTAATACAGAGGGTGCAAGCGTTGTTCGGAATTACTGGGCGTAAAGCGCGCGCAGGCGGGTCTGTAAGTCGGAAGTGAAATTGCACTGCTCAACGGTGTAGCTGCTTCTGATACTGCAGATCTTGAGACCGGTAGAGGTTGGTGGAATTGCAGGTGTAGCGGTGGAATGCGTAGAGATCTGCAAGAACACCCGTGGCGAAGGCGGCCAACTGGGCCGGTTCTGACGCTGAGGCGCGAAAGCGTGGGGAGCAAACAGG
>OTU_60
TGGGGAATATTGGACAATGGGCGCAAGCCTGATCCAGCGACGCCGCGTGAGTGATGAAGGCCTTCGGGTTGTAAAGCTCTGTTGAGAGGGAAGAAAATGGTTGGCTCGAATAGGCCCAGCCCTTGACGGTACCTCTTTAGAAAGCACCGGCTAACTCTGTGCCAGCAGCCGCGGTAAGACAGAGGGTGCAAACGTTGCTCGGAATTACTGGGCGTAAAGCGCGTGTAGGCGGGCTGATAAGTCGGGTGTGAAATCCCTGAGCTCAACTCAGGAACTGCACTCGAAACTGTCAGTCTGGAGTAGTGGAGAGGAAAGCAGAATTCCTGGTGTAGAGGTGAAATTCGTAGATATCAGGAGGAACACCGGTGGCGAAGGCGGCTTTCTGGACACTTACTGACGCTGAGACGCGAAAGCGTGGGGAGCAAACAGG
>OTU_61
TGGGGAATCTTGCGCAATGGACGAAAGTCTGACGCAGCCACGCCGCGTGAGTGAAGAAGGCCTTCGGGTTGTAAAGCTCTGTCGGAAGGGACAAAAACCGTCTCAGTTAATAGCTGAGGCGCTTGATGGTACCTTTAAAGGAAGCACCGGCTAACTTCGTGCCAGCAGCCGCGGTAATACGAAGGGTGCAAGCGTTGCTCGGAATTATTGGGCGTAAAGGGTAGGTAGGTGGTGACAAAAGTCTGGGGTGAAATCCCTGAGCTCAACTCAGGACGTGCCTTGGAAACTTTGTCACTAGAGTGCTGGAGAGGTTCGTAGAATTCCTGGTGTAGCGGTGAAATGCGTAGAGATCAGGAGGAATACCAGAGGCGAAGGCGACGAACTGGACAGTTACTGACACTCAACTACGAAAGCGTGGGGAGCAAACAGG
>OTU_62
TAGGGAATTTTCCACAATGGGCGCAAGCCTGATGGAGCAACGCCGCGTGCAGGATGAAGGATTTCGGTCTGTAAACTGCTTTGGAGCGGGAAGAACGCCATTTGGGTGAACAATCCAGGTGGGTGACGGTACCGCTAGAACAAGACACGGCTAACTTCGTGCCAGCAGCCGCGGTAATACGAAGGTGTCAAACGTTGTCCGGAATAACTGGGCGTAAAGGGCGCGTAGGCGGTCGGGTAAGTGGGATGTGAAAGCTCTGGGCTCAACCCAGGAATTGCATTCCATACTGCTCGACTAGAGATCGGTAGAGGAGGGCGGAATTCCAGGTGTAGCGGTGAAATGCGTAGATATCTGGAGGAACACCCGTGGCGAAGGCGGCTCTCTGGTCCGATTCTGACGCTGAGGCGCGAAAGCTAGGGTAGCAAACAGG
>OTU_63
TGGGGAATTGTTCACAATGGGCGCAAGCCTGATGACGCAACGCCGCGTGGAGGATGAAGATCTTCGGATCGTAAACTCCTTTCGACCGAGATGAATTTCCATCGACCTAATACGTCGGTGGGGTGACAGTATCGAGGGAAGCAGCCCCGGCTAACTCCGTGCCAGCAGCCGCGGTAATACggggggggCAAGCGTTGTTCGGAATTACTGGGCGTAAAGGGTTCGTAGGTGGCTTGCTAAGTCAGACGTGAAATCCCTCGGCTCAACCGGGGAACTGCGTCTGAGACTGGCGAGCTTGAGTGCAGGAGAGGAACGCAGAATTCCAGGTGTAGCGGTGAAATGCGTAGATATCTGGAGGAATACCGGTGGCGAAGGCGGCGTTCTGGACTGCAACTGACACTGAGGAACGAAAGCCAGGGGAGCAAACGGG
>OTU_64
TGGGGAATCTTGCGCAATGGACGAAAGTCTGACGCAGCCACGCCGCGTGAGTGAAGAAGGCCTTCGGGTTGTAAAGCTCTGTCACCTGAGACGAAAACGTTTATGGTTAATAGCCATAGATCTTGACGGTACCAGGGGAGGAAGCACCGGCTAACTTCGTGCCAGCAGCCGCGGTAATACGAAGGGTGCAAGCGTTGCTCGGAATTATTGGGCGTAAAGGGTTGGTAGGTGGTCTTGTTTGTCTCGGGTGAAATCCCATGGCTTAACTGTGGAAGTGCCCGAGAAACGGCAAGACTAGAGTCCTAGAGGGGTTTGTGGAATTCCCGGTGTAGCGGTGAAATGCGTAGAGATCGGGAGGAACACCAGCGGCGAAGGCGGCAAACTGGATAGGCACTGACACTCAACAACGAAAGCGTGGGGAGCAAACAGG
>OTU_65
TAGGGAATTGTTCGCAATGGGCGCAAGCCTGACGACGCAACGCCGCGTGGAGGATGAAGACCTTCGGGTCGTAAACTCCTTTCGACCGAGATGAACACCTGCCGGCCTAATACGCCTGCAGGCTGACAGTACCGAGGGAAGAAGCCCCGGCTAACTCCGTGCCAGCAGCCGCGGTAATACggggggggCAAGCGTTGTTCGGAATTACTGGGCGTAAAGGGTTCGTAGGTGGCCAACTTAGTCAGACGTGAAATCCCTCAGCTTAACTGGGGAACTGCGTCTGATACTGGTTGGCTTGAGTGCAGGAGAGGAACGCGGAATTCCAGGTGTAGCGGTGAAATGCGTAGATATCTGGAGGAACACCGGTGGCGAAGGCGGCGTTCTGGACTGCAACTGACACTGAGGAACGAAAGCCAGGGGAGCAAACGGG
>OTU_66
TGGGGAATCTTGGACAATGGGCGCAAGCCTGATCCAGCGACGCCGCGTGGGTGATGAAGGCCTTCGGGTTGTAAAGCCCTGTTGAGGGGAAAGAAAACGGCGGGAACTAACAGCTCTCGCCCTTGACGGTACCCCTCCAGAAAGCACCGGCTAACTCTGTGCCAGCAGCCGCGGTAAGACAGAGGGTGCAAACGTTGCTCGGAATTACTGGGCGTAAAGCGCGTGTAGGCGGGCCAATAAGTCAGACGTGAAATCCCTAAGCTCAACTTAGGAACTGCATCTGAAACTGCTGGCCTTGAGTGGTGGAGAGGGAAGCGGAATTCCTGGTGTAGAGGTGAAATTCGTAGATATCAGGAGGAACACCGGTGGCGAAGGCGACTTCCTGGACACCAACTGACGCTGAGACGCGAAAGCGTGGGGAGCAAACAGG
>OTU_67
TGGGGAATATTGGACAATGGGCGCAAGCCTGATCCAGCGACGCCGCGTGAGTGATGAAGGCCTTCGGGTTGTAAAGCTCTGTTGAGAGGGAAGAACACGGTTGGCGCGAATAGCTCCAGCCCTTGACGGTACCTCTTTAGAAAGCACCGGCTAACTCTGTGCCAGCAGCCGCGGTAAGACAGAGGGTGCAAACGTTGCTCGGAATTACTGGGCGTAAAGCGCGTGTAGGTGGACCAGCAAGTCAGGCGTGAAATCCCTAGGCTCAACCTAGGAACTGCACCTGAAACTGCTGGTCTGGAGTGGTGGAGAGGAAAGCAGAATTCCTGGTGTAGAGGTGAAATTCGTAGATATCAGGAGGAACACCGGTGGCGAAGGCGGCTTTCTGGACACTTACTGACACTGAGACGCGAAAGCGTGGGGAGCAAACAGG
>OTU_68
TGGGGAATTGTTCGCAATGGGCGAAAGCCTGACGACGCAACGCCGCGTGGAGGATGAAGACCTTCGGGTCGTAAACTCCTTTCGATCGAGACGAATAGCCTTTGGGTTAATAGCCTGGAGGAATGACGGTACCGAGAGAAGAAGCCCCGGCTAACTCCGTGCCAGCAGCCGCGGTAATACggggggggCAAGCGTTGTTCGGAATTACTGGGCGTAAAGGGCTCGTAGGCGGCCAACTAAGTCAGACGTGAAATCCCTCGGCTTAACCGGGGAACTGCGTCTGATACTGGATGGCTTGAGTTTGGGAGAGGGATGCGGAATTCCAGGTGTAGCGGTGAAATGCGTAGATATCTGGAGGAACACCGGTGGCGAAGGCGGCATCCTGGACCAACACTGACGCTGAGGAGCGAAAGCCAGGGGAGCAAACGGG
>OTU_69
TGGGGAATTGTTCGCAATGGGCGCAAGCCTGACGACGCAACGCCGCGTGGAGGATGAAGATCTTCGGGTCGTAAACTCCTTTCGATCGGGAAGAACGTTTTCGGGGTGAATAATCCCGGAAAGTGACGGTACCGAGAGAAGAAGCCCCGGCTAACTCTGTGCCAGCAGCCGCGGTAATACAGGGGGGGCAAGCGTTGTTCGGAATTACTGGGCGTAAAGGGCCAGTAGGCGGCCAACTAAGTCCGACGTGAAATCCCAAGGCTTAACCTTGGAACTGCGTCGGATACTGGTTGGCTTGAATTCGGGAGAGGGATGCAGAATTCCAGGTGTAGCGGTGAAATGCGTAGATATCTGGAGGAATACCGGTGGCGAAGGCGGCATCCTGGACCGACATTGACGCTGAACGGCGAAAGCTAGGGGAGCAAACGGG
>OTU_70
TGGGGAATATTGCGCAATGGGCGAAAGCCTGACGCAGCGACGCCGCGTGGGTGATGAAGGCTTTCGGGTCGTAAAGCCCTGTCGGGAGGGACGAATTACCGGTGGAATAATAAGCCATCGGCTTGACGGTACCTCCTAAGGAAGCACCGGCTAACTCCGTGCCAGCAGCCGCGGTAATACGGAGGGTGCAAGCGTTGTTCGGAATTACTGGGCGTAAAGCGCGTGTAGGCGGCCTTCTAAGTCTGGTGTGAAAGCCCGGGGCTTACCCTCGGAAGAGCACTGGATACTGGTCGGCTCGAGTACCGGAGAGGAGGGTGGAATTCCTGGTGTAGCGGTGAAATGCGTAGATATCAGGAAGAACACCGGTGGCGAAGGCGGCCCTCTGGACGGATACTGACGCTGAGACGCGAAAGCGTGGGGAGCAAACAGG
>OTU_71
TGGGGAATTGTTCGCAATGGGCGCAAGCCTGACGACGCAACGCCGCGTGGAGGATGAAGATTTTCGGATCGTAAACTCCTGTCGAATGGGACGAATGGCCTGGCCGTGAACAACGGCCGGGAATGACGGTACCGTGAGAGGAAGCCCCGGCTAACTCCGTGCCAGCAGCCGCGGTAATACggggggggCAAGCGTTGTTCGGAATTACTGGGCGTAAAGGGCTCGTAGGTGGCCACCTAAGTCCGACGTGAAATCCCTCGGCTCAACCGGGGAACTGCGTCGGATACTGGGTGGCTTGAATCCGGGAGAGGGACGTGGAATTCCAGGTGTAGCGGTGAAATGCGTAGATATCTGGAGGAACACCGGTGGCGAAGGCGGCGTCCTGGACCGGTATTGACACTGAGGAGCGAAAGCCAGGGGAGCAAACGGG
>OTU_72
TGGGGAATATTGGACAATGGGCGAAAGCCTGATCCAGCGACGCCGCGTGGGTGATGAAGGCCTTCGGGTTGTAAAGCCCTGTGGGCAGGGAAGAAAACGTTGCAGGCGAATAGGCTGCGACCTTGACGGTACCTGCTCAGAAAGCACCGGCTAACTCTGTGCCAGCAGCCGCGGTAAGACAGAGGGTGCAAACGTTGCTCGGAATTACTGGGCGTAAAGCGCGTGTAGGCGGACTGGTGTGTCGGATGTGAAATCCCCAGGCTCAACCTGGGAACTGCATTCGAAACTGCCAGCCTTGAGTGGTGGAGAGGGAAGTGGAATTCCTGGTGTAGAGGTGAAATTCGTAGATATCAGGAGGAACACCAGTGGCGAAGGCGGCTTCCTGGACACCAACTGACGCTGAGACGCGAAAGCGTGGGGAGCAAACAGG
>OTU_73
TGGGGAATTGTTCGCAATGGGCGCAAGCCTGACGACGCAACGCCGCGTGGAGGATGAAGATCTTCGGGTCGTAAACTCCTTTCGATCGAGACGAACGGCCCCTGGGTTAATACCTTAGGGGAGTGACGGTACCGAGAGAAGAAGCCCCGGCTAACTCCGTGCCAGCAGCCGCGGTAATACggggggggCAAGCGTTGTTCGGAATTACTGGGCGTAAAGGGCTCGTAGGTGGCCAACTAAGTCAGACGTGAAATCCCTCGGCTTAACCGGGGAACTGCGTCTGATACTGGATGGCTTGAGTTTGGGAGAGGGATGCGGAATTCCAGGTGTAGCGGTGAAATGCGTAGATATCTGGAGGAACACCGGTGGCGAAGGCGGCATCCTGGACCAATACTGACACTGAGGAGCGAAAGCCAGGGGAGCAAACGGG
>OTU_74
TGGGGAATTTTGGGCAATGGCCGAAAGGCTGACCCAGCGACGCCGCGTGTGGGATGACGCCTCTCGGGGTGTAAACCACTGTCAGAGGGGAAGAATAGCGAGAGTGTGAATAATGCTCTCGTGTGACGGTACCCTCAAAGGAAGCACCGGCTAACTCCGTGCCAGCAGCCGCGGTAATACGGAGGGTGCAAGCGTTGTTCGGATTTACTGGGCGTAAAGCGCGCGCAGGTGGGTGTGCAAGTCGGAAGTGAAATCCCAGGGCTCAACCCTGGGGCTGCTTCCGAAACTGCATGTCTAGGGACTGGTAGAGGCTGGTAGAATTCCCGGTGTAGCGGTGGAATGCGTAGAGATCGGGAAGAATACCTGTGGCGAAGGCGGCCAGCTGGGCCAGATCCGACACTGAGGCGCGAAAGCGTGGGGAGCAAACAGG
>OTU_75
TGGGGAATCTTGCGCAATGGACGAAAGTCTGACGCAGCCACGCCGCGTGAGTGAAGAAGGCCTTCGGGTTGTAAAGCTCTGTCGGGAGGGACGAACATCCATGGGGTTCACAGCCCCGTGGACTGACGGTACCTCCAAAGGAAGCACCGGCTAACTCTGTGCCAGCAGCCGCGGTAATACAGAGGGTGCAAGCGTTGCTCGGAATCATTGGGCGTAAAGGGTAGGTAGGTGGTCTCATTTGTCTGGGGTGAAAGCCCAGGGCTTAACCCTGGAAGTGCCCCGGAAACGGTGAGACTGGAGTCCTGGAGAGGGTCGTGGAATTCCCGGTGTAGCGGTGAAATGCGTAGAGATCGGGAGGAACACCAGAGGCGAAGGCGGCGACCTGGACAGGTACTGACACTCAACTACGAAAGCGTGGGGAGCAAACAGG
>OTU_76
TGGGGAATTGTTCGCAATGGGCGCAAGCCTGACGACGCAACGCCGCGTGGAGGATGAAGATCTTCGGGTCGTAAACTCCTGTCGAATGGGACGAAAAATTTGTGGGTTAACAGCCCATATTTCTGACGGTACCGTTAAAGGAAACCCCGGCTAACTCCGTGCCAGCAGCCGCGGTAATACggggggggTAAGCGTTGTTCGGAATTACTGGGCGTAAAGGGCTCGTAGGCGGCCAACTAAGTCAGACGTGAAATCCCTCAGCTTAACTGGGGAACTGCGTCTGATACTGGATGGCTTGGATTTGGGAGAGGAATGCGGAATTCCAGGTGTAGCGGTGAAATGCGTAGATATCTGGAGGAACACCGGTGGCGAAGGCGGCATTCTGGACCAATATTGACGCTGAGGAGCGAAAGCCAGGGGAGCAAACGGG
>OTU_77
TGGGGAATCTTGCGCAATGGACGAAAGTCTGACGCAGCCACGCCGCGTGAGTGAAGAAGGCCTTCGGGTTGTAAAGCTCTGTCGGAGGGGACGAAAAGCCATACAGTTAAGAGCTGGGTGGCCTGACGGTACCCTCAAAGGAAGCACCGGCTAACTTCGTGCCAGCAGCCGCGGTAATACGAGGGGTGCAAGCGTTGCTCGGAATTATTGGGCGTAAAGGGTAGGTAGGTGGTCTCATTTGTCAGGGGTGAAAGCCTTGGGCTTAACTCAAGAAGTGCCCCTGAAACGGTGAGACTCGAGTACTGGAGAGGGTCGTGGAATTCCCGGTGTAGCGGTGAAATGCGTAGAGATCGGGAGGAACACCAGAGGCGAAGGCGGCGACCTGGACAGTGACTGACACTCAACTACGAAAGCGTGGGGAGCAAACAGG
>OTU_78
TAGGGAATTTTGCACAATGGGCGCAAGCCTGATGCAGCAACGCCGCGTGAGTGAAGAAGGCTCTTGGGTTGTAAAGCTCTTTCGATTGGGAAGAAGGGGTAGCCTGCGAACAGTTGGCTATTCTGACGGTACCAGAAGAAGAAGCACCTGCTAACTTCGTGCCAGCAGCAGCGGTAATACGAAGGGTGCAAGCGTTGTTCGGAATTACTGGGCGTAAAGCGCGCGTAGGCGGGTTGGAAAGTCGATTGTGAAAGCCCTGGGCTTAACCCGGGAATGGCAGTCGAAACTTCCAATCTTGAATGTCTGAGAGGATGGCGGAATAACCGGTGTAGTAGTGAAATACGTAGATATCGGTTAGAACACCTGAGGCGAAGGCGGCTATCTGGCGGCACATTGACGCTAAGGCGCGAAAGCGTGGGGAGCAAACAGG
>OTU_79
TGGGGAATCTTGCGCAATGGACGAAAGTCTGACGCAGCCACGCCGCGTGAGTGAAGAAGGCCTTCGGGTTGTAAAGCTCTGTCGGGAGGGACGAACATTCTTATGGTTCATAGCCATAGGAACTGACGGTACCTCCAAAGGAAGCACCGGCTAACTTCGTGCCAGCAGCCGCGGTAATACGAGGGGTGCAAGCGTTGCTCGGAATTATTGGGCGTAAAGGGTAGGTAGGTGGTCTCGTTTGTCAGGGGTGAAAGCCTTGGGCTTAACTCAAGAAGTGCCCCTGAAACGGCGAGACTCGAGTTCTGGAGAGGGTCGTGGAATTCCCGGTGTAGCGGTGAAATGCGTAGAGATCGGGAGGAACACCAGAGGCGAAGGCGGCGACCTGGACAGATACTGACACTCAACTACGAAAGCGTGGGGAGCAAACAGG
>OTU_80
TGGGGAATCTTGCGCAATGGACGAAAGTCTGACGCAGCCACGCCGCGTGAGTGAAGAAGGCCTTCGGGTTGTAAAGCTCTGTCGGAGGGGACAAAAACCATTAAGGTGAATAGCCTTAGTGCTTGATGGTACCCTTAAAGGAAGCACCGGCTAACTTCGTGCCAGCAGCCGCGGTAATACGAAGGGTGCAAGCGTTGCTCGGAATTATTGGGCGTAAAGGGTAGGTAGGTGGTGACATTTGTCTGGGGTGAAATCCCTGAGCTTAACTCAGGAAGTGCCTTGGAAACGGTGTCACTAGAGTGCTGGAGAGGTTCGCAGAATTCTTGGTGTAGCGGTGAAATGCGTAGAGATCAAGAGGAATACCAGAGGCGAAGGCGGCGAACTGGACAGTAACTGACACTAAACTACGAAAGCGTGGGGAGCAAACAGG
>OTU_81
TCGGGAATTTTGGGCAATGGGCGAAAGCCTGACCCAGCAACGCCGCGTGAGGGATGAAGGCCCTCGGGTCGTAAACCTCTGTCGGGAGGGGCGAACGGTCGCGATTCGAACAGGGTCGCGACCTGACGGTACCTCCAAAGGAAGCACCGGCTAACTCCGTGCCAGCAGCCGCGGTAATACGGAGGGTGCAAGCGTTGTTCGGAATCATTGGGCGTAAAGCGCGTGTAGGCGGCTTGGCAAGTCGGTTGTGAAATCCCGGGGCCCAACCCCGGAACTGCATTCGAAACTGCCTCGCTAGAGTCCCGGAGAGGAAGGCGGAATTCCCGGTGTAGAGGTGAAATTCGTAGATATCGGGAGGAACACCAGCGGCGAAGGCGGCCTTCTGGACGGTGACTGACGCTGAGACGCGAAAGCGTGGGGAGCAAACAGG
>OTU_82
TGGGGAATATTGGACAATGGGGGGAACCCTGATCCAGCCATGCCGCGTGTGTGAAGAAGGCCTTATGGTTGTAAAGCACTTTAAGCGAGGAGGAGGCTACTTTAGTTAATACCTAGAGATAGTGGACGTTACTCGCAGAATAAGCACCGGCTAACTCTGTGCCAGCAGCCGCGGTAATACAGAGGGTGCGAGCGTTAATCGGATTTACTGGGCGTAAAGCGTGCGTAGGCGGCTTATTAAGTCGGATGTGAAATCCCCGAGCTTAACTTGGGAATTGCATTCGATACTGGTGAGCTAGAGTATGGGAGAGGATGGTAGAATTCCAGGTGTAGCGGTGAAATGCGTAGAGATCTGGAGGAATACCGATGGCGAAGGCAGCCATCTGGCCTAATACTGACGCTGAGGTACGAAAGCATGGGGAGCAAACAGG
>OTU_83
TGGGGAATTGTTCGCAATGGGCGCAAGCCTGACGACGCAACGCCGCGTGGAGGATGAAGATCTTCGGGTCGTAAACTCCTTTCGATCGAGACGAACGGCCACCGGAATAACACTTCGGTGGAGTGACGGTACCGAGAGAAGAAGCCCCGGCTAACTCCGTGCCAGCAGCCGCGGTAATACggggggggCAAGCGTTGTTCGGAATTACTGGGCGTAAAGGGCTCGTAGGCGGCCAACTAAGTCATACGTGAAATCCCTCGGCTTAACCGGGGAACTGCGTCTGATACTGGATGGCTTGAGTTCGGGAGAGGGATGCGGAATTCCAGGTGTAGCGGTGAAATGCGTAGATATCTGGAGGAACACCGGTGGCGAAGGCGGCATCCTGGACCGATACTGACGCTGAGGAGCGAAAGCCAGGGGAGCAAACGGG
>OTU_84
TGGGGAATCTTGCGCAATGGGCGAAAGCCTGACGCAGCAATGCCGCGTGAGTGAAGAAGGCCTTCGGGTCGTAAAGCTCTTTCGACTGGGAAGAAGGGTGCATGCGCAAACAGTTCATGCATTTGACGGTACCTAAAGAAGAAGCACCGGCTAACTCCGTGCCAGCAGCCGCGGTAATACGGAGGGTGCAAGCGTTGTTCGGAATCATTGGGCGTAAAGCGCACGTAGGCGGGTTTGTATGTCAATTGTGAAATCCCTGGGCTTAACCTAGGAATTGCAGTTGAAACTGCAGATCTTGAATACCTGAGAGGGTGGGAGAATTCCTGGTGGAGTAGTGAAATACGTAGAGATCAGGAGGAATACCGGAGGCGAAGGCGCCTGCCTGGCAGTGTATTGACGCTGAGGTGCGAAAGCGTGGGTAGCAAACAGG
>OTU_85
TGGGGAATATTGCGCAATGGGGGAAACCCTGACGCAGCGACGCCGCGTGGGTGATGAAGGCCTTCGGGTCGTAAAGCCCTGTCGGGAGGGAAGAAACAATTCGGGGCTAATATCCCCGGGTATTGACGGTACCTCCTAAGGAAGCACCGGCTAACTCCGTGCCAGCAGCCGCGGTAATACGGAGGGTGCTAGCGTTGTTCGGAATCACTGGGCGTAAAGGGCGTGTAGGCGGTCTGTTAAGTCTGATGTGAAATCCCCTCGCTCAACGAGGGAACTGCGTCGGATACTGGCAGACTTGAGTACCGGAGAGGAAGGTGGAATTCCCGGTGTAGCGGTGAAATGCGTAGATATCGGGAGGAACACCGGTGGCGAAGGCGGCCTTCTGGACGGATACTGACGCTGAGACGCGAAAGCGTGGGGAGCAAACAGG
>OTU_86
TGGGGAATCTTGCGCAATGGGCGAAAGCCTGACGCAGCGACGCCGCGTGCGGGAGGAAGCTCTTCGGGGTGTAAACCGCTGTCAGGGGGGAAGAACGGGCGTGGGAGGAAATGTCCACGTTTTGACGGTACCCCCAGAGGAAGCACCGGCTAACTCTGTGCCAGCAGCCGCGGTAATACAGAGGGTGCGAGCGTTGTTCGGAATTACTGGGCGTAAAGCGCGCGCAGGCGGCTTTCTAAGTCCGTCGGTCAAATGCCGGGGCTCAACCCCGAGCGTGCCGAGGATACTGGGAGGCTGGAGACATGTAGAGGCAAGCGGAATTCCGGGTGTAGCGGTGGAATGCGTAGAGATCCGGAAGAACACCGGAGGCGAAGGCGGCTTGCTGGGCATGATCTGACGCTGAGGCGCGAAAGCGTGGGGAGCGAACAGG
>OTU_87
TCGAGAGGCTTCGGCAATGGGGGAAACCCTGACCGAGCGACGCCGCGTGGGTGATGAAGTATTTCGGTACGTAAAACCCTGTCAGGTGGGATGAAATACCATTTGGTTAACACCCAAGTGGCTTGACAGTACCACCAGAGGAAGCTCCGGCTAACTCCGTGCCAGCAGCCGCGGTAACACGGGGGGAGCAAGCGTTGTTCGGATTCATTGGGCGTAAAGGGCTCGTAGGTGGCTTTGTAAGTCGGAGGTGAAATCCCATGGCTCAACCATGGACACGCCTTCGAAACTGTGAAGCTTGAGGCTGGGAGAGGAAATCGGAATTCCTGGTGTAGCGGTGAAATGCGTAGATATCAGGAGGAACACCGGTGGCGAAGGCGGATTTCTGGACCAGTTCTGACACTGATGAGCGAAAGCCAGGGGAGCAAACAGG
>OTU_88
TGGGGAATATTGGACAATGGGGGGAACCCTGATCCAGCCATGCCGCGTGTGTGAAGAAGGCCTTTTGGTTGTAAAGCACTTTAAGCGAGGAGGAGGCTACCGAGATTAATACTCTTGGATAGTGGACGTTACTCGCAGAATAAGCACCGGCTAACTCTGTGCCAGCAGCCGCGGTAATACAGAGGGTGCAAGCGTTAATCGGATTTACTGGGCGTAAAGCGCGCGTAGGTGGCCAATTAAGTCAAATGTGAAATCCCCGAGCTTAACTTGGGAATTGCATTCGATACTGGTTGGCTAGAGTATGGGAGAGGATGGTAGAATTCCAGGTGTAGCGGTGAAATGCGTAGAGATCTGGAGGAATACCGATGGCGAAGGCAGCCATCTGGCCTAATACTGACACTGAGGTGCGAAAGCATGGGGAGCAAACAGG
>OTU_89
TGGGGAATATTGCGCAATGGGGGAAACCCTGACGCAGCAACGCCGCGTGGGTGAAGAAGGCCTTCGGGTTGTAAAGCCCTGTCAGTTGGAACGAAAGCACACATTGCAAACAGCAGTGTGTGTTGACGGTACCTTCAGAGGAAGCACCGGCTAACTCCGTGCCAGCAGCCGCGGTAATACGGAGGGTGCGAGCGTTGCTCGGAATCACTGGGCGTAAAGCGTGCGCAGGCGGCGTGACAAGTCAGGCGTGAAAGACCGGGGCTTAACCCCGGGAGGTCGCTTGAAACTGTCATGCTTGAGTACGGGAGAGGGGTGTGGAATTCCCAGTGTAGGAGTGAAATCCGTAGATATTGGGAGGAACACCAGTGGCGAAGGCGACACCCTGGCCCGAGACTGACGCTCAGGCACGAAAGCGTGGGTAGCAAACAGG
>OTU_90
TGGGGAATCTTGCGCAATGGGAGAAATCCTGACGCAGCAACGCCGCGTGGGTGATGAAGGTCTTCGGATCGTAAAGCCCTGTCGGAGGGGAAGATGCTTGTGGTTGCTAATATCAATCATAGGTGACGGTACCCTCAAAGGAAGCACCGGCTAACTCTGTGCCAGCAGCCGCGGTAATACAGAGGGTGCAAGCGTTGTTCGGAATTATTGGGCGTAAAGGGAGTGTAGGCGGCTTGTTAAGTCTTCTGTGAAATCTACGGGCTTAGCCTGTAACGTGCAGAGGAAACTGGCAAGCTTGAGTGTTGGAGAGGATAGGGGAATACCCGGTGTAGAGGTGAAATTCGTAGAGATCGGGTGGAACACCAGTGGCGAAGGCGCCTATCTGGCTGACAACTGACGCTGAGACTCGAAAGCATGGGGAGCAAACAGG
>OTU_91
TGGGGAATTTTTCGCAATGGGGGAAACCCTGACGAAGCAACGCCGCGTGGAGGATGAAGGCCTTCGGGTCGTAAACTCCTGTCGACCGGGACGAAAGTAGTCCGACCCAATACGTCGGGCTATCGACTGTACCGGTGGAGGAAGCCACGGCTAACTCTGTGCCAGCAGCCGCGGTAATACAGAGGTGGCAAGCGTTGTTCGGAATTACTGGGCGTAAAGGGCGCGTAGGCGGCTTTTCAAGTCCCGTGTGAAATCCCTCGGCTCAACTGAGGAATTGCACGGGAAACTGTCTGGCTTGAGTTCGGGAGAGGGAAGCGGAATTCCGGGTGTAGCGGTGAAATGCGTAGATATCCGGAGGAACACCGGTGGCGAAGGCGGCTTCCTGGACCGATACTGACGCTGAGGCGCGAAAGCTAGGGGAGCAAACGGG
>OTU_92
TGGGGGATATTGCGCAATGGGCGAAAGCCTGACGCAGCGACGCCGCGTGGGTGATGAAGGCCTTCGGGTCGTAAAGCCCTGTCGAGGGGGACGAATAAGCCCGGCCCTAATACGGTCGGGCCCTGACGGTACCCCTAAAGGAAGCACCGGCTAACTCCGTGCCAGCAGCCGCGGTAATACGGAGGGTGCAAGCGTTGTTCGGAATCACTGGGCGTAAAGGGCGTGTAGGCGGTCCGCTAAGTCTGATGTGAAAGCCCGAGGCTTACCCTCGGAAGTGCATTGGAGACTGGCGGACTAGAGTCCCGGAGAGGAGGGTGGAATTCCTGGTGTAGCGGTGAAATGCGTAGATATCAGGAGGAACACCGGTGGCGAAGGCGGCCCTCTGGACGGTGACTGACGCTGAGACGCGAAAGCGTGGGGAGCAAACAGG
>OTU_93
TAGGGAATATTGCGCAATGGACGAAAGTCTGACGCAGCCACGCCGCGTGAGTGAGGAAGGCCTTCGGGTTGTAAAGCTCTGTCGGCTGGGAAAAACGGCTATCCGGGGAAAGTTCGGGTAGCGTGATGGTACCAGCAAAGGAAGCACCGGCAAACTCTGTGCCAGCAGCCGCGGTAATACAGAGGGTGCAAGCGTTGTTCGGAATTACTGGGCGTAAAGCGTGCGTAGTCGGTATTGAGAGTCGCGGGTGAAATCCCAGGGCTTAACCCTGGAACTGCCTGCGAGACCTCAGTACTAGAGTGTGAGAGGGGATAGTGGAATACCCAGTGTAGCGGTGAAATGCGTAGAGATTGGGTGGAACACCGGTGGCGAAGGCGGCTATCTGGCTCACAACTGACGATCAGGCACGAAAGCGTGGGTAGCAAACAGG
>OTU_94
TCGAGAATTTTTCACAATGGACGAAAGTCTGATGGAGCGACGCCGCGTGGAGGATGAAGGTTCTTGGATTGTAAACTCCTGTCACTGCAGAACAAGGATATGCCGGTTAACAGCCGGCATATTTGATGGTATGCGGAGAGGAAGGGACGGCTAACTCTGTGCCAGCAGCCGCGGTGAGACAGAGGTCCCGAGCGTTGTTCGGATTCATTGGGCGTAAAGGGTGTGTAGGAGGTCAGGTAAGTCGTGTGTGAAATCTCAGAGCTTAACTCTGAAACTGCGCTCGATACTGCTTGGCTAGAGGATCGGAGGGGGTAACGGAATTCATGGTGTAGCAGTGAAATGCGTAGATATCATGAGGAACACCGGTGGCGAAGGCGGTTACCTGGAAGATTCCTGACTCTGAAACACGAAAGCCAGGGGAGCAAACGGG
>OTU_95
TGGGGAATATTGCGCAATGGGGGAAACCCTGACGCAGCGACGCCGCGTGGGTGATGAAGGCCTTCGGGTCGTAAAGCCCTGTCGGAGGGGAAGAAGGACTCTCGTGCAAATAGTTCGAGGGTTTGACGGTACCCTTAGAGGAAGCACCGGCTAACTCCGTGCCAGCAGCCGCGGTAATACGGAGGGTGCAAGCGTTGCTCGGAATTACTGGGCGTAAAGGGCGTGTAGGCGGTTTCGTATGTCTGGCGTGAAAGCCCCGGGCTCACCTCGGGAAGTGCGTCGGAAACTGCGAGACTAGAGTCCCGGAGAGGGAGGTGGAATTCCAGGTGTAGCGGTGAAATGCGTAGATATCTGGAAGAACACCGGTGGCGAAAGCGGCCTCCTGGACGGTGACTGACGCTGAGACGCGAAAGCGTGGGGAGCAAACAGG
>OTU_96
TAGGGAATTTTGCACAATGGGCGCAAGCCTGATGCAGCAACGCCGCGTGAGTGAAGAAGGCTCTTGGGTTGTAAAGCTCTTTCGGCCAGGAAGAAGGGTGCACTTGCGAACAGCCTGTGTATCTGACGGTACTGGAAGAAGAAGCACCTGCTAACTTCGTGCCAGCAGCAGCGGTAATACGAAGGGTGCAAGCGTTGTTCGGAATTACTGGGCGTAAAGCGCGCGTAGGCGGGTCTGTAAGTAGATTGTGAAAACCCTGGGCTTAACCTGGGACGTGCAGTCTAAACTGCAGACCTTGAATGTCTGAGAGGATGGCGGAATTCCCGGTGTAGTAGTGAAATACGTAGATATCGGGAAGAACACCTGAGGCGAAGGCGGCTATCTGGCGGAACATTGACGCTAAGGCGCGAAAGCGTGGGGAGCAAACAGG
>OTU_97
TAGGGAATATTGCGCAATGGGGGAAACCCTGACGCAGCCACGCCGCGTGAGTGAGGAAGGCCTTCGGGTTGTAAAGCTCTGTCACCCGGGAAAAACAAGCAGTGGGGGAAAGTTCCATTGCCCTGATTGTACCGGGGGAGGAAGCACCGGCTAACTCTGTGCCAGCAGCCGCGGTAATACAGAGGGTGCAAGCGTTGTTCGGATTTACTGGGCGTAAAGCGTGCGTAGGCTGTATTGAGAGTCGCGGGTGAAATCCCAGGGCTTAACCCTGGAACTGCCTGCGAGACCTCAGTACTAGAGTATGAGAGGGGATTGTGGAATTCCTGGTGTAGCGGTGAAATGCGTAGAGATCAGGAGGAACACCGGTGGCGAAGGCGGCAATCTGGCTCATAACTGACGCTCAGGCACGAAAGCGTGGGTAGCAAACAGG
>OTU_98
TGGGGAATATTGCGCAATGGCCGAAAGGCTGACGCAGCGACGCCGCGTGTGGGATGACGGCCTTCGGGTTGTAAACCACTGTCggggggggCGAATACCTGGCTTCGAATAGGAGACCAGGGGTGACGGTACCCCCAAAGGAAGCACCGGCTAACTCCGTGCCAGCAGCCGCGGTAATACGGAGGGTGCGAGCGTTGTCCGGAATCACTGGGCGTAAAGGGCGCGTAGGCGGTTGCGTAAGTCACTTGTGAAATCCCGGGGCTCAACTCCGGGGCCGCAGGTGAGACTGCGTGACTAGAGCACGGTAGAGGCGAGTGGAATTCCCGGTGTAGCGGTGGAATGCGTAGATATCGGGAAGAACACCGGTGGCGAAGGCGGCTCGCTGGGCCGTTGCTGACGCTGATGCGCGAAAGCGTGGGGAGCAAACAGG
>OTU_99
TGGGGAATTTTTCGCAATGGGGGCAACCCTGACGAAGCAACGCCGCGTGGAGGATGAAGGCCTTCGGGTTGTAAACTCCTGTCGACCGGGACGAATGTAGCTCGGCCTAATACGTCAGGCTATCGACTGTACCGGTGGAGGAAGCCACGGCTAACTCTGTGCCAGCAGCCGCGGTAATACAGAGGTGGCAAGCGTTGTTCGGAATTACTGGGCGTAAAGGGCGCGTAGGCGGCCCGCTAAGTTCCGTGTGAAATCCCTCGGCTCAACTGAGGAACCGCACGGAAAACTGGCAGGCTTGAGTTCGGGAGAGGGAAGTGGAATTCCGGGTGTAGCGGTGAAATGCGTAGATATCCGGAGGAACACCGGTGGCGAAGGCGGCTTCCTGGACCGACACTGACGCTGAGGCGCGAAAGCTAGGGGAGCAAACGGG
>OTU_100
TCGAGAGGCTTCGGCAATGGGGGAAACCCTGACCGAGCGACGCCGCGTGGGTGATGAAGTTTTTCGGAACGTAAAACCCTGTCAGGTGGGAGGAAATACCATTCGGTTAACACCCGAGTGGCTTGACAGTACCACCAGAGGAAGCTCCGGCTAACTCCGTGCCAGCAGCCGCGGTAACACGGGGGGAGCAAGCGTTGTTCGGATTCATTGGGCGTAAAGAGCTCGTAGGTGGCTCTGTAAGTCGGAGGTGAAAGACCACGGCTCAACCGTGGAAACGCCTTCGAAACTGTGGAGCTTGAGGCTGGGAGAGGAAATCGGAATTCCTGGTGTAGCGGTGAAATGCGTAGATATCAGGAGGAACACCGGTGGCGAAGGCGGATTTCTGGACCAGTTCTGACACTGAGGAGCGAAAGCCAGGGGAGCAAACAGG
>OTU_101
TGGGGAATCTTGCGCAATGGACGAAAGTCTGACGCAGCAACGCCGCGTGAGTGAAGAAGGCCTTCGGGTTGTAAAGCTCTGTCGCCCGGGACGAAAATACTGTGGGTTAACAGCCCACGGGGTTGACGGTACCGGGAAAGGAAGCACCGGCTAACTCTGTGCCAGCAGCCGCGGTAATACAGAGGGTGCAAGCGTTGCTCGGAATCATTGGGCGTAAAGGGTAGGTAGGTGGTCTCATTTGTCTGGGGTGAAATCCTTCGGCTTAACTGAAGAAGTGCCCCGGAAACGGTGAGACTAGAGTCCTGGAGAGGGTCGTGGAATTCCCGGTGTAGCGGTGAAATGCGTAGAGATCGGGAGGAACACCAGAGGCGAAGGCGGCGACCTGGACAGGTACTGACACTCAACTACGAAAGCGTGGGGAGCAAACAGG
>OTU_102
TGGGGAATATTGCACAATGGGCGCAAGCCTGATGCAGCAACGCCGCGTGAGTGAAGAAGGCCTTCGGGTTGTAAAGCTCTTTCGACGGAGAAGAAGGGTGATTAAGTAAACAATTTAGTCATTTGACGGTACCTAGAGAAGAAGCACCGGCTAACCTCGTGCCAGCAGCCGCGGTAATACGAGGGGTGCAAGCGTTGTTCGGAATTACTGGGCGTAAAGCGCACGTAGGCGGATTTGTAAGTCGGATGTGAAATCCCCGGGCTTAACCCGGGAATTGCATCCGAAACTGCAAACCTTGAATGCCTGAGAGGATGACGGAATTCCTGGTGTAGTAGTGAAATACGTAGATATCAGGAGGAACACCGGAGGCGAAGGCGGTTGTCTGGCGGTGCATTGACGCTGAGGTGCGAAAGCGCGGGGAGCAAACAGG
>OTU_103
TGGGGAATCTTGGACAATGGGCGAAAGCCTGATCCAGCGACGCCGCGTGGGTGATGAAGGCCTTCGGGTCGTAAAGCCCTGTGGGCAGGAAAGAAAACGGTCACGGCGAACAGGCGTGGCCCTTGACGGTACCTGCTCAGAAAGCACCGGCTAACTCTGTGCCAGCAGCCGCGGTAAGACAGAGGGTGCAAACGTTGCTCGGAATTACTGGGCGTAAAGCGCGTGTAGGCGGACCGGAAAGTCGGGCGTGAAATCCCTGGGCTCAACCCAGGAACTGCACTCGAAACTTCCGGCCTTGAGTGGTGGAGAGGGTAGTGGAATTCCTGGTGTAGAGGTGAAATTCGTAGATATCAGGAGGAACACCGGTGGCGAAGGCGGCTACCTGGACACCAACTGACGCTGAGACGCGAAAGCGTGGGGAGCAAACAGG
>OTU_104
TCGAGAGGCTTCGGCAATGGGGGAAACCCTGACCGAGCGACGCCGCGTGGAGGATGAAGGCCCTTGGGTTGTAAACTCCTTTCGTGGGGGAAGAATGTATTCGAGGTGAACAATCTCGAGTATTGACGGTACCCCAAGAAGAAGCTCCGGCTAACTCCGTGCCAGCAGCCGCGGTAATACGGGGGGAGCAAGCGTTGTTCGGAATCACTGGGCGTAAAGGGAGTCTAGGCGGTTTGGTAAGTGGGATGTGAAATTCCCGGGCTCACCCCGGGACCTGCATCCCAAACTGCTGAGCTTGAGTACAGGAGAGGGTGGGGGAATTCCAGGTGTAGCGGTGAAATGCGTAGATATCTGGAGGAACACCGGTGGCGAAGGCGCCCACCTGGCCTGCTACTGACGCTGAAGCTCGAAAGCTAGGGGAGCAAACGGG
>OTU_105
TGGGGAATTGTTCGCAATGGGCGCAAGCCTGACGACGCAACGCCGCGTGGAGGATGAAGATCTTCGGGTCGTAAACTCCTTTCGATCGGGAAGAACGTTTCGGGGGTGAATAGCCTCCGGAAGTGACGGTACCGAGAGAAGAAGCCCCGGCTAACTCTGTGCCAGCAGCCGCGGTAATACAGGGGGGGCAAGCGTTGTTCGGAATTACTGGGCGTAAAGGGCCAGTAGGCGGCCAACTAAGTCACACGTGAAATCCCCAGGCTCAACCTGGGAACTGCGTGTGATACTGGATGGCTTGAATTCGGGAGAGGGATGCAGAATTCCAGGTGTAGCGGTGAAATGCGTAGATATCTGGAGGAATACCGGTGGCGAAGGCGGCATCCTGGACCGACATTGACGCTGAACGGCGAAAGCTAGGGGAGCAAACGGG
>OTU_106
TCGAGAGGCTTCGGCAATGGGGGAAACCCTGACCGAGCGACGCCGCGTGAGGGATGAAGGCCCTTGGGTTGTAAACCTCTTTTATTCGGGAAGAAATGCGATCAGGTGAACAATCTGGTCGTTTGACGGTACCGGATGAATAAGCTCCGGCTAACTCCGTGCCAGCAGCCGCGGTAACACGGGGGGAGCAAGCGTTGTTCGGAATCACTGGGCGTAAAGGGCGTGCAGGCGGTCAAGTAAGTGAGATGTGAAATGCCCCGGCTCACCCGGGGACCGGCATCTCATACTGCTTGGCTTGAGTATGGGAGAGGATGAGGGAATTCCTGGTGTAGCGGTGAAATGCGTAGATATCAGGAGGAACACCGGTGGCGAAGGCGCTCATCTGGCCCAATACTGACGCTGAGGCGCGAAAGCTAGGGGAGCAAACGGG
>OTU_107
TGGGGAATTGTTCGCAATGGGCGCAAGCCTGACGACGCAACGCCGCGTGGAGGACGAAGATCTTCGGGTCGTAAACTCCTTTCGATCGGGACGAATGGACGACGGACGAATACTCCGTCGGAATGACGGTACCGAGAGAAGAAGCCCCGGCTAACTCCGTGCCAGCAGCCGCGGTAATACggggggggCAAGCGTTGTTCGGAATTACTGGGCGTAAAGGGCGCGTAGGCGGCCTTCTAAGTCAGACGTGAAATCCCTCGGCTCAACCGGGGAACTGCGTCTGATACTGGAGGGCTTGAATCCGGGAGAGGGATGTGGAATTCCAGGTGTAGCGGTGAAATGCGTAGATATCTGGAGGAACACCGGTGGCGAAGGCGGCATCCTGGACCGGTATTGACGCTGAGGCGCGAAAGCTAGGGGAGCAAACGGG
>OTU_108
TGGGGAATATTGCGCAATGGGCGAAAGCCTGACGCAGCAACGCCGCGTGAGTGAAGAAGGCCTTCGGGTTGTAAAGCTCTTTCGGCTGGGAAGAAGGGAGTAAGTGCTAACAGTACTTGCTTTTGATGGTACCAGAAGAAGAAGCACCGGCTAACTTCGTGCCAGCAGCCGCGGTAATACGAAGGGTGCAAGCGTTATTCGGATTTATTGGGCGTAAAGGGTTCGTAGGCGGGATTATAAGTCAAGTGTGAAATCCCCGAGCTTAACTCGGGACGTGCATTTGAAACTGTGATTCTTGAGTCATTGAGAGGGTGGTGGAATTGTTGGTGTAGGAGTGACATCCGTAGAGATCAACAGGAACATCAGAGGCGAAAGCGGCCACCTGGCAATGTACTGACGCTGAGGAACGAAAGCGTGGGGAGCAAACAGG
>OTU_109
TGGGGAATCTTGCGCAATGGACGAAAGTCTGACGCAGCCACGCCGCGTGAGTGAAGAAGGCCTTCGGGTTGTAAAGCTCTGTCGGAAGGGACGAAAAGCATTAGGGTTAACAGCCCTAGTGCCTGACGGTACCTTTAAAGGAAGCACCGGCTAACTCTGTGCCAGCAGCCGCGGTAATACAGAGGGTGCAAGCGTTGCTCGGAATCATTGGGCGTAAAGGGCAAGTAGGTGGTCTTATTTGTCTAGGGTGAAATCCTTGAGCTTAACTCAAGAAGTGCCCTAGAAACGGTGAGACTCGAGTTCTGGAGAGGGTCGTGGAATTCCCGGTGTAGCGGTGAAATGCGTAGAGATCGGGAGGAACACCAGAGGCGAAGGCGGCGACCTGGACAGATACTGACACTCAACTGCGAAAGCGTGGGGAGCAAACAGG
>OTU_110
TGGGGAATCTTGCGCAATGGACGAAAGTCTGACGCAGCCACGCCGCGTGAGTGAAGAAGGCCTTCGGGTTGTAAAGCTCTGTCGAGCGGGACGAAAAGCAATTAGGCTCATACCCTAGTTGCCTGACGGTACCGCTAAAGGAAGCACCGGCTAACTCTGTGCCAGCAGCCGCGGTAATACAGAGGGTGCAAGCGTTGCTCGGAATTATTGGGCGTAAAGGGTAGGTAGGTGGTCTCATTTGTCAGGGGTGAAAGCCTTGGGCTTAACCCAAGAAGTGCCTTTGAAGCGGTGAGACTAGAGTCCTGGAGAGGGTCGTGGAATTCCCGGTGTAGCGGTGAAATGCGTAGAGATCGGGAGGAACACCAGCGGCGAAGGCGGCGACCTGGACAGGTACTGACACTCAACTACGAAAGCGTGAAAAGCAAACAAG
>OTU_111
GTGGGGAATATTGGACAATGGGGGCAACCCTGATCCAGCAATACCGCGTGTGTGAAGAAGGCCTTCGGGTTGTAAAGCACTTTAGGCGGGGAAGAAGGTTATTTGTTTAAGAGATGAGTAATTTGACGGTACCCGCAGAATAAGCACCGGCTAACTCTGTGCCAGCAGCCGCGGTAATACAGAGGGTGCAAGCGTTAATCGGATTTACTGGGCGTAAAGGGCGCGTAGGTGGTTGCGTAAGTGAGATGTGAAATCCCCGGGCTTAACCTGGGAACTGCATCTTATACTGCGTGGCTGGAGTGAAGTAGAGGGTAGTGGAATTTCCGGTGTAGCGGTGAAATGCGTAGATATCGGAAGGAACACCAGTGGCGAAGGCGGCTACCTGGACTTTTACTGACACTGAGGCGCGAGAGCGTGGGTAGCAAACAGG
>OTU_112
TGGGGAATATTGGACAATGGGGGAAACCCTGATCCAGCAATGCCGCGTGTGTGAAGAAGGCCTGAGGGTTGTAAAGCACTTTTAGTGGGGAGGAAGCTCATTAGGTTAAGAGCTAGATGAGTTGACGTTACCCACAGAAACAGCACCGGCTAACTCCGTGCCAGCAGCCGCGGTAATACGGAGGGTGCAAGCGTTAATCGGAATTACTGGGCGTAAAGCGTGCGTAGGTGGTTTGATAAGTTATCTGTGAAATCCCCGGGCTCAACCTGGGAAAGTCAGATAAGACTGTTAGACTTTGAGTATAGGAGAGGGTAGTGGAATTTCCGGTGTAGCGGTGAAATGCGTAGAGATCGGAAGGAACACCAGTGGCGAAGGCGGCTACCTGGCCTGATACTGACACTGAGGTACGAAAGCGTGGGGAGCAAACAGG
>OTU_113
TAGGGAATATTGCGCAATGGGGGAAACCCTGACGCAGCCACGCCGTGTGGGTGAGGAAGGCCTTCGGGTCGTAAAGCCCTGTCGCCTGGGAAGAAACGCCAAGTGGGGAAAGTTCACTTGGTTTGACGGTACCAGGAGAGGAAGCACCGGCTAACTCTGTGCCAGCAGCCGCGGTAATACAGAGGGTGCAAGCGTTGTTCGGAATTACTGGGCGTAAAGCGTTTGTAGGTTGTATTGAGAGTCCTAGGTGAAATCCCCGAGCTCAACTCGGGAACTGCCTAGGAGACCTCAGTACTAGAGTACTGAAGGGGTCGTTGGAATTCCAAGTGTAGCGGTGAAATGCGTAGATATTTGGAGGAACACCTGTGGCGAAGGCGGACGACTGGTCAGAGACTGACACTGAGAAACGAAAGCGTGGGGAGCAAACAGG
>OTU_114
TGGGGAATTGTTCACAATGGGCGCAAGCCTGATGACGCAACGCCGCGTGGAGGATGAAGACCTTCGGGTCGTAAACTCCTTTCGACCGAGATGAATTTTCACCGGCCTAACACGCCGGTGAGGTGACAGTATCGAGGGAAGAAGCCCCGGCTAACTCTGTGCCAGCAGCCGCGGTAATACAGGGGGGGCAAGCGTTGTTCGGAATTACTGGGCGTAAAGGGTCTGTAGGTGGCTTGCTAAGTCAGACGTGAAATCCCTCAGCTTAACTGGGGAACTGCGTCTGATACTGGCGAGCTTGAGTGCAGGAGAGGAACGCGGAATTCCAGGTGTAGCGGTGAAATGCGTAGATATCTGGAGGAACACCGGTGGCGAAGGCGGCGTTCTGGACTGCAACTGACACTGAGAGACGAAAGCCAGGGGAGCAAACGGG
>OTU_115
TGGGGAATCTTGCGCAATGGACGAAAGTCTGACGCAGCCACGCCGCGTGAGTGAAGAAGGCCTTCGGGTTGTAAAGCTCTGTCGTGCGGGACGAAAAGATTTAAGGTGAATAGCCTTAGATCCTGACGGTACCGCAAAAGGAAGCACCGGCTAACTTCGTGCCAGCAGCCGCGGTAATACGAGGGGTGCAAGCGTTGCTCGGAATTATTGGGCGTAAAGGGTAGGTAGGTGGTCTCATTTGTCTGGGGTGAAAGCCTTGAGCTTAACTCAAGAAGTGCCCTAGAAACGGTGAGACTGGAGTCTTGGAGAGGGTCGTGGAATTCCCGGTGTAGCGGTGAAATGCGTAGAGATCGGGAGGAACACCAGCGGCGAAAGCGGCGACCTGGACAAGTACTGACACTCAACTACGAAAGCGTGGGGAGCAAACAGG
>OTU_116
TCGAGGATTTTGGACAATGGGGGAAACCCTGATCCAGCGACGCTGCGTGGAGGATGAAGGCCTTCGGGTTGTAAACTCCTGTCATTCGGGAAAAATGACCCTGTGGTGAATAGCCACGGGGAGTGATGGTACCGAAAGAGGAAGCCACGGCTAACTCTGTGCCAGCAGCCGCGGTAATACAGAGGTGGCGAGCGTTGTTCGGATTTACTGGGCGTAAAGGGTGCGTAGGTGGTCATCTGTGTCGGGTGTGAAATCCCACGGCTTAACCGTGGAATGGCATTCGAAACTGGGTGACTAGAGTGCAGGATGGGAGAGCGGAATTCTTGGTGTAGCGGTGAAATGCGTTGATATCAAGAAGAACACCGGTGGCGAAGGCGGCTCTCTGGAATGCAACTGACACTGAGGCACGAAAGATGGGGGAGCAAACAGG
>OTU_117
TGGGGAATCTTGCGCAATGGGCGAAAGCCTGACGCAGCGACGCCGCGTGGGCGAAGAAGGCCTTCGGGTTGTAAAGCCCTGTGGGGGAGAACGAACTGTGCGGGGGCGAACACCCTCCGTGCTTGACGGTACTCCTTTAGCAAGCATCGGCTAACTCTGTGCCAGCAGCCGCGGTAAGACAGAGGATGCAAACGTTGCTCGGAATTACTGGGCGTAAAGCGCGTGTAGGCGGTCTGGTAAGTCGGACGTGAAAGCCCGGGGCTCAACCCCGGAAGCGCGCTCGATACTGCTTGACTAGGGTCCTGAAGAGGAGAGCGGAATTCCCGGTGTAGAGGTGAAATTCGTAGATATCGGGAGGAACACCAGTGGCGAAGGCGGCTCTCTGGGCAGGTACCGACGCTGAGACGCGAAAGCGTGGGAAGCAAACAGG
>OTU_118
TCGAGGATCTTCCGCAATGGGCGCAAGCCTGACGGAGCGACGCCGCGTGTGGGATGAAGGCCTTCGGGTTGTAAACCACTGTAACCTGTTAAGAAAGGGCTCGGGGTTAACAGCCTCGGGAACTGACTAAGGCGGGAGAGTAAGCCACGGCTAACTTCGTGCCAGCAGCCGCGGTAAGACGAAGGTGGCGAGCGTTGTTCGGAATCACTGGGCATAAAGCGCACGTAGGCGGCGGCGTAAGTCGGGTGTGAAATCCCTCGGCCCAACCGAGGAACTGCGCCCGATACTGCGTTGCTTGAGGATCAGAGGGGTGCACGGAATTTCCGGTGGAGCGGTGAAATGCGTTGATATCGGAAGGAACGTCGGCGGCGAAAGCGGTGCACTGGCTGATTTCTGACGCTGAGGTGCGAAAGCCAGGGGAGCAAACGGG
>OTU_119
TGGGGAATCTTGCACAATGGGCGAAAGCCTGATGCAGCAACGCCGCGTGGGTGAAGAAGGCCTTCGGGTCGTAAAGCCCTTTCGGCTGGGAAGAAGGGCGAGGGAATTAATACTCCTCTCGTCTGACGGTACCAGAGGAAGCAGCACCGGCTAATTCCGTGCCAGCAGCCGCGGTAATACGGAAGGTGCAAGCGTTGTTCGGAATGACTGGGCGTAAAGCGCACGTAGGTGGCTTCGTAAGTCGGATGTGAAAGCCCTGGGCTCAACCCGGGAACTGCATCCGAAACTACCTAGCTTGAATGCTTAAGAGGTTGGTGGAATTCCAGGTGTAGGAGTGAAATCCGTAGATATCTGGAGGAACATCGGAGGCGAAGGCGGCCAACTGGTGATGCATTGACACTAAGGTGCGAAAGCGTGGGGAGCAAACAGG
>OTU_120
TGGGGAATTTTTCGCAATGGGCGCAAGCCTGACGAAGCAACGCCGCGTGGAGGATGAAGGCCTTCGGGTCGTAAACTCCTGTCGACTGGGACGAAAGCAGTCTGGGCTAATATCCCGGGCTGTTGACTGTACCGGTGGAGGAAGCCACGGCTAACTCTGTGCCAGCAGCCGCGGTAATACAGAGGTGGCAAGCGTTGTTCGGAATTACTGGGCGTAAAGGGCGCGTAGGCGGCTCGACAAGTCCCGCGTGAAAGCCCCCGGCTCAACTGGGGAACTGCGCGGGAAACTGTCGGACTTGAGTTCGGGAGAGGGAAGCGGAATTCCGGGTGTAGCGGTGAAATGCGTAGATATCCGGAGGAACACCGGTGGCGAAGGCGGCTTCCTGGACCGACACTGACGCTGAGGCGCGAAAGCTAGGGGAGCAAACGGG
>OTU_121
TGGGGAATCTTGCGCAATGGACGAAAGTCTGACGCAGCCACGCCGCGTGAGTGAAGAAGGCCTTCGGGTTGTAAAGCTCTGTCGAGCGGGACGAAAACCTTTCGGGTGAACAGCCCGAGAGACTGACGGTACCGCTAAAGGAAGCACCGGCTAACTTCGTGCCAGCAGCCGCGGTAATACGAGGGGTGCAAGCGTTGCTCGGAATTATTGGGCGTAAAGGGTAGGTAGGTGGTCTCATTTGTCAGGGGTGAAAGCCTTGGGCTTAACCCAAGAAGTGCCTCTGAAACGGTGAGACTGGAGTCCTGGAGAGGGTCGTGGAATTCCCGGTGTAGCGGTGAAATGCGTAGAGATCGGGAGGAACACCAGAGGCGAAGGCGGCGACCTGGACAGGTACTGACACTCAACTACGAAAGCGTGGGGAGCAAACAGG
>OTU_122
TGGGGAATTTTGGACAATGGGGGCAACCCTGATCCAGCAATGCCGCGTGTGTGAAGAAGGCCTTCGGGTTGTAAAGCACTTTTGTCCGGAAAGAAAACTTGCGTCCTAATATGATGCAAGGATGACGGTACCGGAAGAATAAGCACCGGCTAACTACGTGCCAGCAGCCGCGGTAATACGTAGGGTGCGAGCGTTAATCGGAATTATTGGGCGTAAAGCGTGCGCAGGCGGTCTGTTAAGACCGATGTGAAATCCCCGGGCTTAACCTGGGAACTGCATTGGTGACTGGCAGGCTTTGAGTATGGCAGAGGGGGGTAGAATTCCACGTGTAGCAGTGAAATGCGTAGAGATGTGGAGGAATACCGATGGCGAAGGCAGCCCCCTGGGCCAATACTGACGCTCATGCACGAAAGCGTGGGGAGCAAACAGG
>OTU_123
TGGGGAATATTGCGCAATGGGCGAAAGCCTGACGCAGCAACGCCGCGTGAGTGATGAAGGCCTTCGGGTTGTAAAGCTCTTTCGGCTGGGAAGAAGGGTGTGCATGTTAATAGTATGCGCATTTGATGGTACCAGAAGAAGAAGCACCGGCAAACTTCGTGCCAGCAGCCGCGGTAATACGAAGGGTGCGAGCGTTGTTCGGAATGATTGGGCGTAAAGGGTTCGTAGGCTGGACCGTAAGTGAGATGTGAAACCCCCGGGCTTAACCTGGGACCTGCATCTCAGACTGCGGTTCTTGAGTGTTGGAGAGGGTAGTGGAATTGCTGGTGTAGGAGTGACATCCGTAGAGATCAGCAGGAACACCGGAGGCGAAAGCGACTACCTGGCCAAATACTGACGCTGAGGAACGAAAGCGTGGGGAGCAAACAGA
>OTU_124
TAGGGAATATTGCGCAATGGAGGAAACTCTGACGCAGCGACGCCGCGTGGGCGATGAAGGCTTTCGGGTCGTAAAGCCCTGTCGAACGGGAAGAAAAATATTGCAGCTAATATCTGCAGTACTTGACGGTACCGTTAGAGGAAGCACCGGCTAACTACGTGCCAGCAGCCGCGGTAATACGTAGGGTGCTAGCGTTGTTCGGAATTATTGGGCGTAAAGCGCGTGTAGGTGGTCATCTAAGTCGAGTGTGAAATCCCTGGGCTCAACCTAGGAAGTGCATTCGAAACTAGTTGACTAGAAGACAGTAGAGGAAGGTGGAATTCCAAGTGTAGAGGTGAAATTCGTAGATATTTGGAGGAATACCGGCGGCGAAGGCGGCCTTCTGGGCTGTTCTTGACACTGAGACGCGAAAGCGTGGGTAGCAAACAGG
>OTU_125
TGGGGAATCTTGCGCAATGGAGGAAACTCTGACGCAGCGACGCCGCGTGGGTGAAGAAGGCCTTCGGGTTGTAAAGCCCTGTCGAGAGGGAAAAACGGCATATTGGGTAATATTCAGTATGCGTGATTGTACCTTTAGAGGAAGCACCGGCTAACTCTGTGCCAGCAGCCGCGGTAATACAGAGGGTGCAAGCGTTGTTCGGAATTATTGGGCGTAAAGGGCAGGTAGGTTGTCTAGCAAGAATGCTGTGAAAACCCTCAGCTTAACTGAGGACGTGCGGCGTTGACTGCTAGACTAGAGTGCTGGAGGGGTTCGTGGAATTCCCGGTGTAGCGGTGAAATGCGTAGATATCGGGAGGAACACCAGAGGCGAAGGCGGCGAACTGGACAGCAACTGACACTCAACTGCGAAAGCGTGGGTAGCAAACAGG
>OTU_126
TGGGGAATATTGCGCAATGGGCGAAAGCCTGACGCAGCGACGCCGCGTGGGTGATGAAGGCCTTCGGGTCGTAAAGCCCTGTCAAGGGGGACGAATCCTTACCGACCTAACACGTCGGTAACCTGACGGTACCTCTGAAGGAAGCACCGGCTAACTCCGTGCCAGCAGCCGCGGTAATACGGAGGGTGCAAGCGTTGTTCGGAATTACTGGGCGTAAAGCGCGTGTAGGCGGCCTCTTAAGTCTGGTGTGAAAGCCCGGGGCTCACCCCCGGAAGTGCATTGGATACTGGGAGGCTGGAGTACCGGAGAGGAAGGTGGAATTCCTGGTGTAGCGGTGAAATGCGTAGATATCAGGAGGAACACCGGTGGCGAAGGCGGCCTTCTGGACGGATACTGACGCTGAGACGCGAAAGCGTGGGGAGCAAACAGG
>OTU_127
TGGGGAATTTTGCGCAATGGGAGAAATCCTGACGCAGCAACGCCGCGTGGGTGATGAAGGCCCTTGGGTCGTAAAGCCCTGTCGGGTGGGAAGAATCCCTCGACGGTGAATAATCGGCGAGGATGACGGTACCACTAAAGGAAGCACCGGCTAACTCTGTGCCAGCAGCCGCGGTAATACAGAGGGTGCAAGCGTTGTTCGGAATCACTGGGCGTAAAGCGCGTGTAGGCGGCTCGTTGTGTCGAATGTGAAAGCCCTCGGCTTAACCGAGGAAGTGCGTTCGAAACTGGCGAGCTTGAGTACCGGAGAGGAAGGTGGAATTCCCGGTGTAGAGGTGAAATTCGTAGATATCGGGAGGAACACCAGTGGCGAAAGCGACCTTCTGGACGGATACTGACGCTGAGACGCGAAAGCGTGGGTAGCAAACAGG
>OTU_128
TGGGGAATCTTGCACAATGGGCGAAAGCCTGATGCAGCAATGCCGCGTGAGTGAAGAAGGCCCTTGGGTTGTAAAGCTCTTTCGCCTGGGAAGAAGGGTTTTGGAGTTAATACCTTCAGAATTTGACGGTACCAGGATAAGAAGCACCGGCTAAATCCGTGCCAGCAGCCGCGGTAATACGGATGGTGCGAGCGTTATTCGGATTGATTGGGCGTAAAGCGCACGTAGGCGGGTGGATAAGTCGAGTGTGAAAGCCCCGGGCTCAACCTGGGAACTGCATTCGAAACTGTTCATCTTGAATACCTGAGGGGTTGGTAGAATTCCAGGTGTAGGAGTGAAATCCGTAGATATCTGGAGGAACATCGGAGGCGAAGGCGACCAACTGGCAGTGTATTGACGTTGAGGTGCGAAAGCGTGGGGAGCAAACAGG
>OTU_129
TGGGGAATCTTGCGCAATGGACGAAAGTCTGACGCAGCGACGCCGCGTGGGCGACGAAGGCCTTCGGGTTGTAAAGCCCTGTGGGGAGGGACGAACACTTCGGGTTCAAATAGGACTCGGAGCTGACGGTACCTCCTTAGCAAGCACCGGCTAACTCTGTGCCAGCAGCCGCGGTAAGACAGAGGGTGCAAACGTTGCTCGGAATTACTGGGCGTAAAGCGCGTGTAGGCGGTCACGCAAGTCAGGTGTGAAAGCCCAGGGCTCAACCCTGGAAGTGCACATGATACTACGTGGCTGGAGTACTGAAGAGGAGAGCGGAATTCCCGGTGTAGAGGTGAAATTCGTAGATATCGGGAGGAACACCAGTGGCGAAGGCGGCTCTCTGGGCAGATACTGACGCTGAGACGCGAAAGCGTGGGTAGCAAACAGG
>OTU_130
TGGGGAATCTTGCGCAATGGACGAAAGTCTGACGCAGCCACGCCGCGTGAGTGAAGAAGGCCTTCGGGTTGTAAAGCTCTGTCACCTGGGACGAAAATGCTTACGGTTAATAGCCGTAGGAACTGACGGTACCAGGGGAGGAAGCACCGGCTAACTTCGTGCCAGCAGCCGCGGTAATACGAAGGGTGCAAGCGTTGCTCGGAATTATTGGGCGTAAAGGGTTGGTAGGTGGTCTTGTTTGTCTAAGGTGAAATCCCATGGCTTAACTGTGGAAGTGCCTTAGAAACGGCAAGACTAGAGTCCTAGAGGGGTTTGTGGAATTCCCGGTGTAGCGGTGAAATGCGTAGAGATCGGGAGGAACACCAGCGGCGAAGGCGGCAAACTGGATAGGCACTGACACTCAACAACGAAAGCGTGGGGAGCAAACAGG
>OTU_131
TAGGGAATATTGCGCAATGGGCGAAAGCCTGACGCAGCCACGCCGCGTGAGTGAAGAAGGCCTTCGGGTTGTAAAGCTCTGTCAACTGGGAAAAATGACTAGAAGGGGAAAGTTCTTCTAGTTTGATGGTACCAGTGAAGGAAGCACCGGCAAACTCTGTGCCAGCAGCCGCGGTAATACAGAGGGTGCAAGCGTTGTTCGGAATTACTGGGCGTAAAGCGTGCGTAGTCGGTATTGAGAGTCGCGGGTGAAATCCCAGGGCTTAACCCTGGAACTGCCTGCGAGACCTCAGTACTAGAGTGTGATAGGGGATATTGGAATACCCAGTGTAGCGGTGAAATGCGTAGAGATTGGGTAGAACACCGGTGGCGAAGGCGGATATCTGGATCACAACTGACGATCAGGCACGAAAGCGTGGGGAGCAAACAGG
>OTU_132
TGGGGAATATTGCGCAATGGGGGAAACCCTGACGCAGCAACGCCGCGTGGGTGATGAAGGCTTTCGGGTCGTAAAGCCCTGTCAGCGGGGAAGAAACTCCGGGGAGCGAATAGGTCTCCGGATTGACGGTACCCGCGGAGGAAGCACCGGCTAACTCCGTGCCAGCAGCCGCGGTAAAACGGAGGGTGCAAGCGTTGTTCGGAATTACTGGGCGTAAAGCGCGTGCAGGTGGTCTTTTAAGTTCTGTGTGAAATCCCTCGGCTCAACCGAGGAACTGCACAGAAAACTGGAGGGCTGGAGTTCGGGAGAAGAGGGCGGAATTCCCAGTGTAGAGGTGAAATTCGTAGATATTGGGAGGAACACCGGCGGCGAAAGCGGCTCTCTAGACCGATACTGACACTCATACGCGAGAGCGTGGGTAGCAAACAGG
>OTU_133
TGGGGAATATTGCACAATGGGCGCAAGCCTGATGCAGCAACGCCGCGTGAGTGAAGAAGGCCTTCGGGTTGTAAAGCTCTTTCGACAGGGAAGAAGGGTAGTATTGCGAATAGTCTTACTATCTGACGGTACCTAGAGAAGAAGCACCGGCTAACTTCGTGCCAGCAGCCGCGGTAATACGAAGGGTGCGAGCGTTGTTCGGAATTACTGGGCGTAAAGAGCACGTAGGCGGATTCGTAAGTCAGATGTGAAAGCCCCGGGCTTAACCTGGGAATTGCATTTGAAACTGCGAACCTTGAATGCCTGAGAGGATGACGGAATTCCTGGTGTAGAAGTGAAATTCGTAGATATCAGGAGGAACACCGGAGGCGAAGGCGGTTGTCTGGCGGTGCATTGACGCTGAGGTGCGAAAGCGTGGGGAGCAAACAGG
>OTU_134
TAGGGAATTTTGCACAATGGGCGCAAGCCTGATGCAGCAATGCCGCGTGAGTGAAGAAGGCTCTTGGGTTGTAAAGCTCTTTCGGCTGGAAAGAAGGGACCACTTGCGAACAGTCTGTGGTTCTGACGGTACCAGAAGAAGAAGCACCTGCTAACTACGTGCCAGCAGCAGCGGTAATACGTAGGGTGCAAGCGTTGTTCGGAATTACTGGGCGTAAAGCGCGCGTAGGCGGGTTTACAAGTCGATTGTGAAAGCCCTGGGCTTAACCCGGGATGTGCAGTCGAAACTGTAAATCTTGAGTGCCTGAGAGGATGGCGGAATTCCCGGTGTAGTAGTGAGATACGTAGATATCGGGAAGAACACCTGAGGCGAAGGCGGCTATCTGGTGGTGCACTGACGCTAAGGCGCGAAAGCGTGGGGAGCAAACAGG
>OTU_135
TGGGGAATCTTGCGCAATGGGCGAAAGCCTGACGCAGCAACGCCGCGTGAGTGATGAAGGTCTTCGGATCGTAAAGCTCTGTCGGCAGGAACGATGCTTTTCGTAGCTAACATCTACGAGAGGTGACGGTACCTGCAAAGGAAGCACCGGCTAACTCTGTGCCAGCAGCCGCGGTAAGACAGAGGGTGCAAGCGTTGTTCGGAATTATTGGGCGTAAAGGGCGCGTAGGTGGCCGCGTAAGTCAGATGTGAAAGCCCAGGGCTTAACCCTGGAAGTGCATCTGATACTGCATGGCTTGAGTCCTGGAGAGGGTCGCGGAATTCCCAGTGTAGAGGTGAAATTCGTAGATATTGGGAGGAACACCAGTGGCGAAGGCGGCGACCTGGACGGAGACTGACACTGAGGCGCGAAAGCGTGGGGAGCAAACAGG
>OTU_136
TGGGGAATATTGCGCAATGGGGGAAACCCTGACGCAGCAACGCCGCGTGAGTGAGGAAGGACTTCGGTCTGTAAAGCTCTGTTAATGTGGAAAAATGCTGAGCGGTCTAATAGGCCGAGTAGTTGATGGTACACATAGAGGAAGCACCGGCTAACTTCGTGCCAGCAGCCGCGGTAATACGAAGGGTGCAAGCGTTGTTCGGATTTATTGGGCGTAAAGCGCGCGTAGGTGGACCTGCAAGTCAGATGTGAAATCTCGGGGCTCAACCCCGAAACTGCGTCTGAAACTACAGGTCTAGAATCTCGGAGGGGGAAGGGGAATATCGCATGTAGGGGTAAAATCCGTAGATATGCGATGGAACACCAGAGGCGAAGGCGCCTTCCTGGACGAGTATTGACACTGAGGCGCGAAAGCGTGGGGATCAAACAGG
>OTU_137
TGGGGAATATTGCGCAATGGGCGAAAGCCTGACGCAGCAACGCCGCGTGAGTGAAGAAGGCCTTTGGGTTGTAAAGCTCTTTCGGCCGGGAAGAAGGGTGGTGGTGTGAATAGCATAATCATTTGATGGTACCGGAAGAAGAAGCACCGGCTAACTTCGTGCCAGCAGCCGCGGTAATACGAAGGGTGCGAGCGTTGTTCGGAATTATTGGGCGTAAAGGGTTTGTAGGCTGAAATGTAAGTCAAGTGTGAAATCCCCGAGCTAAACTTGGGACGTGCACTTGAAACTGTGTTTCTTGAGTATCGTAGAGGGTGGTGGAATTGTAGGTGTAGGAGTGACATCCGTAGAGATCTGCAGGAACATCAGAGGCGAAGGCGACCACCTGGCCGATGACTGACGCTGAGGAACGAAAGCGTGGGGAGCAAACAGG
>OTU_138
TGGGGAATCTTGCGCAATGGACGAAAGTCTGACGCAGCCACGCCGCGTGAGTGAAGAAGGCCTTCGGGTTGTAAAGCTCTGTCGTCCGGGACGAAAATCCAGTGGGTTAATAGCCCATTGGACTGACGGTACCGGAAAAGGAAGCACCGGCTAACTCCGTGCCAGCAGCCGCGGTAATACGGAGGGTGCAAGCGTTGCTCGGAATTATTGGGCGTAAAGGGTAGGTAGGTGGTCTCGTTTGTCTGGGGTGAAAGCCTTGAGCTTAACTCAAGAAGTGCCTTAGAAACGGCGAGACTAGAGTATTGGAGAGGGTCGTGGAATTCCCGGTGTAGCGGTGAAATGCGTAGAGATCGGGAGGAACACCAGCGGCGAAGGCGGCGACCTGGACAATTACTGACACTCAACTACGAAAGCGTGGGGAGCAAACAGG
>OTU_139
TGGGGAATCTTGCGCAATGGACGAAAGTCTGACGCAGCCACGCCGCGTGAGTGAAGAAGGCCTTCGGGTCGTAAAGCTCTGTCGTGCGGGACGAAAAGCTATACAGTTAAGAGCTGGGTAGCCTGACGGTACCGCAAAAGGAAGCACCGGCTAACTCCGTGCCAGCAGCCGCGGTAATACGGAGGGTGCAAGCGTTGCTCGGAATTATTGGGCGTAAAGGGTAGGTAGGTGGTCTCATTTGTCAGGGGTGAAAGCCTTGGGCTTAACCCAAGAAGTGCCCCTGAAACGGTGAGACTAGAGTACTGGAGAGGGTCGTGGAATTCCCGGTGTAGCGGTGAAATGCGTAGAGATCGGGAGGAACACCAGAGGCGAAGGCGGCGACCTGGACAGTTACTGACACTCAACTACGAAAGCGTGGGGAGCAAACAGG
>OTU_140
TGGGGAATATTGCACAATGGGCGCAAGCCTGATGCAGCAACGCCGCGTGAGTGAAGAAGGCCTTTGGGTCGTAAAGCTCTTTCGGCCAAGAATAAGGGTTCTACGGTAAATAATCGTAGGATTTGAATGTACTGGAAGAAGAAGCACCGGCTAACTACGTGCCAGCAGCCGCGGTAATACGTAGGGTGCGAGCGTTGTTCGGAATCACTGGGCGTAAAGGGCGCGTAGGCGGGTTTGTAAGTCGATTGTGAAATCCCAAGGCTTAACCTTGGAGCTGCAGTCGAAACTACAAGTCTTGAATATCTGAGAGGGTGGGAGAATTCCTGGTGTAGTAGTGAAATACGTAGATATCAGGAGGAATACCGGCGGCGAAGGCGCCTACCTGGCAGTATATTGACGCTGAGGCGCGAAAGCGTGGGGAGCAAACAGG
>OTU_141
TGGGGAATATTGGACAATGGGGGGAACCCTGATCCAGCCATGCCGCGTGTGTGAAGAAGGCCTTATGGTTGTAAAGCACTTTAAGCGAGGAGGAGGCTCTCTTGGTTAATACCCAAGATGAGTGGACGTTACTCGCAGAATAAGCACCGGCTAACTCTGTGCCAGCAGCCGCGGTAATACAGAGGGTGCGAGCGTTAATCGGATTTACTGGGCGTAAAGGGCGCGTAGGTGGTTGCGTAAGTGAGATGTGAAATCCCCGGGCTTAACCTGGGAACTGCATCTTATACTGCGTGGCTGGAGTGAAGTAGAGGGTAGTGGAATTTCCGGTGTAGCGGTGAAATGCGTAGATATCGGAAGGAACACCAGTGGCGAAGGCGGCTACCTGGACTTTTACTGACACTGAGGCGCGAGAGCGTGGGTAGCAAACAGG
>OTU_142
TGGGGAATATTGCGCAATGGGCGAAAGCCTGACGCAGCGACGCCGCGTGGGTGATGAAGGCCTTCGGGTCGTAAAGCCCTGTCGCAGGGGAAGAATAAGCTCTGGGTTAACAGCCCAGAGCCCTGACGGTACCCTGCAAGAAAGCACCGGCTAACTCCGTGCCAGCAGCCGCGGTAATACGGAGGGTGCTAGCGTTGTTCGGAATTACTGGGCGTAAAGCGCGTGTAGGCGGTTGGTTAAGTCTGGTGTGAAAGCCCGGGGCTCACCCCCGGAAGTGCGCTGGAAACTGGCCAACTAGAGTATGGGAGAGGAAAGTGGAATTCCCGGTGTAGCGGTGAAATGCGTAGATATCGGGAGGAACACCAGCGGCGAAGGCGGCTTTCTGGACCAATACTGACGCTGAGACGCGAAAGCGTGGGGAGCAAACAGG
>OTU_143
TAGGGAATATTGCGCAATGGAGGAAACTCTGACGCAGCGACGCCGCGTGGGTGACGAAGGTCTTCGGATCGTAAAGCCCTGTCGGAAGGGACGAAAAACGAGATGGCTAACATCCATTTCGATTGACGGTACCTTTAAAGGAAGCACCGGCTAACTACGTGCCAGCAGCCGCGGTAATACGTAGGGTGCAAGCGTTGTTCGGAATCATTGGGCGTAAAGCGCGTGTAGGCGGTTAGATAAGTCAGATGTGAAAGCCCCGGGCTCAACCCGGGAAGTGCATTTGAAACTATTTAGCTAGAAGATGATAGAGGAAGGTGGAATTCCAAGTGTAGAGGTGAAATTCGTAGATATTTGGAGGAATACCGGCGGCGAAGGCGGCCTTCTGGGTCATACTTGACGCTGAGACGCGAAAGCGTGGGTAGCAAACAGG
>OTU_144
TGGGGAATATTGGACAATGGGCGAAAGCCTGATCCAGCAATGCCGCGTGTGTGAAGAAGGCCTTAGGGTTGTAAAGCACTTTCAGAAAAGAGAAAGGTGTTGTAGCTAATACCTGCAACAATTGATGTTAATTTCAGAAGAAGCACCGGCTAACTCTGTGCCAGCAGCCGCGGTAATACAGAGGGTGCAAGCGTTAATCAGAATTACTGGGCGTAAAGGGTGCGTAGGTGGCTTAAGTAAGTCAGGTGTGAAATCCCCGAGCTTAACTCGGGAGTGTCGCTTGATACTACTTAGCTAGAGTATTGTAGAGGATAGTGGAATTTCCAGTGTAGCGGTGAAATGCGTAGATATTGGAAGGAACACCAGTGGCGAAAGCGACTATCTGGACAGATACTGACACTGAGGCACGACAGCGTGGGGAGCAAACAGG
>OTU_145
TAGGGAATATTGCGCAATGGGGGCAACCCTGACGCAGCAACGCCACGTGAGTGAGGAAGGCCTTCGGGTTGTAAAGCTCTGTCCTAAGGGAAAAATGGCAATTGGTCTAATAGGCCAGTTGATTGATGGTACCTTAGAAGAAAGCACCGGCTAACTTCGTGCCAGCAGCCGCGGTAATACGAAGGGTGCAAGCGTTGTTCGGATTTATTGGGCGTAAAGCGCGCGCAGGCGGAAGAGCAAGTCAGATGTGAAATCTCGGGGCTTAACCCCGAACGTGCGTCTGAAACTACTTTTCTGGAGTAATGGAGGGGGAAGGGGAATTTCACATGTAGGGGTAAAATCCGTAGAGATGTGAAGGAACACCAGAGGCGAAGGCGCCTTCCTGGCCATTAACTGACGCTGAGGCGCGAAAGCGTGGGGATCAAACAGG
>OTU_146
TCGAGGATCTTCCGCAATGGGCGCAAGCCTGACGGAGCGACGCCGCGTGTGGGATGAAGGCCTTCGGGTTGTAAACCACTGTCACCGGTTAAGAAAGGGTCTCGTGTTAACAGCGCGAGGCACTGACAAAGGCCGGAGAGGAAGCCACGGCTAACTTCGTGCCAGCAGCCGCGGTAAGACGAAGGTGGCGAGCGTTGTTCGGAATCACTGGGCATAAAGCGCACGTAGGCGGCGGCGTAAGTCGGATGTGAAATCCCTCGGCCTAACCGAGGAACTGCGTCCGATACTGCGTTGCTTGGGGACCAAAGGGGTGCATGGAATTTCCGGTGGAGCGGTGAAATGCGTTGATATCGGAAGGAACGTCGGCGGCGAAAGCGGTGCACTGGTTGGTTACCGACGCTGAGGTGCGAAAGCCAGGGGAGCAAACGGG
>OTU_147
TAGGGAATTGTTCGCAATGGGCGCAAGCCTGACGACGCAACGCCGCGTGGAGGATGAAGACTTTCGGGTCGTAAACTCCTTTCGACCGAGATGAATACTCTCAGACCTAATACGTTTGAGAGCTGACAGTATCGAGGGAAGAAGCCCCGGCTAACTCCGTGCCAGCAGCCGCGGTAATACggggggggCAAGCGTTGTTCGGAATTACTGGGCGTAAAGGGTTCGTAGGTGGCTTTCTAAGTCAGACGTGAAATCCCTCAGCTTAACTGGGGAACTGCGTCTGAGACTGGCGAGCTTGAGTGCAGGAGAGGAACGCGGAATTCCAGGTGTAGCGGTGAAATGCGTAGATATCTGGAGGAACACCGGTGGCGAAGGCGGCGTTCTGGACTGTTACTGACACTGAGGAACGAAAGCCAGGGGAGCAAACGGG
>OTU_148
TGGGGAATATTGCGCAATGGGCGAAAGCCTGACGCAGCGACGCCGCGTGGGTGATGAAGGCCTTCGGGTCGTAAAGCCCTGTCGGGAGGGACGAAACCTCGGTGACCTAATACGTCATCGACCTGACGGTACCTCCTAAGGAAGCACCGGCTAACTCCGTGCCAGCAGCCGCGGTAATACGGAGGGTGCAAGCGTTGTTCGGAATTACTGGGCGTAAAGCGCGTGTAGGCGGTTGCCTAAGTCTGATGTGAAAGCCCGGGGCTCACCTCCGGAAGTGCATTGGAAACTGGGCAACTAGAGTGTCGGAGAGGAGGGTGGAATTCCTGGTGTAGCGGTGAAATGCGTAGATATCAGGAGGAACACCGGTGGCGAAGGCGGCCCTCTGGACGAATACTGACGCTGAGACGCGAAAGCGTGGGGAGCAAACAGG
>OTU_149
TGGGGAATCTTGCGCAATGGACGAAAGTCTGACGCAGCCACGCCGCGTGAGTGAAGAAGGCCTTCGGGTTGTAAAGCTCTGTCGCCCGGGACGAACCTTTCTAAGGTGAACAGCCTTAGGAACTGACGGTACCGGGAAAGGAAGCACCGGCTAACTCTGTGCCAGCAGCCGCGGTAATACAGAGGGTGCAAGCGTTGCTCGGAATCATTGGGCGTAAAGGGTAGGTAGGTGGTCTCGTTTGTCTAGGGTGAAAGCCCAGGGCTTAACCCTGGAAGTGCCCTAGAAACGGCGAGACTAGAGTATTGGAGAGGGTCGTGGAATTCCCGGTGTAGCGGTGAAATGCGTAGAGATCGGGAGGAACACCAGAGGCGAAGGCGGCGACCTGGACAATTACTGACACTCAACTACGAAAGCGTGGGGAGCAAACAGG
>OTU_150
TAGGGAATATTGCACAATGGGGGAAACCCTGATGCAGCAACGCCGCGTGAGTGAAGAAGGCCCTTGGGTTGTAAAGCTCTTTAGCGTGGGAAGAGGGTGGATACGGTGAATAATCGTGTTCGCTGACGGTACCACGAGAATAAGCACCGGCTAATTTCGTGCCAGCAGCCGCGGTAATACGAAAGGTGCAAGCGTTACTCGGAATCACTGGGCGTAAAGCGCACGTAGGCGGACTTACAGGTCAATTGTGAAATACCTGGGCTCAACCCAGGAACTGCAGTTGAAACCGTTTGTCTTGAATATCTGAGAGGGTGGGGGAATACCTGGTGGAGAAGTGAAATTCGTAGAGATCAGGTGGAACACCGGAGGCGAAGGCGCCTGCCTGGCAGTATATTGACGCTGAGGTGCGAAAGTGCGGGGAGCAAACAGG
>OTU_151
TGGGGAATATTGGACAATGGGGGCAACCCTGATCCAGCCATGCCGCGTGTGTGAAGAAGGCCTTTTGGTTGTAAAGCACTTTAAGCAGGGAGGAGAGGCTAATGGTTAATACCCATTAGATTAGACGTTACCTGCAGAATAAGCACCGGCTAACTCTGTGCCAGCAGCCGCGGTAATACAGAGGGTGCGAGCGTTAATCGGAATTACTGGGCGTAAAGCGAGTGTAGGTGGCTCATTAAGTCACATGTGAAATCCCCGGGCTTAACCTGGGAACTGCATGTGATACTGGTGGTGCTAGAATATGTGAGAGGGAAGTAGAATTCCAGGTGTAGCGGTGAAATGCGTAGAGATCTGGAGGAATACCGATGGCGAAGGCAGCTTCCTGGCATAATATTGACACTGAGATTCGAAAGCGTGGGTAGCAAACAGG
>OTU_152
TAGGGAATATTGCGCAATGGAGGAAACTCTGACGCAGCGACGCCGCGTGGGTGACGAAGGTCTTCGGATCGTAAAGCCCTGTCGGAAGTGACGAAAGACGGTATGGCTAACATCCATACCGAGTGACGGTAACTTTAGAGGAAGCACCGGCTAACTACGTGCCAGCAGCCGCGGTAATACGTAGGGTGCAAGCGTTGTTCGGAATCATTGGGCGTAAAGCGCGTGTAGGCGGTTAGTTAAGTTGGATGTGAAATCCCTAGGCTCAACCAAGGAAGTGCATTCAAAACTAATTAGCTAGAAGATGTTAGAGGAGGGTGGAATTCCAAGTGTAGAGGTGAAATTCGTAGATATTTGGAGGAATACCGGTGGCGAAGGCGGCCCTCTGGGACATTCTTGACGCTGAGACGCGAAAGCGTGGGTAGCAAACAGG
>OTU_153
TGGGGAATATTGCGCAATGGGCGAAAGCCTGACGCAGCAACGCCGTGTGAGTGATGAAGGTCTTCGGATCGTAAAGCTCTGTCGGCAGGAACGAAGGTTTGCTTTCTTAACAAGAAGGTAGATTGACGGTACCTGCAAAGGAAGCACCGGCTAACTCTGTGCCAGCAGCCGCGGTAATACAGAGGGTGCAAGCGTTGTTCGGAATCATTGGGCGTAAAGCGCACGTAGGCGGCTTACTAAGTCGGGTGTGAAATCCCGGGGCTTAACCTCGGACGTGCATCTGAAACTGGTGAGCTTGAATCTCGGAGAGGGTGGTGGAATTCCCAGTGTAGAGGTGAAATTCGTAGATATTGGGAGGAACACCGGTGGCGAAGGCGACCACCTGGACGAAGATTGACGCTGAGGTGCGAAAGCGTGGGGATCAAACAGG
>OTU_154
TCGAGAATCATTCACAATGGGCGAAAGCCTGATGGTGCGACGCCGCGTGGAGGATGACGATCTTCGGATTGTAAACTCCTGTCATCAGGGAGTAACGCTCTGGGGTTAATAGCCTCATGAGCTTGATAGTACCTGAAGAGGAAGGGGCGGCTAACTCCGTGCCAGCAGCCGCGGTAACACGGAGGCCCCAAGCGTTGTTCGGAATTACTGGGCGTAAAGAGTGCGTAGGCGGTGAGGCAAGTCAGATGTGAAAGCCCGGGGCTCAACCCCGGAATTGCATCCGATACTGCCTTACTTGAGGGTTGGAGAGGAGACTGGAATTCACGGTGTAGCAGTGAAATGCGTGGATATCGTGAGGAAGACCAATGGCGAAGGCAGGTCTCTGGACAACTCCTGACGCTGAGGCACGAAGGCCAGGGGAGCGAAAAGG
>OTU_155
TGGGGAATCTTGCGCAATGGGCGAAAGCCTGACGCAGCAACGCCGCGTGAGTGATGAAGGTCTTCGGATCGTAAAGCTCTTTCGGCAGGGAAGAACGGCTTCCGGGTGAACAATCCGGGGGCGTGACGGTACCTGCAGAAGAAGCACCGGCTAACTCTGTGCCAGCAGCCGCGGTAATACAGAGGGTGCGAGCGTTGTTCGGAATTATTGGGCGTAAAGCGCGTGTAGGCGGGATGGCAAGTCGGGTGTGAAAGCCCTCAGCTCAACTGAGGAAGTGCGCCCGAAACTACCGTTCTTGAGTGCCGGAGAGGGTGGCGGAATTCCCGGTGTAGAGGTGAAATTCGTAGATATCGGGAGGAACACCAGTGGCGAAGGCGGCCACCTGGACGGACACTGACGCTGAGACGCGAAAGCGTGGGGAGCAAACAGG
>OTU_156
TGGGGAATCTTGCGCAATGGACGAAAGTCTGACGCAGCCACGCCGCGTGAGTGAAGAAGGCCTTCGGGTTGTAAAGCTCTGTCGAGCGGGACGAAAACCCTTTAGGTGAATAGCCTAGAGGCTTGACGGTACCGCTAAAGGAAGCACCGGCTAACTTCGTGCCAGCAGCCGCGGTAATACGAGGGGTGCAAGCGTTGCTCGGAATCATTGGGCGTAAAGGGTAGGTAGGTGGTCTCATTTGTCTGAGGTGAAAGCCTTGAGCTTAACTCAAGAAGTGCCTCAGAAACGGTGAGACTGGAGTCCTGGAGAGGGTCGTGGAATTCCCGGTGTAGCGGTGAAATGCGTAGAGATCGGGAGGAACACCAGAGGCGAAAGCGGCGACCTGGACAGGTACTGACACTAAACTACGAAAGCGTGGGGAGCAAACAGG
>OTU_157
TGGGGAATCTTGCGCAATGGACGAAAGTCTGACGCAGCCACGCCGCGTGAGTGAAGAAGGCCTTCGGGTTGTAAAGCTCTGTCGGGCGGGACGAAAATACTTACGGTGAATAGCCGTAGGTACTGACGGTACCGCCAAAGGAAGCACCGGCTAACTTCGTGCCAGCAGCCGCGGTAATACGAGGGGTGCAAGCGTTGCTCGGAATTATTGGGCGTAAAGGGTAGGTAGGTGGTCTCATTTGTCTAGGGTGAAAGCCTTGAGCTTAACTCAAGAAGTGCCCTGGAAACGGTGAGACTGGAGTACTGGAGAGGGTCGTGGAATTCCCGGTGTAGCGGTGAAATGCGTAGAGATCGGGAGGAACACCAGAGGCGAAGGCGGCGACCTGGACAGTAACTGACACTCAACTACGAAAGCGTGGGGAGCAAACAGG
>OTU_158
TCGAGGATCTTCCGCAATGGGCGCAAGCCTGACGGAGCGACGCCGCGTGTGGGATGAAGGCCTTCGGGTTGTAAACCACTGTCACTCGTTAAGAAAGGGTTCGGCGTCAACAGCGTCGAGCACTGACGAAGGCGAGAGAGGAAGCCACGGCTAACTTCGTGCCAGCAGCCGCGGTAAGACGAAGGTGGCGAGCGTTGTTCGGAATCACTGGGCATAAAGCGCACGTAGGCGGTGACGTAAGTCGGGTGTGAAATCCCTCGGCCCAACCGAGGAACTGCGCCCGATACTGCGTTGCTTGAGGACCAGAGGGGTGCATGGAATTTCCGGTGGAGCGGTGAAATGCGTTGATATCGGAAGGAACTCCGGCGGCGAAAGCGATGCACTGGCTGGTTTCTGACGCTGAGGTGCGAAAGCCAGGGGAGCAAACGGG
>OTU_159
TGGGGAATATTGGACAATGGGCGAAAGCCTGATCCAGCAATGCCGCGTGTGTGAAGAAGGCCTTCGGGTTGTAAAGCACTTTTAGTGGGGAAGAATAGCCTTAAGAATAATAAGCTTAGGGTCTGACGTTACCCACAGAAAAAGCACCGGCTAACTCTGTGCCAGCAGCCGCGGTAATACAGAGGGTGCAAGCGTTAATCGGATTTATTGGGCGTAAAGCGCACGTAGGTGGATATCTAAGTCGGATGTGAAATCCCCGGGCTTAACTCGGGAATTGCACTCGATACTGGATGTCTAGAGTATGGTAGAGGGAGGTGGAATTTCCGGTGTAGCGGTGAAATGCGTAGATATCGGAAGGAACATCAGTGGCGAAGGCGACCTCCTGGACCAATACTGACACTTAGGTGCGAAAGCGTGGGGAGCAAACAGG
>OTU_160
TGGGGAATCTTGCACAATGGGCGAAAGCCTGATGCAGCAATGCCGCGTGAGTGATGAAGGCCTTCGGGTTGTAAATCTCTGTCGGCTGGGACAAACGGTCTCATGGCTAATATCCATGGGAAGTGATGGTACCAGCAAAGGAAGAGGCGGCTAACTCTGTGCCAGCAGCCGCGGTAATACAGAGGCCTCGAGCGTTGTTCGGAATTACTGGGCGTAAAGGGAGTGTAGGTGGTGTTGTAAGTCAGATGTGAAAGCCCTGGGCTTAACCCGGGAAGTGCATTTGATACTGCAATGCTAGAGTGCGAGAGAGGAAATTGGAATTCCAAGTGTAGGGGTGAAATCCGTAGATATTTGGAGGAATACCGATGGCGAAGGCAGATTTCTGGCTCGTAACTGACACTGAGACTCGAAAGCGTGGGTAGCAAACAGG
>OTU_161
TGGGGAATCTTCCGCAATGGACGAAAGTCTGACGGAGCAACGCCGCGTGAGTGAAGAAGGTTTTCGGATCGTAAAACTCTGTTTTCAGGGACGAATGTGCGATATGTGAATAATGTGTTGTAATGACGGTACCTGACAAGAAAGCCACGGCTAACTACGTGCCAGCAGCCGCGGTAATACGTAGGTGGCAAGCGTTGTCCGGAATTATTGGGCGTAAAGCGCGCGCAGGTGGGATAATAAGTCTGATGTTAAAGTTCGGGGCTCAACCCCGTGAAGCATTTGGATACTGTTATTCTTGAGTGCAGGAGAGGAAAGTGGAATTCCTAGTGTAGCGGTGAAATGCGTAGATATTAGGAGGAACACCAGTGGCGAAGGCGACTTTCTGGACTGTGTCTGACACTGAGGCGCGAAAGCCAGGGTAGTGAACGGG
>OTU_162
TGGGGAATCTTGCGCAATGGACGAAAGTCTGACGCAGCCACGCCGCGTGAGTGAAGAAGGCCTTCGGGTTGTAAAGCTCTGTCGGAGGGGACGAAAAGCATCTGGGTGAATAGCCCAGGTGTCTGACGGTACCCTCAAAGGAAGCACCGGCTAACTTCGTGCCAGCAGCCGCGGTAATACGAGGGGTGCAAGCGTTGCTCGGAATTATTGGGCGTAAAGGGCAGGTAGGTGGTCTCATTTGTCTGGGGTGAAAGCCTTGAGCTTAACTCAAGAAGTGCCCCGGAAACGGTGAGACTCGAGTACTGGAGAGGGTCGTGGAATTCCCGGTGTAGCGGTGAAATGCGTAGAGATCGGGAGGAACACCAGAGGCGAAGGCGGCGACCTGGACAGTGACTGACACTCAACTGCGAAAGCGTGGGGAGCAAACAGG
>OTU_163
TGGGGAATTGTTCGCAATGGGCGCAAGCCTGACGACGCAACGCCGCGTGGAGGATGAAGATCTTCGGGTCGTAAACTCCTTTCGATCGAGACGAATTCCTCCGGGGTGAACAATCCCGGAGGTTGACGGTACCGAGAGAAGAAGCCCCGGCTAACTCCGTGCCAGCAGCCGCGGTAATACggggggggCAAGCGTTGTTCGGAATTACTGGGCGTAAAGGGCTCGTAGGCGGCCAACTAAGTCGGACGTGAAATCCCTCGGCTTAACCGGGGAACTGCGTCCGATACTGGATGGCTTGAGTTCGGGAGAGGGATGCGGAATTCCAGGTGTAGCGGTGAAATGCGTAGATATCTGGAGGAACACCGGTGGCGAAGGCGGCATCCTGGACCGACACTGACGCTGAGGAGCGAAAGCCAGGGGAGCAAACGGG
>OTU_164
TGGGGAATCTTGCGCAATGGACGAAAGTCTGACGCAGCAACGCCGCGTGAGTGAAGAAGGCCTGCGGGTTGTAAAGCTCTGTCGAGCGGGAAGAATACCTTCTAGGTTAATAGCCTAGGAGTTTGACGGTACCGCTAAAGGAAGCACCGGCTAACTTCGTGCCAGCAGCCGCGGTAATACGAGGGGTGCAAGCGTTGCTCGGAATTATTGGGCGTAAAGGGTAGGTAGGTGGTCTCGTTTGTCTGAGGTGAAATCCCTGAGCTTAACTTAGGAAGTGCCTTAGAAACGGCGAGACTAGAGTGCTGGAGAGGGTCGCGGAATTCCCGGTGTAGCGGTGAAATGCGTAGAGATCGGGAGGAACACCAGAGGCGAAGGCGGCGACCTGGACAGCTACTGACACTCAACTACGAAAGCGTGGGGAGCAAACAGG
>OTU_165
TGAGGAATCTTGCGCAATGGACGAAAGTCTGACGCAGCGATGCCGCGTGGGGGATGAAGGCCTTCGGGTTGTAAACCCCTTTTGGTGGGAAAGAAACACCCGGATGTTAACAGCGTTCGGGCTTGACGGTACCCACAGAAAAAGCCACGGCTAACTCTGTGCCAGCAGCCGCGGTAAGACAGAGGTGGCAAGCGTTGTCCGGAATTACTGGGCGTAAAGAGCGCGTAGGTGGCTAGATAAGTCCGGTGTGAAATCCTTCGGCTTAACCGGGGAATGGCATCGGGGACTGTATAGCTAGAGGACGGAAGAGGAGAGCGGAATTCCCGGTGTAGCGGTGAAATGCGTAGAGATCGGGAGGAAGGCCGGTGGCGAAGGCGGCTCTCTGGGACGTCCCTGACACTGAGGCGCGAAAGCGTGGGGAGCAAACAGG
>OTU_166
TCGAGAATCTTTCGCAATGGGGGAAACCCTGACGACGCGACGCCGCGTGTGGGATGAAGGTCTTCGGATTGTAAACCACTGTCACTAGGGAGGAAATGCGTAGATACTAATAATATTTACGTTTGACATTACCTGGAGAGGAAGCCCCGGCTAACTCCGTGCCAGCAGCCGCGGTAATACGGAGGGGGCAAGCGTTGTTCGGATTTACTGGGCGTAAAGGGTGCGTAGGCGGATAGGTAAGTGAAACGTGAAAGCCTGGGGCTCAACCCCAGAACTGCGCTTCAAACTACCAATCTAGAGTACAGGAGAGGTGAGTGGAATTCTCAGTGTAGCGGTGAAATGCGTAGATATTGAGAGGAACACCCGAGGTGAAAACGGCTCACTATTCTGATACTGACGCTAAGGCACGAAGGCAAGGGGAGCAAACAGG
>OTU_167
TGGGGAATCTTGCGCAATGGGGGAAACCCTGACGCAGCAACGCCGCGTGAGTGATGAAGGTCTTCGGATCGTAAAGCTCTGTCGGCAGGAACGATGGGTAGGTTGGCTAACATCCAACAAACCTGACGGTACCTGCAAAGGAAGCACCGGCTAACTCTGTGCCAGCAGCCGCGGTAAGACAGAGGGTGCAAGCGTTGTTCGGAATTATTGGGCGTAAAGGGCGCGTAGGCGGCGGCGCAAGTCAGATGTGAAATCCCTGGGCTCAACCCAGGAAGTGCATCTGATACTGCGTTGCTTGAATCCCGGAGAGGGTGGTGGAATTCCTGGTGTAGAGGTGAAATTCGTAGATATCAGGAGGAACACCGGTGGCGAAGGCGACCACCTGGACGGAGATTGACGCTGAGGCGCGAAAGCGTGGGGAGCAAACAGG
>OTU_168
TAGGGAATTGTTCGCAATGGGCGAAAGCCTGACGACGCAACGCCGCGTGGAGGATGAAGACTTTCGGGTCGTAAACTCCTTTCGACCGAGATGAACATTCACCGGCCTAACACGCTGGTGGACTGACAGTATCGAGGGAAGCAGCCCCGGCTAACTCCGTGCCAGCAGCCGCGGTAATACggggggggCAAGCGTTGTTCGGAATTACTGGGCGTAAAGGGTTCGTAGGTGGCCCGCTAAGTCAGACGTGAAATCCCTCAGCTCAACTGGGGAACTGCGTCTGAGACTGGCGGGCTTGAGTGCAGGAGAGGAACGCGGAATTCCAGGTGTAGCGGTGAAATGCGTAGATATCTGGAGGAACACCGGTGGCGAAGGCGGCGTTCTGGACTGTTACTGACACTGAGGAACGAAAGCCAGGGGAGCAAACGGG
>OTU_169
TGGGGAATATTGGGCAATGGGCGAAAGCCTGACCCAGCCACGCCGCGTGAGTGATGAAGGCCTTCGGGTCGTAAAGCTCTGTGGGGAGGGACGAATAAGCTGGCAGCTAATACCTGCCGGCCCTGACGGTACCTCCTTAGCAAGCACCGGCTAACCCTGTGCCAGCAGCCGCGGTAATACAGGGGGTGCAAACGTTGCTCGGAATTATTGGGCGTAAAGCGCACGTAGGCGGTTCGTTATGTCGGATGTGAAAGCCCTTGGCTCAACTGAGGAAGTGCATCCGAAACTGGCGAGCTAGAGTATGTAAGAGGGTCGCGGAATTCCCGGTGTAGAGGTGAAATTCGTAGATATCGGGAGGAACACCGGTGGCGAAGGCGGCGACCTGGGACAATACTGACGCTGAGGTGCGAAAGCGTGGGGAGCAAACAGG
>OTU_170
TGGGGAATTTTTCGCAATGGGGGAAACCCTGACGAAGCAACGCCGCGTGGAGGATGAAGGCCTTCGGGTCGTAAACTCCTGTCGACCGGGACGAATGCAGTCTGGCTTAACACGTCGGACTGTTGACTGTACCGGTGGAGGAAGCCACGGCTAACTCTGTGCCAGCAGCCGCGGTAATACAGAGGTGGCAAGCGTTGTTCGGAATTACTGGGCGTAAAGGGCGCGTAGGCGGTTTCGTAAGTCCTGTGTGAAAGCCCCCGGCTCAACTGGGGAACTGCACGGGAAACTGCGAGGCTTGAGTTCGGGAGAGGGAAGCGGAATTCCGGGTGTAGCGGTGAAATGCGTAGATATCCGGAGGAACACCGGTGGCGAAGGCGGCTTCCTGGACCGACACTGACGCTGAGGCGCGAAAGCTAGGGGAGCAAACGGG
>OTU_171
TGGGGAGTATTGCGCAATGGGCGAAAGCCTGACGCAGCAACGCCGTGTGAGTGATGAAGGTCTTCGGATCGTAAAGCTCTGTCGGCAGGAACGAAGGGGTTCTTGTTTAATAAACAAGGATTTTGACGGTACCTGCAAAGGAAGCACCGGCTAACTCTGTGCCAGCAGCCGCGGTAATACAGAGGGTGCAAGCGTTGTTCGGAATCATTGGGCGTAAAGCGCGCGTAGGCGGTTTGTAAAGTCAGTTGTGAAAGCCCAGGGCTCAACCCTGGAAGTGCACCTGATACTCACAAACTAGAGTCCTGGAGAGGGTGGTGGAATTCCCAGTGTAGAGGTGAAATTCGTAGATATTGGGAGGAACACCGGTGGCGAAGGCGGCCACCTGGACAGTGACTGACGCTGAGGTGCGAAAGCGTGGGGAGCAAACAGG
>OTU_172
TGGGGAATATTGCGCAATGGACGAAAGTCTGACGCAGCAACGCCGCGTGGGTGATGAAGGCTTTCGGGTCGTAAAGCCCTGTCAGCAGGGAAGAATGCCCTAGATGCAAACAGTATCTAGGGGTGACGGTACCTGCGGAGGAAGCACCGGCTAACTCCGTGCCAGCAGCCGCGGTAAAACGGAGGGTGCGAGCGTTGTTCGGAATTACTGGGCGTAAAGCGCGTGCAGGTGGTTTTTTAAGTTCTGTGTGAAATCCCTCGGCTTAACCGAGGAACTGCATAGAAAACTGAAAGGCTTGAGTACGGGAGAAGAGGGCGGAATTCCCAGTGTAGAGGTGAAATTCGTAGATATTGGGAGGAACACCGGCGGCGAAAGCGGCTCTCTAGACCGATACTGACACTCATACGCGAGAGCATGGGTAGCAAACAGG
>OTU_173
TGGGGAATCTTGCGCAATGGACGAAAGTCTGACGCAGCCACGCCGCGTGAGTGAAGAAGGCCTTCGGGTTGTAAAGCTCTGTCGAGCGGGACGAAAATCCTATTCGTAAATAGCGGGTAGGACTGACGGTACCGCTAAAGGAAGCACCGGCTAACTCCGTGCCAGCAGCCGCGGTAATACGGAGGGTGCAAGCGTTGCTCGGAATTATTGGGCGTAAAGGGTAGGTAGGTGGTCTCATTTGTCTGGGGTGAAAGCCTTGAGCTTAACTCAAGAAGTGCCCCAGAAACGGTGAGACTGGAGTCCTGGAGAGGGTCGTGGAATTCCCGGTGTAGCGGTGAAATGCGTAGAGATCGGGAGGAACACCAGAGGCGAAAGCGGCGACCTGGACAGGTACTGACACTCAACTACGAAAGCGTGGGGAGCAAACAGG
>OTU_174
TAGGGAATATTGCGCAATGGACGAAAGTCTGACGCAGCCACGCCGCGTGAGTGAGGAAGGCCTTCGGGTTGTAAAGCTCTGTCATCTGGGAAAAACAAGCAAGAGGGGAAAGTTCTCTTGCTTTGATGGTACCAGAGGAGGAAGCACCGGCAAACTCTGTGCCAGCAGCCGCGGTAATACAGAGGGTGCAAGCGTTGTTCGGAATTACTGGGCGTAAAGCGTGCGTAGTCGGTATTGAGAGTCGCGGGTGAAATCCCAGGGCTTAACCCTGGAACTGCCTGCGAGACCTCAGTACTAGAGTGTGAGAGGGGATATTGGAATACCCAGTGTAGCGGTGAAATGCGTAGAGATTGGGTGGAACACCGGTGGCGAAGGCGGATATCTGGCTCACAACTGACGATCAGGCACGAAAGCGTGGGGAGCAAACAGG
>OTU_175
TGGGGAATTGTTCGCAATGGGCGCAAGCCTGACGACGCAACGCCGCGTGGAGGATGAAGACCTTCGGGTCGTAAACTCCTTTCGACCGAGAAGAATGGCTCACGACCTCATACGTCGTGAGCATGACGGTATCGAGGGAAGAAGCCCCGGCTAACTCTGTGCCAGCAGCCGCGGTAATACAGGGGGGGCAAGCGTTGTTCGGAATTACTGGGCGTAAAGGGTCTGTAGGTGGCCAACTAAGTCAGACGTGAAATCCCTCAGCTTAACTGGGGAACTGCGTCTGATACTGGATGGCTCGAGTGTGGGAGAGGAATGCGGAATTCCAGGTGTAGCGGTGAAATGCGTAGATATCTGGAGGAACACCGGTGGCGAAGGCGGCATTCTGGACCATAACTGACACTGAGAGACGAAAGCCAGGGGAGCAAACGGG
>OTU_176
TGGGGAATATTGGACAATGGGGGGAACCCTGATCCAGCCATGCCGCGTGTGTGAAGAAGGCCTTATGGTTGTAAAGCACTTTAAGCGAGGAGGAGGCTCTCTTGGTTAATACCCAAGATGAGTGGACGTTACTCGCAGAATAAGCACCGGCTAACTCTGTGCCAGCAGCCGCGGTAATACAGAGGGTGCGAGCGTTAATCGGAATTACTGGGCGTAAAGCGTGCGTAGACGGTTATTTAAGTCGGATGTGAAAGCCCCGGGCTCAACCTGGGAATTGCATTCGAGACTGAATAGCTAGGGTACGGTAGAGGGAAGTGGAATTTCCGGTGTAGCGGTGAAATGCGTAGATATCGGAAGGAACATCAGTGGCGAAAGCGACTTCCTGGACCAGTACCGACGTTCAGGCACGAAAGCGTGGGGAGCAAACAGG
>OTU_177
TGGGGAATTTTGCGCAATGGGCGAAAGCCTGACGCAGCAACGCCGCGTGAGTGATGAAGGTCTTCGGATCGTAAAGCTCTGTCGGCAGGAGAGACGGGGTTTGCAGCTAACATCTGCAGATTCTGACGGTACCTGCAAAGGAAGCACCGGCTAACTCTGTGCCAGCAGCCGCGGTAAGACAGAGGGTGCAAGCGTTGTTCGGAATTATTGGGCGTAAAGCGCGCGTAGGCGGCTTGGTAAGTCGAATGTGAAATCCCGTGGCTTAACCATGGAAGTGCATTCGAAACTACCTCGCTAGAGTGTCGGAGAGGGTGGTGGAATTCCCAGTGTAGAGGTGAAATTCGTAGATATTGGGAGGAACACCAGTGGCGAAGGCGACCACCTGGACGACTACTGACGCTGAGGCGCGAGAGCGTGGGGAGCAAACAGG
>OTU_178
TGGGGAATCTTGCGCAATGGACGAAAGTCTGACGCAGCCACGCCGCGTGAGTGAAGAAGGCCTTCGGGTTGTAAAGCTCTGTCGGAAGGGACAAAAACCATCATGGTTAATAGCCATGGTGCTTGATGGTACCTTCAAAGGAAGCACCGGCTAACTTCGTGCCAGCAGCCGCGGTAATACGAAGGGTGCAAGCGTTGCTCGGAATTATTGGGCGTAAAGGGTAGGTAGGTGGTTACGTATGTCTGGGGTGAAATCCCTGAGCTCAACTCAGGAAGTGCCTTGGAAACGGCGTAACTAGAGTGCTAGAGAGGTTCGTAGAATTCCCGGTGTAGCGGTGAAATGCGTAGAGATCGGGAGGAATACCAGAGGCGAAGGCGGCGAACTGGATAGCAACTGACACTCAACTACGAAAGCGTGGGGAGCAAACAGG
>OTU_179
TGGGGAATATTGGACAATGGGGGCAACCCTGATCCAGCGATGCCGCGTGTGTGAAGAAGGCCTGCGGGTTGTAAAGCACTTTAAGTGGGGAAGAGGGAAGTGATTGCTAATAGTAGTCACTTTTGACGTTACCCAAAGAATAAGCACCGGCTAACTCTGTGCCAGCAGCCGCGGTAATACAGAGGGTGCGAGCGTTAATCGGAATTACTGGGCGTAAAGGGCGCGTAGGTGGTTTGTTAAGTTGACTGTGAAATACTTGGGCTTAACCTAAGAGGGTCATTCAAGACTGACAGACTAGAGTAGGATAGAGGGAAGTGGAATTTCCGGTGTAGCGGTGAAATGCGTAGATATCGGAAAGAACACCAATGGCGAAGGCAACTTCCTGGGTCCATACTGACACTGAGGCGCGAAAGCGTGGGGAGCAAACAGG
>OTU_180
TGGGGAATATTGCACAATGGGCGCAAGCCTGATGCAGCAACGCCGCGTGAGTGAAGAAGGCCTTCGGGTTGTAAAGCTCTTTCGACAGGGAAGAAGGGTAATTAAGTAAACAATTTAGTTATTTGACGGTACCTAGAGAAGAAGCACCGGCTAACTTCGTGCCAGCAGCCGCGGTAATACGAAGGGTGCGAGCGTTGTTCGGAATTACTGGGCGTAAAGAGCACGTAGGCGGGCGTGTAAGTCAGATGTGAAATCCCCGGGCTTAACCTGGGAATTGCATTTGAAACTGCATGTCTTGAATGCCTGAGAGGATGACGGAATTCCTGGTGTAGAAGTGAAATTCGTAGATATCAGGAGGAACACCGGAGGCGAAGGCGGTTGTCTGGCGGTGCATTGACGCTGAGGTGCGAAAGCGTGGGGAGCAAACAGG
>OTU_181
TGGGGAATATTGGACAATGGGCGAAAGCCTGATCCAGCAATGCCGCGTGTGTGAAGAAGGCCTTCGGGTTGTAAAGCACTTTCGACGGGGAAGAAATCCTCGTGTTTAATAAACACGAGTGTTGACGTTACCCGTAGAAGAAGCACTGGCTAACTCTGTGCCAGCAGCCGCGGTAATACAGAGAGTGCAAGCGTTAATCGGAATTATTGGGCGTAAAGCGCATGTAGGCGGACACTTAAGTCGGACGTGAAAGCCCCGGGCTTAACCTGGGAATTGCGTTCGATACTGGGTGTCTTTGAATATGGTAGAGGGAAGTGGAATTTCTGGTGTAGCGGTGAAATGCGTAGATATCAGAAAGAACATCAGTGGCGAAGGCGGCTTCCTGGACCAATATTGACGCTAAAGTGCGAAAGCGTGGGGAGCAAACAGG
>OTU_182
TGGGGAATATTGCGCAATGGGGGAAACCCTGACGCAGCGACGCCGCGTGGGTGATGAAGGCCTTCGGGTCGTAAAGCCCTGTCGGAGGGGAAGAAGGATTGCGGTGCAAATAGTTCCGTGGTCTGACGGTACCCTTAGAGGAAGCACCGGCTAACTCCGTGCCAGCAGCCGCGGTAATACGGAGGGTGCAAGCGTTGCTCGGAATTACTGGGCGTAAAGCGCGCGTAGGCTGTCTCGTGTGTCTGACGTGAAAGCCCCGGGCTCACCCCGGGAAGTGCGTTGGAAACTGCGAGACTAGAGTCCCGGAGAGGAAGGTGGAATTCCAGGTGTAGCGGTGAAATGCGTAGATATCTGGAAGAACACCGGTGGCGAAGGCGGCCTTCTGGACGGTGACTGACGCTGAGGCGCGAAAGCGTGGGGAGCAAACAGG
>OTU_183
TGGGGAATATTGGACAATGGGGGCAACCCTGATCCAGCGACGCCGCGTGTGTGAAGAAGGCCTGCGGGTTGTAAAGCACTTTTAGTGGGGATGAAAAGCACATTGCTAATACCAGTGTGTCTTGACCTAACCCAAAGAAAAAGCACCGGCTAACTCTGTGCCAGCAGCCGCGGTAATACAGAGGGTGCGAGCGTTAATCGGAATTACTGGGCGTAAAGCGTGCGTAGACGGTTATTTAAGTCGGATGTGAAAGCCCCGGGCTCAACCTGGGAATTGCATTCGAGACTGAATAGCTAGGGTACGGTAGAGGGAAGTGGAATTTCCGGTGTAGCGGTGAAATGCGTAGATATCGGAAGGAACATCAGTGGCGAAAGCGACTTCCTGGACCAGTACCGACGTTCAGGCACGAAAGCGTGGGGAGCAAACAGGA
>OTU_184
TGGGGAATCTTGCGCAATGGGCGAAAGCCTGACGCAGCAACGCCGCGTGTGTGATGAAGGTCTTCGGATCGTAAAGCACTGTCGGCAGGAACGAAGGTTTGTACGACTAACATGCGTACAGATTGACGGTACCTGCAAAGGAAGCACCGGCTAACTCTGTGCCAGCAGCCGCGGTAATACAGAGGGTGCAAGCGTTGTTCGGAATCATTGGGCGTAAAGCGCACGTAGGCGGCTTTGCAAGTCAGGTGTGAAAGCCTGGGGCTCAACCCCAGAAGTGCATTTGAAACTGCAGAGCTTGAGTCTTGGAGAGGGCAGTGGAATTCCGAGTGTAGAGGTGAAATTCGTAGATATTCGGAGGAACACCAGTGGCGAAGGCGACTGCCTGGACAAAGACTGACGCTGAGGTGCGAAAGCGTGGGGAGCAAACAGG
>OTU_185
TGGGGAATATTGCGCAATGGGCGAAAGCCTGACGCAGCGACGCCGCGTGAAGGATGAAGGTCTTCGGATTGTAAACTTCTGTTAAGTGGGAGGAAATGCTAAGTTCTAATACAACTTAGAGATGACTGTACCATTAGAGAAAGCACCGGCTAACTTCGTGCCAGCAGCCGCGGTAATACGAAGGGTGCGAGCGTTATTCGGAATCATTGGGCGTAAAGGGTGCGTAGGCGGCATGATAAGTCAACTGTTAAATACCCTAGCCTAACTGGGGAACAGCGGTAGATACTATCTGTGCTAGAGGGTGGAAGAGAGAAGTGGAATTCTTGGAGTAGCGGTAAAATGCGTAGATCTCAAGAGGAACACCAATGGCGAAGGCAGCTTCTTGGTCCATTTCTGACGCTGAGGCACGAAAGCGTGGGGAGCAAACAGG
>OTU_186
TGGGGAATCTTGGACAATGGGCGAAAGCCTGATCCAGCGACGCCGCGTGGGTGATGAAGGCCTTCGGGTTGTAAAGCCCTGTTGAGGGGAAAGAAAACGGTGGGCGCGAATAGCTCCCGCCCTTGACGGTACCCCTCCAGAAAGCACCGGCTAACTCTGTGCCAGCAGCCGCGGTAAGACAGAGGGTGCAAACGTTGCTCGGAATTACTGGGCGTAAAGCGCGTGTAGGCGGGCCGATAAGTCAGACGTGAAATCCCTGAGCTCAACTCAGGAACTGCATCTGAAACTGCCGGTCTAGAGTGGTGGAGAGGGAAGCGGAATTCCTGGTGTAGAGGTGAAATTCGTAGATATCAGGAGGAACACCGGTGGCGAAGGCGACTTCCTGGACACCAACTGACGCTGAGACGCGAAAGCGTGGGGAGCAAACAGG
>OTU_187
TCGAGGATCTTCCGCAATGGGCGCAAGCCTGACGGAGCGACGCCGCGTGTGGGATGAAGGCCTTCGGGTTGTAAACCACTGTCACCGGTTAAGAAAGGCTCTTGTGTTAACAGCATAAGGGACTGACGAAGGCCGGAGAGGAAGCCACGGCTAACTTCGTGCCAGCAGCCGCGGTAAGACGAGGGTGGCGAGCGTTGTTCGGAATCACTGGGCATAAAGCGCACGTAGGCGGCGACATAAGTCGGGTGTGAAATCCCTCGGCCTAACCGAGGAACTGCGCCCGATACTGTGTTGCTTGAGGACCAAAGGGGTGATCGGAATTTCCGGTGGAGCGGTGAAATGCGTTGATATCGGAAGGAACGTCGGCGGCGAAAGCGGATCACTGGTTGGTTACTGACGCTGAGGTGCGAAAGCCAGGGGAGCAAACGGG
>OTU_188
TGGGGAATCTTGCGCAATGGCCGCAAGGCTGACGCAGCGACGCCGCGTGTGGGATGACGGCCTTCGGGTTGTAAACCACTGTCGGGAGGAACGAATACTCGGCTTCGAATAGGAGACCGAGGGTGACGGTACCTCCAAAGGAAGCACCGGCTAACTCCGTGCCAGCAGCCGCGGTAATACGGAGGGTGCGAGCGTTGTCCGGAATCACTGGGCGTAAAGGGCGCGTAGGTGGCTCGTTAAGTGGTCGGTGAAATCCCGGAGCTCAACTCCGGGGCTGCCGGTCAGACTGGCGGGCTAGAGCACGGTAGGGGCAGATGGAATTCCCGGTGTAGCGGTGGAATGCGTAGATATCGGGAAGAACACCAGTGGCGAAGGCGTTCTGCTGGGCCGTTGCTGACACTGAGGCGCGACAGCGTGGGGAGCAAACAGG
>OTU_189
TGGGGAATCTTGCGCAATGGACGAAAGTCTGACGCAGCAACGCCGCGTGAGTGAGGAAGGCCTGCGGGTTGTAAAGCTCTGTCAAGTGGGAAGAACAAGCTGTGAGTTAATAGCTCACGGTCCTGACGGTACCACTGAAGGAAGCACCGGCTAACTCCGTGCCAGCAGCCGCGGTAATACGGAGGGTGCAAGCGTTGCTCGGAATTATTGGGCGTAAAGGGGAGGTAGGTGGTCTCGTTTGTCTGGGGTGAAATCCCGGGGCTTAACCCCGGAAGTGCCTCGGAAACGGCGAGACTAGAGTTCTGGAGAGGGTCGTAGAATTCCCGGTGTAGCGGTGAAATGCGTAGATATCGGGAGGAATACCAGAGGCGAAGGCGACGACCTGGACAGACACTGACACTCAACTCCGAAAGCGTGGGTAGCAAACAGG
>OTU_190
TGGGGAATATTGCACAATGGGCGCAAGCCTGATGCAGCAACGCCGCGTGAGTGAAGAAGGCCTTCGGGTTGTAAAGCTCTTTCGACAGAGAAGAAGGGTAGCTAAGTAAACAATTTAGTTATTTGACGGTATCTAGAGAAGAAGCACCGGCTAACTCCGTGCCAGCAGCCGCGGTAATACGGAGGGTGCAAGCGTTGTTCGGAATTACTGGGCGTAAAGCGCACGTAGGCGGATCCGTATGTCGGATGTGAAAGCCCCAGGCTTAACCTGGGAATTGCATCCGAAACTGCGGACCTTGAATGCTTGAGAGGATGACGGAATTCCTGGTGTAGAAGTGAAATTCGTAGATATCAGGAGGAACACCGGAGGCGAAGGCGGTTGTCTGGCGATGCATTGACGCTGAGGTGCGAAAGCGCGGGGAGCAAACAGG
>OTU_191
TGGGGGATATTGCGCAATGGGCGAAAGCCTGACGCAGCGACGCCGCGTGGGTGATGAAGGCCTTCGGGTCGTAAAGCCCTGTCGAGGGGGACGAAACAGTTCCGATCAAACAGATCGGGGCCTTGACGGTACCCCTAAAGGAAGCACCGGCTAACTCCGTGCCAGCAGCCGCGGTAAGACGGAGGGTGCAAGCGTTGTTCGGAATTACTGGGCGTAAAGCGCGTGTAGGCGGCTAGCTAAGTCTGATGTGAAAGCCCGGGGCTCACCCCCGGAAGTGCATTGGAAACTGGCGAGCTCGAGTCCCGGAGAGGAGAGTGGAATTCCTGGTGTAGCGGTGAAATGCGTAGATATCAGGAGGAACACCGGTGGCGAAGGCGGCTCTCTGGACGGTGACTGACGCTGAGACGCGAAAGCGTGGGGAGCAAACAGG
>OTU_192
TGGGGAATATTGCGCAATGGGCGAAAGCCTGACGCAGCGACGCCGCGTGGGTGATGAAGGCCTTCGGGTCGTAAAGCCCTGTCGGGAGGGAAGAAACACTGGTGGTCTAATACGCCATCAGCTTGACGGTACCTCCGAAGGAAGCACCGGCTAACTCCGTGCCAGCAGCCGCGGTAATACGGAGGGTGCGAGCGTTGTTCGGAATTACTGGGCGTAAAGCGCGTGTAGGCGGTTTTCTAAGTCTGATGTGAAAGCCCGGGGCTCAACCTCGGAAGTGCATTGGAAACTGGGAGACTAGAGTACCGGAGAGGAGGGTGGAATTCCTGGTGTAGCGGTGAAATGCGTAGATATCAGGAGGAACACCGGTGGCGAAGGCGGCCCTCTGGACGGATACTGACGCTGAGACGCGAAAGCGTGGGGAGCAAACAGG
>OTU_193
TAGGGAATTGTTCGCAATGGGCGCAAGCCTGACGACGCAACGCCGCGTGGAGGATGAAGACCTTCGGGTCGTAAACTCCTTTCGATCGAGACGAATGGCCTCTGGGCTAATCACCAGGGGAATGACGGTACCGAGAGAAGAAGCCCCGGCTAACTCCGTGCCAGCAGCCGCGGTAATACggggggggCAAGCGTTGTTCGGAATTACTGGGCGTAAAGGGCTCGTAGGCGGCCAACTAAGTCAGACGTGAAATCCCTCGGCTTAACCGGGGAACTGCGTCTGATACTGGATGGCTTGAGTGTAGGAGAGGGATGCGGAATTCCAGGTGTAGCGGTGAAATGCGTAGATATCTGGAGGAACACCGGTGGCGAAGGCGGCATCCTGGACTACTACTGACGCTGAGTGAGCGAAAGCCAGGGGAGCAAACGGG
>OTU_194
TAGGGAATATTGCGCAATGGACGAAAGTCTGACGCAGCCACGCCGCGTGAGTGAGGAAGGCCTTCGGGTTGTAAAGCTCTGTCATCAGGGAAAAACGGCTATTAGGGGAAAGTTCTAGTAGCGTGATGGTACCTGAGGAGGAAGCACCGGCAAACTCTGTGCCAGCAGCCGCGGTAATACAGAGGGTGCAAGCGTTGTTCGGAATTACTGGGCGTAAAGCGTGCGTAGTCGGTATTGAGAGTCACGGGTGAAATCCCAAGGCTTAACCTTGGAACTGCCTGTGAGACCTCAGTACTAGAGTGTGAGAGGGGATAGTGGAATACCCAGTGTAGCGGTGAAATGCGTAGAGATTGGGTGGAACACCGGTGGCGAAGGCGGCTATCTGGCTCACAACTGACGATCAGGCACGAAAGCGCGGGGAGCAAACAGG
>OTU_195
TGGGGAATTTTGGGCAATGGCCGAAAGGCTGACCCAGCGACGCCGCGTGTGGGATGACGCCTCTCGGGGTGTAAACCACTGTCAGAGGGGAAGAATAGCGCAGGTGCGAATAGTTTCTGCGTGTGACGGTACCCTCAAAGGAAGCACCGGCTAACTCCGTGCCAGCAGCCGCGGTAATACGGAGGGTGCAAGCGTTGTTCGGATTTACTGGGCGTAAAGCGCGCGCAGGTGGGTGGACAAGTCGGAAGTGAAATCCCAGGGCTCAACCCTGGGGCTGCTCCCGAAACTGTTCGTCTAGGGACTGGTAGAGGCTGGTAGAATTCCCGGTGTAGCGGTGGAATGCGTAGAGATCGGGAAGAATACCTGTGGCGAAGGCGGCCAGCTGGGCCAGATCCGACACTGAGGCGCGAAAGCGTGGGGAGCAAACAGG
>OTU_196
TAGGGAATTTTCCACAATGGGCGAAAGCCTGATGGAGCAACGCCGCGTGAGGGATGAAGGTTTTCGGATCGTAAACCTCTTTGGAGCGGGAAGAACGGCTCGTGGGTGAATAATCCATGGGCGTGACGGTACCGCTAGAACAAGACACGGCTAACTCTGTGCCAGCAGCCGCGGTAATACAGAGGTGTCAAACGTTGTCCGGAATTATTGGGCGTAAAGGGCGCGTAGGCGGCCAGGTAAGTGAGATGTGAAAGCTCTGGGCTCAACCCAGGAATTGCATTTCATACTGCTTGGCTTGAGACTGGTAGAGGATGGCGGAATTCCTGGTGTAGCGGTGAAATGCGTAGATATCAGGAGGAACACCTGTGGCGAAGGCGGCTATCTGGTCCAGTTCTGACGCTGAGGCGCGAAAGCTAGGGGAGCAAACAGG
>OTU_197
TGGGGAATATTGGACAATGGGCGCAAGCCTGATCCAGCCATACCGCGTGGGTGAAGAAGGCCTTCGGGTTGTAAAGCCCTTTTGTTGGGAAAGAAATCCAGCTGGCTAATACCCGGTTGGGATGACGGTACCCAAAGAATAAGCACCGGCTAACTTCGTGCCAGCAGCCGCGGTAATACGAAGGGTGCAAGCGTTACTCGGAATTACTGGGCGTAAAGCGTGCGTAGGTGGTCGTTTAAGTCCGTTGTGAAAGCCCTGGGCTCAACCTGGGAACTGCAGTGGATACTGGGCGACTAGAGTGTGGTAGAGGGTAGCGGAATTCCTGGTGTAGCAGTGAAATGCGTAGAGATCAGGAGGAACATCCATGGCGAAGGCAGCTACCTGGACCAACACTGACACTGAGGCACGAAAGCGTGGGGAGCAAACAGGA
>OTU_198
TGGGGAATATTGGACAATGGGGGCAACCCTGATCCAGCGATGCCGCGTGTGTGAAGAAGGCCTGCGGGTTGTAAAGCACTTTAGTCGGGGAGGAAGGGGAGAAGTCGAATAGGCTTTTTCATTGACGTTACCCGAAGAATAAGCACCGGCAAACTCTGTGCCAGCAGCCGCGGTAATACAGAGGGTGCGAGCGTTAATCGGAATTACTGGGCGTAAAGGGCGCGTAGGTGGGAGTCTAAGTCAGATGTGAAAGCCCTGGGCTCAACCTAGGAACTGCATTTGATACTGGACTGTCTAGAGTGAGGTAGAGGGTGGCGGAATTCCCGGTGTAGCGGTGAAATGCGTAGATATCGGGAAGAACACCAGTGGCGAAGGCGGCCACCTGGACCTTAACTGACACTGAGGCGCGAAAGCGTGGGTAGCGAACAGG
>OTU_199
TCGAGAATCTTTTGCAATGGACGAAAGTCTGACAAAGCGACGCCGTGTGAGTGATGAAGGCCTTCGGGTTGTAAAACTCTTTCGCTTGGGAACAAGGATGAGGGGAGAACATCTCTTTATTTTGAGGGTACCAGGTAAAGAAGCACTGGCTAACTCCGTGCCAGCAGCTGCGGTAATACGGAGGGTGCAAGCATTAATCGGATTTATTGGGCGTAAAGGGCGCGTAGGCTGTGAAGTAAGTCAGATGTGAAATTCCGAGAGCTTAACTCCGGAGCTGCATTTGAAACTGTTTTACTTGAGGGTTGACGGAGAAAATGGAATTCCATGTGTAGCGGTGAAATGCGTAGATATATGGAAGAACACCAGTGGCGAAAGCGATTTTCTAGTTAATACCTGACGCTGAGGCGCGAGAGCAAGGGGAGCAAACAGG
>OTU_200
TGGGGAATTGTTCACAATGGGCGCAAGCCTGATGACGCAACGCCGCGTGGAGGATGAAGACCTTCGGGTCGTAAACTCCTTTCGACCGAGATGAAGACCCGCTGGTCTAATACGCCAGCGGATTGACAGTATCGAGGGAAGCAGCCCCGGCTAACTCTGTGCCAGCAGCCGCGGTAATACAGGGGGGGCAAGCGTTGTTCGGAATTACTGGGCGTAAAGGGTTCGTAGGTGGCTTGCTTAGTCAGACGTGAAATCCCTCAGCTCAACTGGGGAACTGCGTCTGATACTGGCGAGCTTGAGTGCAGGAGAGGAATGCGGAATTCCAGGTGTAGCGGTGAAATGCGTAGATATCTGGAGGAACACCGGTGGCGAAGGCGGCGTTCTGGACTGCAACTGACACTGAGGAACGAAAGCCAGGGGAGCAAACGGG
>OTU_201
TGGGGAATATTGGACAATGGGCGAAAGCCTGATCCAGCCACGCCGCGTGCGTGATGAAGGCCTTCGGGTCGTAAAGCGCTGTGGGGAGGAAAGAACAAGCCTCGGACAAATAGACCGAGGCCCTGACGGTACCTCCTTAGCAAGCACCGGCTAACTCCGTGCCAGCAGCCGCGGTAATACGGAGGGTGCAAACGTTGCTCGGAATCATTGGGCGTAAAGCGCGTGTAGGCGGCATGGTCAGTCGGGTGTGAAAGCCCTGGGCTTAACCCAGGAAGTGCATCCGATACTGCCACGCTTGAGTACAGGAGAGGGTAGCGGAATTCCCGGTGTAGAGGTGAAATTCGTAGATATCGGGAGGAACACCAGTGGCGAAGGCGGCTACCTGGACTGATACTGACGCTGAGACGCGAAAGCGTGGGGAGCAAACAGG
>OTU_202
TAGGGAATATTGCACAATGGGGGAAACCCTGATGCAGCAACGCCGCGTGAGTGAAGAAGGCCCTTGGGTTGTAAAGCTCTTTAGCGTGGGAAGAGGGTAGCTATGGTGAATAATCATAGTTGCTGACGGTACCACGAGAATAAGCACCGGCTAATTTCGTGCCAGCAGCCGCGGTAATACGAAAGGTGCAAGCGTTACTCGGAATCACTGGGCGTAAAGCGCACGTAGGCGGACTTACAGGTCAATTGTGAAATACCTGAGCTCAACTCGGGAACTGCAGTTGAAACCGTTTGTCTTGAATACTTGAGAGGGTGGGGGAATACCTGGTGGAGAAGTGAAATTCGTAGAGATCAGGTGGAACACCGGAGGCGAAGGCGCCTGCCTGGCAATGTATTGACGCTGAGGTGCGAAAGTGCGGGGAGCAAACAGG
>OTU_203
TGGGGAATCTTGCGCAATGGGGGAAACCCTGACGCAGCAACGCCGCGTGAGTGATGAAGGTCTTCGGATCGTAAAGCTCTGTCGGCAGGAACGATGGACGGGTTGGCTAACATCCAACAAGTCTGACGGTACCTGCAAAGGAAGCACCGGCTAACTCTGTGCCAGCAGCCGCGGTAAGACAGAGGGTGCAAGCGTTGTTCGGAATTATTGGGCGTAAAGGGCGCGTAGGCGGCTACATAAGTCAGATGTGAAAGCCCGGGGCTTAACCCCGGAAGTGCATCTGATACTGCGTAGCTTGAGTCTCGGAGAGGGTGGTGGAATTCCCAGTGTAGAGGTGAAATTCGTAGATATTGGGAGGAACACCGGTGGCGAAGGCGACCACCTGGACGAAGACTGACGCTGAGGCGCGAAAGCGTGGGGAGCAAACAGG
>OTU_204
TGGGGAATCTTGCGCAATGGGCGAAAGCCTGACGCAGCAACGCCGCGTGAGTGAAGAAGGCCTTTGGGTTGTAAAGCTCTTTCGAACGGGAAGAAGGGTGAACTTGCGAATAGTCTGTTCATTTGACTGTACCGTATGAAGAAGTCACGGCTAACTTCGTGCCAGCAGCCGCGGTAATACGAAGGTGACAAGCGTTGTTCGGAATCATTGGGCGTAAAGCGCACGTAGGCGGGTTTGTAAGTCGATTGTGAAAACCCTGGGCTTAACCCGGGACCTGCAGTTGAAACTACAAGTCTTGAATGCTCGAGAGGATGGTGGAATTCCAGGAGTAGAAGTGAAATTCGTAGATATCTGGAGGAACACCGGAGGCGAAAGCGGCCATCTGGCGAGACATTGACGCTAAGGTGCGAAAGCGTGGGGATCAAACAGG
>OTU_205
TGGGGAATATTGCACAATGGGGGAAACCCTGATGCAGCAACGCCGCGTGAGTGAAGAAGGCCTTCGGGTTGTAAAGCTCTTTCGATTGGGAAGAAGGGTGAATGTACAAATAATGTATTCATTTGACTGTACCAGAATAAGAAGCACCGGCTAACTCCGTGCCAGCAGCCGCGGTAATACGGGGGGTGCAAGCGTTGTTCGGAATTATTGGGCGTAAAGCGCACGTAGGCGGATTCGTAAGTCAATTGTGAAAGCCCTGGGCTTAACCTGGGAATTGCAGTTGAAACTGCGAGCCTTGAATACTTGAGAGGATGACGGAATTCCTGGTGTAGAAGTGAAATTCGTAGATATCAGGAGGAACACCCGAGGCGAAGGCGGTTATCTGGCAAAGTATTGACGCTGAGGTGCGAAAGCGTGGGTAGCAAACAGG
>OTU_206
TGGGGAATATTGCGCAATGGCCGAAAGGCTGACGCAGCGACGCCGCGTGTGGGAGGAAGCTCTTCGGGGTGTAAACCACTGTCAGGAGGGAAGAAACTCGGGCGGTCAAATAGGCCGTTCGATTGACGGTACCTCCAAAGGAAGCACCGGCTAACCCTGTGCCAGCAGCCGCGGTAATACAGGGGGTGCGAGCGTTGTTCGGAATTACTGGGCGTAAAGCGCGGGCAGGTGGCCCGCTAAGTCTGCGGTGAAATCCCGGAGCTCAACTCCGGATATGCCGCGGATACTGGCGGGCTAGAGACCAGTAGAGGCGAGTGGAATTCCAGGTGTAGCGGTGGAATGCGTAGATATCTGGAAGAACACCGGTGGCGAAGGCGGCTCGCTGGGCTGGTTCTGACACTCATCCGCGAAAGCGTGGGGAGCAAACAGG
>OTU_207
TGGGGAATCTTGCGCAATGGACGAAAGTCTGACGCAGCCACGCCGCGTGAGTGAAGAAGGCCTTCGGGTTGTAAAGCTCTGTCGTTCGGGACGAAAATCCCATGAGTGAATAGCTCATGGGACTGACGGTACCGAAAAAGGAAGCACCGGCTAACTCCGTGCCAGCAGCCGCGGTAATACGGAGGGTGCAAGCGTTGCTCGGAATTATTGGGCGTAAAGGGTAGGTAGGTGGTCTCATTTGTCTAGGGTGAAATCCTTGAGCTTAACTCAAGAACTGCCCCAGAAACGGTGAGACTAGAGTCTTGGAGAGGGTCGTGGAATTCCCGGTGTAGCGGTGAAATGCGTAGAGATCGGGAGGAACACCAGAGGCGAAGGCGGCGACCTGGACAAGTACTGACACTCAACTACGAAAGCGTGGGGAGCAAACAGG
>OTU_208
TAGGGAATTTTGCACAATGGACGCAAGTCTGATGCAGCAACGCCGCGTGAGTGAAGAAGGCCCTTGGGTTGTAAAGCTCTTTCGGCTGGGGAGAAGGGTGTCGTGGCTAATATCCACGATATTTGACGGTACCAGAAGAAGAAGCACCTGCTAACTACGTGCCAGCAGCAGCGGTAATACGTAGGGTGCAAGCGTTGTTCGGAATTATTGGGCGTAAAGCGCACGTAGGCGGGTTTGTAAGTCGATTGTGAAATCCCCGGGCTTAACCTGGGAATTGCAGTCGAAACTGCAAATCTTGAATGCTCGAGAGGATGGCGGAATTCCTGGTGTAGTAGTGAAATACGTAGATATCAGGAGGAACACCGGAGGCGAAGGCGGCTATCTGGCGAGACATTGACGCTGAGGTGCGAAAGCGTGGGGATCAAACAGG
>OTU_209
TGGGGAATATTGCGCAATGGCCGAAAGGCTGACGCAGCGACGCCGCGTGTGGGAGGAAGCCCTTCGGGGTGTAAACCACTGTCGGGAGGGACGAATCGCGAGCGGGCAAACAGCCCGGGCGCTTGACGGTACCTCCAAAGGAAGCACCGGCTAACTCCGTGCCAGCAGCCGCGGTAAGACGGAGGGTGCAAGCGTTGTTCGGAATTACTGGGCGTAAAGCGCGGGCAGGTGGTCCTTTAAGTCCCCTGTGAAATTCCGGAGCTCAACTCCGGATGTGCAGAGGATACTGGAGGACTGGAGACTGGTAGAGGCGAGCGGAATTCCTGGTGTAGCGGTGGAATGCGTAGATATCAGGAAGAACACCGGTGGCGAAGGCGGCTCGCTGGGCCAGTTCTGACACTCATCCGCGAAAGCGTGGGGAGCAAACAGG
>OTU_210
TGGGGAATTGTTCGCAATGGGCGCAAGCCTGACGACGCAACGCCGCGTGGAGGATGAAGATCTTCGGGTCGTAAACTCCTTTCGATCGAGACGAACGGCCCTGGGGTGAATAATCCCGGGGAGTGACGGTACCGAGAGAAGAAGCCCCGGCTAACTCCGTGCCAGCAGCCGCGGTAATACggggggggCAAGCGTTGTTCGGAATTACTGGGCGTAAAGGGCTCGTAGGTGGCCAACTAAGTCAGACGTGAAATCCCTCGGCTTAACCGGGGAACTGCGTCTGATACTGGATGGCTTGAGTGTGGGAGAGGGATGCGGAATTCCAGGTGTAGCGGTGAAATGCGTAGATATCTGGAGGAACACCGGTGGCGAAGGCGGCATCCTGGACCATTACTGACACCGAATAGCGAAAGCCAGGGGAGCAAACGGG
>OTU_211
GTGGGGAATATTGGACAATGGGGGCAACCCTGATCCAGCAATGCCGCGTGTGTGAAGAAGGCCTTCGGGTTGTAAAGCACTTTAGGTTGGGAAGAAGGTGGTTAGTTTAAGAGATGAATCACTTGACGGTACCAATAGAATAAGCACCGGCTAACTCTGTGCCAGCAGCCGCGGTAATACAGAGGGTGCGAGCGTTAATCGGAGTTACTGGGCGTAAAGGGCGCGTAGGTTGTTTGTTAAGTGAGATGTGAAATCCCTGGGCTTAACCTAGGAACTGCATCTTATACTGATGAACTGGAGTACTGTAGAGGGTAGTGGAATTTCCGGTGTAGCGGTGAAATGCGTAGATATCGGAAGGAACACCAGTGGCGAAGGCGGCTACCTGGACAGATACTGACACTGAGGCGCGAGAGCGTGGGGAGCAAACAGG
>OTU_212
TGGGGAATTTTTCGCAATGGGGGAAACCCTGACGAAGCAACGCCGCGTGGAGGATGAAGGCCTTCGGGTCGTAAACTCCTGTCGACCGGGACGAAAGTAGTCCGACCTAATACGTCGGGCTATCGACTGTACCGGTGGAGGAAGCCACGGCTAACTCTGTGCCAGCAGCCGCGGTAATACAGAGGTGGCAAGCGTTGTTCGGAATTACTGGGCGTAAAGGGCGCGTAGGCGGCCTTTCAAGTCCTGTGTGAAATCCCTCGGCTCAACTGAGGAATTGCACGGGAAACTGTTTGGCTTGAGTTCGGGAGAGGGAAGCGGAATTCCGGGTGTAGCGGTGAAATGCGTAGATATCTGGAGGAACACCGGTGGCGAAGGCGGCGTTCTGGACTGCAACTGACACTGAGGAACGAAAGCCAGGGGAGCAAACGGG
>OTU_213
GTGGGGAATCTTGGACAATGGGGGCAACCCTGATCCAGCGATGCCGCGTGAGTGAAGAAGGCCTTCGGGTCGTAAAGCTCTTTAGGCTGGGAAGAAGGTAGGTAGTTTAAGAGATGACCTATTTGACTGTACCGGCAGAATAAGCACCGGCAAACTCTGTGCCAGCAGCCGCGGTAATACAGAGGGTGCGAGCGTTAATCGGAGTTACTGGGCGTAAAGGGCGCGTAGGCGGTTATATGAGTGTGATGTGAAAGCCCCGGGCTTAACCTGGGAAGTGCATCGCAAACGATATGACTGGAGTAGATGAGAGGGTGGCGGAATTTCCGGTGTAGCGGTGAAATGCGTAGAGATCGGAAGGAACGTCAATGGCGAAGGCAGCCACCTGGCATCATACTGACGCTGAGGCGCGAGAGCGTGGGGATCGAACAGG
>OTU_214
TGGGGAATATTGGACAATGGGGGGAACCCTGATCCAGCCATGCCGCGTGTGTGAAGAAGGCCTTATGGTTGTAAAGCACTTTAAGCGAGGAGGAGGCTCTCTTGGTTAATACCCAAGATGAGTGGACGTTACTCGCAGAATAAGCACCGGCTAACTCTGTGCCAGCAGCCGCGGTAATACAGAGGGTGCGAGCGTTAATCGGAGTTACTGGGCGTAAAGGGCGCGTAGGTTGTTTGTTAAGTGAGATGTGAAATCCCTGGGCTTAACCTAGGAACTGCATCTTATACTGATGAACTGGAGTACTGTAGAGGGTAGTGGAATTTCCGGTGTAGCGGTGAAATGCGTAGATATCGGAAGGAACACCAGTGGCGAAGGCGGCTACCTGGACAGATACTGACACTGAGGCGCGAGAGCGTGGGGAGCAAACAGG
>OTU_215
TGAGGAATATTGCGCAATGGGCGAAAGCCTGACGCAGCGACGCCGCGTGGAGGATGAAGGTCTTCGGATTGTAAACTTCTGTTAAGTGAGACGAAAGACTCATCTCTAATACAGATGAGGGATGACGGTACCACTAGAGAAAGCACCGGCTAATCTCGTGCCAGCAGCCGCGGTAATACGAGAGGTGCAAGCGTTATTCGGATTTATTGGGCGTAAAGGGTGTGCAGACGGTTTATTAAGTCACCTGTTAAATTCTCCAGCCTAACTGGAGCTCTGCGGGTGAAACTAATATGACTAGAGGATGGAAGAGAGAAGTGGAATTCTCGGAGTAGCGGTAAAATGCGTAGATCTCGAGAGGAACACCGATGGCGAAGGCAGCTTCTTGGTCCATATCTGACGTTCAAACACGAAAGCGTGGGGAGCAAACAGG
>OTU_216
TGGGGAATCTTGCGCAATGGACGAAAGTCTGACGCAGCCACGCCGCGTGAGTGAAGAAGGCCTTCGGGTTGTAAAGCTCTGTCGAGCGGGACGAATAATTCCAGGGTGAATAGCCCTGGAATCTGACGGTACCGCTAAAGGAAGCACCGGCTAACTCCGTGCCAGCAGCCGCGGTAATACGGAGGGTGCAAGCGTTGCTCGGAATTATTGGGCGTAAAGGGTAGGTAGGTGGTCTCATTTGTCTGGGGTGAAAGCCTTGAGCTTAACTCAAGAAGTGCCTCAGAAACGGTGAGACTGGAGTCCTGGAGAGGGTCGTGGAATTCCCGGTGTAGCGGTGAAATGCGTAGAGATCGGGAGGAACACCAGAGGCGAAAGCGGCGACCTGGACAGGTACTGACACTCAACTACGAAAGCGTGGGGAGCAAACAGG
>OTU_217
TGGGGAATATTGGGCAATGGGCGAAAGCCTGACCCAGCCACGCCGCGTGAGTGATGAAGGCCTTCGGGTCGTAAAGCTCTGTGGGGAGGGACGAATAAGCCCGGCATCAACACCGCCGGGCCCTGACGGTACCTCCTTAGCAAGCACCGGCTAACCCTGTGCCAGCAGCCGCGGTAATACAGGGGGTGCAAACGTTGCTCGGAATTATTGGGCGTAAAGCGCACGTAGGCGGTTCGTTATGTCAGATGTGAAAGCCCTTGGCTCAACTGAGGAAGTGCATCTGAAACTGGCGAGCTAGAGTATGTAAGAGGGTCGCGGAATTCCCGGTGTAGAGGTGAAATTCGTAGATATCGGGAGGAACACCGGTGGCGAAGGCGGCGACCTGGGACAATACTGACGCTGAGGTGCGAAAGCGTGGGGAGCAAACAGG
>OTU_218
TGGGGAATATTGGGCAATGGGCGCAAGCCTGACCCAGCCATGCCGCGTGAGTGATGAAGGCCTTCGGGTCGTAAAGCTCTGTGGGGAGGGACGAACAGCCAGGCGGTTAATACCCGCAGGGTCTGACGGTACCTCCTTAGCAAGCACCGGCTAACTCCGTGCCAGCAGCCGCGGTAATACGGGGGGTGCAAACGTTGCTCGGAATTATTGGGCGTAAAGCGCACGTAGGCGGTCCTGTAAGTCGGGTGTGAAAGCCCGGGGCTTAACCCCGGAAGTGCACTCGAAACTGCAAGGCTTGAGTATGGAAGAGGGTCTCGGAATTCCCGGTGTAGAGGTGAAATTCGTAGATATCGGGAGGAACACCAGTGGCGAAGGCGGAGACCTGGGCCAATACTGACGCTGAGGTGCGAAAGCGTGGGGAGCAAACAGG
>OTU_219
TGGGGAATTGTTCGCAATGGGCGCAAGCCTGACGACGCAACGCCGCGTGGAGGATGAAGAATTTCGGTTCGTAAACTCCTTTCGACCGAGATGAATACTCACGGACCTAACACGTCCGTGGGCTGACAGTATCGAGAGAAGAAGCCCCGGCTAACTCTGTGCCAGCAGCCGCGGTAATACAGGGGGGGCAAGCGTTGTTCGGAATTACTGGGCGTAAAGGGTTCGTAGGTGGCCACTTAAGTCAGACGTGAAATCCCTCAGCTTAACTGGGGAACTGCGTCTGATACTGGGTGGCTTGAGTGCAGGAGAGGAATGCGGAATTCCAGGTGTAGCGGTGAAATGCGTAGATATCTGGAGGAACACCGGTGGCGAAGGCGGCATTCTGGACTGTAACTGACACTGATGAACGAAAGCCAGGGGAGCAAACGGG
>OTU_220
TGGGGAATATTGGACAATGGGCGAAAGCCTGATCCAGCGACGCCGCGTGGGTGATGAAGGCCTTCGGGTTGTAAAGCCCTGTGGGCAGGGAAGAAAACGGTTAGCGCTAACATCGCTAGCCCTTGACGGTACCTGCTCAGAAAGCACCGGCTAACTCTGTGCCAGCAGCCGCGGTAAGACAGAGGGTGCAAACGTTGCTCGGAATTACTGGGCGTAAAGCGCGTGTAGGCGGGTCGGTGTGTCGGACGTGAAATCCCTAGGCTCAACCTAGGAACTGCGCCCGAAACTGCCGATCTTGAGTGGTGGAGAGGGAAGTGGAATTCCTGGTGTAGAGGTGAAATTCGTAGATATCAGGAGGAACACCAGTGGCGAAGGCGGCTTCCTGGACACCAACTGACGCTGAGACGCGAAAGCGTGGGGAGCAAACAGG
>OTU_221
TGGGGAATTTTGCGCAATGGGCGAAAGCCTGACGCAGCAACGCCTTGTGAGTGATGAAGGCCTTCGGGTTGTAAAGCTCTTTCGGTTGAGAAGAAGGCATAGGTCTCTAATACAGATTTATGTTGATGGTATCAAAAGAAGAAGCACCGGCAAACTTCGTGCCAGCAGCCGCGGTAATACGAAGGGTGCAAGCGTTATTCGGAATTATTGGGCGTAAAGGGTTCGTAGGTGGGAAGATAAGTTGGCTGTTAAATTCTCGGGCTTAACCCGAGGTCTGCAACCAATACTGTTTTTCTTGAGTATCGGAGAGGGTGGTGGAATTGCTGGTGTAGGAGTGACATCCGTAGAGATCAGCAGGAACATCGGAGGCGAAGGCGACTGCCTGGCCGATTACTGACACTGAGGAACGAAAGCATGGGGAGCAAACAGG
>OTU_222
GTGGGGAATATTGGACAATGGGGGCAACCCTGATCCAGCAATACCGCGTGTGTGAAGAAGGCCTTCGGGTTGTAAAGCACTTTAGGTTGGGAAGAAGGTGAGTATTTTAAGAGATAATTCACTTGACGGTACCAACAGAATAAGCACCGGCTAACTCTGTGCCAGCAGCCGCGGTAATACAGAGGGTGCAAGCGTTAATCGGAGTTACTGGGCGTAAAGGGCGCGTAGGCGGTTGTATAAGTGAGATGTGAAAGCCCTGGGCTTAACCTAGGAACTGCATCTTATACTGTATGACTAGAGTATTGTAGAGGGTAGTGGAATTTCCGGTGTAGCGGTGAAATGCGTAGAGATCGGAAGGAACACCAGTGGCGAAGGCGGCTACCTGGACAAATACTGACGCTGAGGCGCGAAAGCGTGGGGATCAAACAGG
>OTU_223
TAGGGAGTATTGCGCAATGGACGAAAGTCTGACGCAGCAACGCCGCGTGAGTGAAGAAGGCCCTCGGGTCGTAAAGCTCTGTCGGATGGGACGAACAACTTCGTGGTGAATAGCCACGAGGCCTGACGGTACCATCAAAGGAAGCACCGGCTAACTCCGTGCCAGCAGCCGCGGTAATACGGAGGGTGCAAGCGTTGCTCGGAATTACTGGGCGTAAAGGGAAGGTAGGTTGTCCTGTTTGTCAGTGGTGAAATCCCCAAGCTTAACTTGGGAATTGCCTCTGAAACGGCAGGACTAGAGTTCTGGAGAGGGTTGCGGAATTCCCGGTGTAGCGGTGAAATGCGTAGATATCGGGAGGAACACCAGAGGCGAAGGCGGCAACCTGGACAGATACTGACACTCAACTTCGAAAGCGTGGGGAGCAAACAGG
>OTU_224
GTGAGGAATCTTGCGCAATGGGCGAAAGCCTGACGCAGCGACGCCGCGTGGAGGATGAAGGCCTTAGGGTTGTAAACTTCTGTTAAGTGGGAAGAAAGACTCACCAATAATACGGGTGAGGGATGACTGTACCATTAGAGAAAGCACTGGCTAATCTCGTGCCAGCAGCCGCGGTAATACGAGAGGTGCAAGCGTTATTCGGAATGATTGGGCGTAAAGGGTGCGTAGACGGCTTGTTAAGTCGATTGTTTAATTTCCTGGCCTAACCGGGAGCATGCGGTCGAAACTGGCAAACTTGAGGATGGAAGAGAGGAGTGGAATTCTCGGAGTAGCGGTAAAATGCGTAGATATCGAGAGGAACACCGATGGCGAAGGCAGCTCCTTAGTCCAATCCTGACGTTGATGCACGAAAGCGTGGGGAGCAAACAGG
>OTU_225
TCGAGGATCTTTCGCAATGGGCGCAAGCCTGACGAAGCGACGCTGCGTGAGCGATGAAGGCCTTCGGGTCGTAAAGCTCTTTCGCGCAAGAACAAGGAAATGCGGTGAATAACCGTGTAACTTGAGGGTACTGCGTAAAGAAGCACCGGCTAACTCCGTGCCAGCAGCTGCGGTAATACGGAGGGTGCAAGCATTAATCGGAATTATTGGGCGTAAAGGGCGCGTAGGCGGGGATGTAAGTCAGATGTGAAATACTGAAGCTCAACTTCAGTGCTGCATTTGAAACTACAATCCTAGAGGGTTGACGGAGAAAACGGAATTCCACGTGTAGCGGTGAAATGCGTAGATATGTGGAAGAACACCTGTGGCGAAAGCGGTTTTCTAGTTAATACCTGACGCTGAGGCGCGAGAGCAAGGGGAGCAAACAGGA
>OTU_226
TGGGGAATATTGCGCAATGGCCGAAAGGCTGACGCAGCGACGCCGCGTGTGGGAGGAAGCCCTTCGGGGTGTAAACCACTGTCGGGAGGGACGAACCGCGAACGGGCGAATAGCCCGGGCGCTTGACGGTACCTCCAAAGGAAGCACCGGCTAACTCCGTGCCAGCAGCCGCGGTAAGACGGAGGGTGCAAGCGTTGTTCGGAATTACTGGGCGTAAAGCGCGGGCAGGTGGCCTTTTAAGTCCTTTGTGAAACTCCGGAGCTCAACTCCGGACGTGCAGAGGATACTGGAAGGCTAGAGACTGGTAGAGGCGAGCGGAATTCCTGGTGTAGCGGTGGAATGCGTAGATATCAGGAAGAACACCGGTGGCGAAGGCGGCTCGCTGGGCCAGTTCTGACACTCATCCGCGAAAGCGTGGGGAGCAAACAGG
>OTU_227
TGGGGAATATTGGACAATGGGCGAAAGCCTGATCCAGCGACGCCGCGTGGGTGATGAAGGCCTTCGGGTCGTAAAGCCCTGTGGGAAGGAAAGAAAACGTTGCGGGCGAATAGGCCGCGACCTTGACGGTACCTTCTCAGAAAGCACCGGCTAACTCTGTGCCAGCAGCCGCGGTAAGACAGAGGGTGCAAACGTTGCTCGGAATTACTGGGCGTAAAGCGCGTGTAGGCGGACCGGAAAGTCGGGCGTGAAAGCCCTAGGCTCAACCTAGGAACTGCACTCGAAACTTCCGGCCTTGAGTGGTGGAGAGGGAAGTGGAATTCCTGGTGTAGAGGTGAAATTCGTAGATATCAGGAGGAACACCAGTGGCGAAGGCGGCTTCCTGGACACCAACTGACGCTGAGACGCGAAAGCGTGGGGAGCAAACAGG
>OTU_228
TGGGGAATATTGGACAATGGGGGGAACCCTGATCCAGCCATGCCGCGTGTGTGAAGAAGGCCTTATGGTTGTAAAGCACTTTAAGCGAGGAGGAGGCTCTCTTGGTTAATACCCAAGATGAGTGGACGTTACTCGCAGAATAAGCACCGGCTAACTCTGTGCCAGCAGCCGCGGTAATACAGAGGGTGCGAGCGTTAATCGGATTTACTGGGCGTAAAGGGCGCGTAGGCGGCCTTTCAAGTCCTGTGTGAAATCCCTCGGCTCAACTGAGGAATTGCACGGGAAACTGTTTGGCTTGAGTTCGGGAGAGGGAAGCGGAATTCCGGGTGTAGCGGTGAAATGCGTAGATATCCGGAGGAACACCGGTGGCGAAGGCGGCTTCCTGGACCGACACTGACGCTGAGGCGCGAAAGCTAGGGGAGCAAACGGG
>OTU_229
GTGGGGAATTTTGGACAATGGGGGCAACCCTGATCCAGCCATGCCGCGTGTGTGAAGAAGGCCTTCGGGTTGTAAAGCACTTTCGGCCGGAACGAAATCGCGCGGGCTATTACCCCGCGTGGATGACGGTACCGGAAGAAGAAGCACCGGCTAACTACGTGCCAGCAGCCGCGGTAATACGTAGGGTGCGAGCGTTAATCGGAATTACTGGGCGTAAAGGGTGCGCAGGCGGCGTCGCAAGTCAGGCGTGAAATCCCCGGGCTTAACCTGGGAATGGCGCTTGAAACTACGATGCTGGAGTATGGCAGAGGGAGGTGGAATTCCACGTGTAGCGGTGAAATGCGTAGAGATGTGGAGGAACACCGATGGCGAAGGCAGCCTCCTGGGCCAATACTGACGCTCATGCACGAAAGCGTGGGGAGCAAACAGG
>OTU_230
TGGGGAATTTTTCGCAATGGGCGCAAGCCTGACGAAGCAACGCCGCGTGGAGGATGAAGGTCTTCGGATTGTAAACTCCTGTCGACCGGGACGAATGCACCCGACCTAATACGTCGGAGTGTTGACGGTACCGGTGGAGGAAGCCACGGCTAACTCTGTGCCAGCAGCCGCGGTAATACAGAGGTGGCAAGCGTTGTTCGGAATTACTGGGCGTAAAGGGCGCGTAGGCGGCCTTGTAAGTCTCGTGTGAAAGCCCTCGGCTTAACTGAGGATCTGCACGGGATACTGCGAGGCTTGAGTTCGGGAGAGGAAAGCGGAATTCCGGGTGTAGCGGTGAAATGCGTAGATATCCGGAGGAACACCAGTGGCGAAGGCGGCTTTCTGGACCGACACTGACGCTGAGGCGCGAAAGCTAGGGGAGCAAACGGGA
>OTU_231
GTGGGGAATATTGGGCAATGGGCGAAAGCCTGACCCAGCCACGCCGCGTGAGTGATGAAGGCCTTCGGGTCGTAAAGCTCTGTGGGGAGGGACGAACAAGTTCTGGGCTAATCACCAGGACCCTGACGGTACCTCCTTAGCAAGCACCGGCTAACCCTGTGCCAGCAGCCGCGGTAATACAGGGGGTGCAAACGTTGCTCGGAATTATTGGGCGTAAAGCGCACGTAGGCGGTTTGTTATGTCGGATGTGAAAGCCCTTGGCTCAACTGAGGAAGTGCATCCGAAACTGGCAAGCTAGAGTATGTAAGAGGGTCGCGGAATTCCCGGTGTAGAGGTGAAATTCGTAGATATCGGGAGGAACACCGGTGGCGAAGGCGGCGACCTGGGACAATACTGACGCTGAGGTGCGAAAGCGTGGGGAGCAAACAGG
>OTU_232
TGGGGAATATTGCGCAATGGGCGAAAGCCTGACGCAGCGACGCCGCGTGTGGGATGAAGGTCTTCGGATCGTAAACCACTGTCAGAGGGGACGAAGGCCCGGCGGCTCATACCCGACCGGGATTGACGGTACCCTCGGAGGAAGCACCGGCTAACTCTGTGCCAGCAGCCGCGGTAATACAGAGGGTGCGAGCGTTGTCCGGAATCACTGGGCGTAAAGGGCGCGTAGGCGGCTGGGTAAGCCGCGCGTGAAAGCCCGGGGCTTAACCCCGGAACGGCACGCGGGACTGCCTGGCTGGAGCATGGTAGAGGCGAGCGGAATTCCTGGTGTAGCGGTGGAATGCGTAGAGATCAGGAAGAACACCGGTGGCGAAGGCGGCTCGCTGGGCCATTGCTGACGCTGAGGCGCGAAAGCGTGGGGAGCAAACAGG
>OTU_233
TGGGGAATATTGGACAATGGGCGGAAGCCTGATCCAGCCATGCCGCGTGTGTGAAGAAGGCCTTTTGGTTGTAAAGCACTTTAAGTGGGGAGGAGGCTCTCTTGGTTAATACCTAAGAAGAGTGGACGTTACCCACAGAATAAGCACCGGCTAACTCTGTGCCAGCAGCCGCGGTAATACAGAGGGTGCGAGCGTTAATCGGATTTACTGGGCGTAAAGCGTGCGTAGGCGGCTGATTAAGTCGGATGTGAAATCCCTGAGCTTAACTTAGGAATTGCATTCGATACTGGTCAGCTAGAGTATGGGAGAGGATGGTAGAATTCCAGGTGTAGCGGTGAAATGCGTAGAGATCTGGAGGAATACCGATGGCGAAGGCAGCCATCTGGCCTAATACTGACGCTGAGGTACGAAAGCATGGGGAGCAAACAGG
>OTU_234
TAGGGAATATTGCGCAATGGAGGAAACTCTGACGCAGCGACGCCGCGTGAGCGATGAAGGCTTTCGGGTCGTAAAGCTCTGTCGGGAGGGACGAAACACGATTTGGCTAATATCCAAATCGCTTGACGGTACCTCCAGAGGAAGCACCGGCTAACTACGTGCCAGCAGCCGCGGTAATACGTAGGGTGCTAGCGTTGTTCGGAATTATTGGGCGTAAAGAGCGTGTAGGTGGTCTTGTAAGTCGGATGTGAAATCCCTGGGCTTAACCGAGGAAGTGCATCCGAAACTACATGGCTAGAGGATGGCAGAGGGAAGTGGAATTCCTAGTGTAGAGGTGAAATTCGTAGATATTAGGAGGAATACCGGTGGCGAAGGCGGCTTCCTGGACCATTCCTGACACTGAGACGCGAAAGCGTGGGTAGCAAACAGG
>OTU_235
TAGGGAATTTTGCACAATGGGCGCAAGCCTGATGCAGCAATGCCGCGTGAGTGAAGAAGGCTCTTGGGTTGTAAAGCTCTTTCGGCTGGGAAGATGGGGTTGCCTGCGAACAGTTGGCAATCTTGACGGTACCAGAAGAAGAAGCACCTGCTAACTACGTGCCAGCAGCAGCGGTAATACGTAGGGTGCAAGCGTTGTTCGGAATTACTGGGCGTAAAGCGCGCGTAGGCGGGTTAGAAAGTCGATTGTGAAAGCCCTGGGCTTAACCTGGGAACTGCAGTCGAAACTCCTAATCTTGAGTGCCTGAGAGGATGGCGGAATTCCCGGTGTAGTAGTGAAATACGTAGATATCGGGAAGAACACCTGAGGCGAAGGCGGCTATCTGGCGGTGCACTGACGCTGAGGCGCGAAAGCGTGGGGAGCAAACAGG
>OTU_236
TGGGGAATATTGGGCAATGGGCGCAAGCCTGACCCAGCCATGCCGCGTGAGTGATGAAGGCCTTCGGGTCGTAAAGCTCTGTGGGGAGGGACGAACAAGCCCCTGGCTAACATCCAGGGGCCCTGACGGTACCTCCTTAGCAAGCACCGGCTAACTCCGTGCCAGCAGCCGCGGTAATACGGAGGGTGCAAACGTTGCTCGGAATCATTGGGCGTAAAGCGCACGTAGGCGGTCCAGTAAGTCGGGTGTGAAAGCCCTCGGCTCAACCGAGGAAGTGCATTCGAAACTACTGAACTTGAGTATGGAAGAGGGTCGCGGAATTCCCGGTGTAGAGGTGAAATTCGTAGATATCGGGAGGAACACCAGTGGCGAAGGCGGCGACCTGGGCCAATACTGACGCTGAGGTGCGAAAGCGTGGGGAGCAAACAGG
>OTU_237
TGGGGAATTTTGGACAATGGGGGCAACCCTGATCCAGCCATGCCGCGTGAGTGAAGAAGGCCTTCGGGTTGTAAAGCTCTTTCGGACGGAACGAAACGGTTACGGTGAATAGCCGTGACTAATGACGGTACCGTAAGAAGAAGCACCGGCTAACTACGTGCCAGCAGCCGCGGTAATACGTAGGGTGCGAGCGTTAATCGGAATTACTGGGCGTAAAGCGTGCGCAGGCGGTTCGCCAAGTCAGGTGTGAAATCCCCGGGCTTAACCTGGGAATTGCGCTTGAAACTAGCGGGCTTGAGTGCGGCAGAGGGGGGTGGAATTCCACGTGTAGCAGTGAAATGCGTAGAGATGTGGAGGAACACCGATGGCGAAGGCAGCCCCCTGGGTCGACACTGACGCTCATGCACGAAAGCGTGGGGAGCAAACAGGA
>OTU_238
GTGGGGAATATTGGACAATGGGCGCAAGCCTGATCCAGCCATGCCGCGTGGGTGAAGAAGGCCTTCGGGTTGTAAAGCCCTTTTGTTCGGGAAGAAATCGTGCGGGGTAATATCCCGTGCGGATGACGGTACCGGAAGAATAAGCACCGGCTAACTTCGTGCCAGCAGCCGCGGTAATACGAAGGGTGCAAGCGTTACTCGGAATTACTGGGCGTAAAGCGTGCGTAGGCGGTTCGTTAAGTCTGTCGTGAAAGCCCTGGGCTCAACCTGGGAATTGCGATGGATACTGGCGAGCTAGAGTGCGGTAGAGGATGGTGGAATTCCCGGTGTAGCGGTGAAATGCGTAGAGATCGGGAGGAACACCCGTGGCGAAGGCGGCCATCTGGACCAGCACTGACGCTGAGGCACGAAAGCGTGGGGAGCAAACAGG
>OTU_239
TGGGGAATCTTGCACAATGGGGGCAACCCTGATGCAGCGATGCCGCGTGAGTGAAGAAGGCCTTCGGGTTGTAAAGCTCTTTCGGTAGGGAAGAAGGGTTTTTGAGTAAATAATTCAAGAATCTGACGGTACCTGGAGAAGAAGCACCGGCTAACTCCGTGCCAGCAGCCGCGGTAATACGGAGGGTGCTAGCGTTGTTCGGAATTACTGGGCGTAAAGCGCACGTAGGTGGGTTTGTAAGTCGATTGTGAAAGCCCCGGGCTCAATCCGGGAATTGCAGTCGAAACTACAGATCTTGAATGCCCAAGAGGGTGACGGAATTCCTGGTGTAGAAGTGAAATTCGTAGATATCAGGAGGAACACCGGAGGCGAAGGCGGTTGCCTGGTGGTGCATTGACACTGAGGTGCGAAAGCGTGGGGATCAAACAGG
>OTU_240
TAGGGAATTTTGCACAATGGGCGCAAGCCTGATGCAGCAACGCCGCGTGAGTGAAGAAGGCTCTTGGGTTGTAAAGCTCTTTCGGCTGGGAAGAAGGGATAGGCTGCGAACAGTTACCTATTCTGACGGTACCAGAAGAAGAAGCACCTGCTAACTACGTGCCAGCAGCAGCGGTAATACGTAGGGTGCAAGCGTTGTTCGGAATTACTGGGCGTAAAGCGCGCGTAGGCGGGCTTGCAAGTCGATTGTGAAATCCCTGGGCTTAACCCGGGAACTGCAGTCGAAACTGCAAGTCTTGAGTGCCTGAGAGGATGGCGGAATTCCCGGTGTAGAAGTGAAATTCGTAGATATCGGGAAGAACACCTGAGGCGAAGGCGGCTATCTGGCGGTGCACTGACGCTAAGGCGCGAAAGCGTGGGGAGCAAACAGG
>OTU_241
TGGGGAATTGTTCGCAATGGGCGCAAGCCTGACGACGCAACGCCGCGTGGAGGATGAAGGTCTTCGGATTGTAAACTCCTGTTGATCGGGACGAACATCCACCGGGATAACACCCTGGAGGACTGACGGTACCGATTGAGGAAGCCCCGGCTAACTCTGTGCCAGCAGCCGCGGTAATACAGAGGGGGCAAGCGTTGTTCGGAATTACTGGGCGTAAAGGGCGCGTAGGCGGCCGCCTAAGTCAGACGTGAAATCCCTCGGCTCAACCGGGGAACTGCGTCTGATACTGGGTGGCTTGAATCCGGGAGAGGGATGCGGAATTCCAGGTGTAGCGGTGAAATGCGTAGATATCTGGAGGAACACCGGTGGCGAAGGCGGCATCCTGGACCGGCATTGACGCTGAGGCGCGAAAGCCAGGGGAGCAAACGGG
>OTU_242
TGGGGAATCTTGCGCAATGGACGAAAGTCTGACGCAGCCACGCCGCGTGAGTGAAGAAGGCCTTCGGGTTGTAAAGCTCTGTCGGGCGAGACGAAAAACTATTGGGTGAACAGCCCAGTAGTCTGACGGTACCGCCAAAGGAAGCACCGGCTAACTCCGTGCCAGCAGCCGCGGTAATACGGAGGGTGCAAGCGTTGCTCGGAATTATTGGGCGTAAAGGGTAGGTAGGTGGTCTCATTTGTCTGGGGTGAAATCCTTGAGCTTAACTCAAGAAGTGCCCCAGAAACGGTGAGACTAGAGTTCTGGAGAGGGTCGTGGAATTCCCGGTGTAGCGGTGAAATGCGTAGAGATCGGGAGGAACACCAGAGGCGAAAGCGGCGACCTGGACAGACACTGACACTCAACTACGAAAGCGTGGGGAGCAAACAGG
>OTU_243
TGGGGAATTGTTCGCAATGGGCGCAAGCCTGACGACGCAACGCCGCGTGGAGGATGAAGATCTTCGGGTCGTAAACTCCTTTCGATCGAGACGAATGGCCCTAGGGTTAACAGCCCTGGGGAATGACGGTACCGAGAGAAGAAGCCCCGGCTAACTCCGTGCCAGCAGCCGCGGTAATACggggggggCAAGCGTTGTTCGGAATTACTGGGCGTAAAGGGCTCGTAGGTGGCCAACTAAGTCAACCGTGAAATCCCTCGGCTTAACCGGGGAACTGCGTTTGATACTGGATGGCTTGAGTTTGGGAGAGGGATGCGGAATTCCAGGTGTAGCGGTGAAATGCGTAGATATCTGGAGGAACACCGGTGGCGAAGGCGGCATCCTGGACCAATACTGACGCTGAGGAGCGAAAGCTAGGGGAGCAAACGGG
>OTU_244
TGGGGAATCTTGCGCAATGGACGAAAGTCTGACGCAGCCACGCCGCGTGAGTGAAGAAGGCCTTCGGGTTGTAAAGCTCTGTCGAGCGGGACGAAAAACAGGTAGGTGAATAGCCTAGTTGTCTGACGGTACCGCTAAAGGAAGCACCGGCTAACTCCGTGCCAGCAGCCGCGGTAATACGGAGGGTGCAAGCGTTGCTCGGAATTATTGGGCGTAAAGGGTAGGTAGGTGGTCTCATTTGTCTGGGGTGAAAGCCTTGAGCTTAACTCAAGAAGTGCCCCAGAAACGGTGAGACTGGAGTCCTGGAGAGGGTCGTGGAATTCCCGGTGTAGCGGTGAAATGCGTAGAGATCGGGAGGAACACCAGAGGCGAAAGCGGCGACCTGGACAGGTACTGACACTCAACTACGAAAGCGTGGGGAGCAAACAGG
>OTU_245
TGGGGAATTGTTCGCAATGGGCGCAAGCCTGACGACGCAACGCCGCGTGGAGGATGAAGATCTTCGGGTCGTAAACTCCTGTCGAGCGGGAAGAACGTTTCGCGGATGAATAAGCCGCGGAAGTGACGGTACCGCTAAAGGAAGCCCCGGCTAACTCCGTGCCAGCAGCCGCGGTAATACggggggggCAAGCGTTGTTCGGAATTACTGGGCGTAAAGGGCTCGTAGGTGGCCAACTAAGTCAGACGTGAAATCCCCAGGCTTAACCTGGGAACTGCGTCTGATACTGGATGGCTTGAATTCGGGAGAGGGATGCAGAATTCCAGGTGTAGCGGTGAAATGCGTAGATATCTGGAGGAATACCGGTGGCGAAGGCGGCATCCTGGACCGATATTGACACTGATGAGCGAAAGCCAGGGGAGCAAACGGG
>OTU_246
TAGGGAATTGTTCGCAATGGGCGCAAGCCTGACGACGCAACGCCGCGTGGAGGATGAAGACCTTCGGGTCGTAAACTCCTTTCGACCGAGATGAATACCTTTCGACCTAATACGTTGAAAGGCTGACAGTATCGAGGGAAGCAGCCCCGGCTAACTCCGTGCCAGCAGCCGCGGTAATACggggggggCAAGCGTTGTTCGGAATTACTGGGCGTAAAGGGTTCGTAGGTGGCCAACTAAGTCAGACGTGAAATCCCTCAGCTTAACTGGGGAACTGCGTCTGATACTGGTTGGCTTGAGTGCAGGAGAGGAACGCGGAATTCCAGGTGTAGCGGTGAAATGCGTAGATATCTGGAGGAACACCGGTGGCGAAGGCGGCTCACTGGCCCGTTTCTGACGCTCATGCACGACAGCGTGGGGATCAAACAGG
>OTU_247
TGGGGAATTTTTCGCAATGGGGGAAACCCTGACGAAGCAACGCCGCGTGGAGGATGAAGGCCTTCGGGTCGTAAACTCCTGTCGACCGGGACGAAAGTAGTCCGACCTAATACGTCGGGCTATCGACTGTACCGGTGGAGGAAGCCACGGCTAACTCTGTGCCAGCAGCCGCGGTAATACAGAGGTGGCAAGCGTTGTTCGGAATTACTGGGCGTAAAGGGCTCGTAGGTGGCCAACTAAGTCATACGTGAAATCCCTCGGCTTAACCGGGGAACTGCGTCTGATACTGGATGGCTTGAGTTTGGGAGAGGGATGCGGAATTCCAGGTGTAGCGGTGAAATGCGTAGATATCTGGAGGAACACCGGTGGCGAAGGCGGCATCCTGGACCAATACTGACACTGAGGAGCGAAAGCCAGGGGAGCAAACGGG
>OTU_248
TGGGGAATTTTTCGCAATGGGGGAAACCCTGACGAAGCAACGCCGCGTGGAGGATGAAGGCCTTCGGGTCGTAAACTCCTGTCGACCGGGACGAAAGTAGTCCGACCTAATACGTCGGGCTATCGACTGTACCGGTGGAGGAAGCCACGGCTAACTCTGTGCCAGCAGCCGCGGTAATACAGAGGGTGCGAGCGTTAATCGGAGTTACTGGGCGTAAAGGGCGCGTAGGTTGTTTGTTAAGTGAGATGTGAAATCCCTGGGCTTAACCTAGGAACTGCATCTTATACTGATGAACTGGAGTACTGTAGAGGGTAGTGGAATTTCCGGTGTAGCGGTGAAATGCGTAGATATCGGAAGGAACACCAGTGGCGAAGGCGGCTACCTGGACAGATACTGACACTGAGGCGCGAGAGCGTGGGGAGCAAACAGG
>OTU_249
TGGGGAATCTTGGACAATGGGGGCAACCCTGATCCAGCGATGCCGCGTGAGTGAAGAAGGCCTTCGGGTCGTAAACTCCTGTCGACCGGGACGAAAGTAGTCTGACCTAATACGTCGGACTATTGACTGTACCGGTGGAGGAAGCCACGGCTAACTCTGTGCCAGCAGCCGCGGTAATACAGAGGTGGCAAGCGTTGTTCGGAATTACTGGGCGTAAAGGGCGCGTAGGCGGCCTTGTAAGTCCTGTGTGAAATCCCCTGGCTCAACTAGGGAATTGCACGGGAGACTGCTTGGCTTGAGTTCGGGAGAGGGAAGCGGAATTCCGGGTGTAGCGGTGAAATGCGTAGATATCCGGAGGAACACCGGTGGCGAAGGCGGCTTCCTGGACCGACACTGACGCTGAGGCGCGAAAGCTAGGGGAGCAAACGGG
>OTU_250
GTGGGGAATTTTGGACAATGGGGGCAACCCTGATCCAGCAATGCCGCGTGAGTGAAGAAGGCCTTCGGGTTGTAAAGCTCTTTTGTCAGGGAAGAAACGGTTCTGGATAATACCTGGAGCTAATGACGGTACCTGAAGAATAAGCACCGGCTAACTACGTGCCAGCAGCCGCGGTAATACGTAGGGTGCAAGCGTTAATCGGAATTACTGGGCGTAAAGCGTGCGCAGGCGGTTGTGTAAGTCAGATGTGAAATCCCCGGGCTCAACCTGGGAATTGCATTTGAGACTGCACGGCTAGAGTGTGTCAGAGGGGGGTAGAATTCCACGTGTAGCAGTGAAATGCGTAGATATGTGGAGGAATACCGATGGCGAAGGCAGCCCCCTGGGATAACACTGACGCTCATGCACGAAAGCGTGGGGAGCAAACAGG
>OTU_251
TGGGGAATTGTTCGCAATGGGCGCAAGCCTGACGACGCAACGCCGCGTGGAGGATGAAGACCTTCGGGTCGTAAACTCCTTTCGATCGAGACGAACGGCCTTCGGGTTAATACTCCGGAGGTGTGACGGTACCGAGAGAAGAAGCCCCGGCTAACTCCGTGCCAGCAGCCGCGGTAATACggggggggCAAGCGTTGTTCGGAATTACTGGGCGTAAAGGGCTCGTAGGTGGCCAACTAAGTCAGACGTGAAATCCCTCAGCTTAACTGGGGAACTGCATCTTATACTGCGTGGCTGGAGTGAAGTAGAGGGTAGTGGAATTTCCGGTGTAGCGGTGAAATGCGTAGATATCGGAAGGAACACCAGTGGCGAAGGCGGCTACCTGGACTTTTACTGACACTGAGGCGCGAGAGCGTGGGTAGCAAACAGG
>OTU_252
TGGGGAATTTTTCGCAATGGGGGAAACCCTGACGAAGCAACGCCGCGTGGAGGATGAAGGCCTTCGGGTCGTAAACTCCTGTCGACCGGGACGAAAGTAGTCTGACCTAATACGTCGGACTATTGACTGTACCGGTGGAGGAAGCCACGGCTAACTCTGTGCCAGCAGCCGCGGTAATACAGAGGTGGCAAGCGTTGTTCGGAATTACTGGGCGTAAAGCGCGCGCAGGCGGTCTTCCAAGTCAGTGGTGAAAGCCTGGAGCTCAACTCCAGAACTGCCATTGAAACTGTTAGACTTGAGTACGAGAGAGGTGAGTGGAATTCCCAGTGTAGAGGTGAAATTCGTAGATATTGGGAAGAACACCAGTGGCGAAGGCGGCTCACTGGCTCGTAACTGACGCTCAGGCGCGACAGCGTGGGGATCAAACAGG
>OTU_253
TGGGGAATTTTTCGCAATGGGGGAAACCCTGACGAAGCAACGCCGCGTGGAGGATGAAGGCCTTCGGGTCGTAAACTCCTGTCGACCGGGACGAAAGTAGTCCGACCTAATACGTCGGGCTATCGACTGTACCGGTGGAGGAAGCCACGGCTAACTCTGTGCCAGCAGCCGCGGTAATACAGAGGTGGCAAGCGTTGTTCGGAATTATTGGGCGTAAAGGGCGCGTAGGCGGTGCGGCAAGTCTCTTGTGAAATCTCCGGGCTCAACTCGGAGCCTGCAGGAGAAACTGCCGTGCTTGAGTGTGGGAGAGGTGAGTGGAATTCCCGGTGTAGCGGTGAAATGCGTAGATATCGGGAGGAACACCTGTGGCGAAAGCGGCTCACTGGACCACAACTGACGCTGAGGCGCGAAAGCTAGGGGAGCAAACAGG
>OTU_254
TAGGGAATTGTTCGCAATGGGCGCAAGCCTGACGACGCAACGCCGCGTGGAGGATGAAGGACTTCGGTCCGTAAACTCCTTTCGACCGAGATGAACAGCTCTTGACCTAATACGTCGGACTATTGACTGTACCGGTGGAGGAAGCCACGGCTAACTCTGTGCCAGCAGCCGCGGTAATACAGAGGTGGCAAGCGTTGTTCGGAATTACTGGGCGTAAAGGGCGCGTAGGCGGCCTTGTAAGTCCTGTGTGAAATCCCCTGGCTCAACTAGGGAATTGCACGGGAGACTGCTTGGCTTGAGTTCGGGAGAGGGAAGCGGAATTCCGGGTGTAGCGGTGAAATGCGTAGATATCCGGAGGAACACCGGTGGCGAAGGCGGCTTCCTGGACCGACACTGACGCTGAGGCGCGAAAGCTAGGGGAGCAAACGGG
>OTU_255
TGGGGAATTTTTCGCAATGGGGGAAACCCTGACGAAGCAACGCCGCGTGGAGGATGAAGGCCTTCGGGTCGTAAACTCCTGTCGACCGGGACGAAAGTAGTCTGACCTAATACGTCGGACTATTGACTGTACCGGTGGAGGAAGCCACGGCTAACTCTGTGCCAGCAGCCGCGGTAATACAGAGGTGGCAAGCGTTGTTCGGAATTACTGGGCGTAAAGGGCGCGTAGGCGGCCTTGTAAGTCCTGTGTGAAATCCCCTGGCTCAACTAGGGAATTGCACGGGAGACTGCTTGGCTTGAGTTCGGGAGAGGGAAGCGGAATTCCGGGTGTAGCGGTGAAATGCGTAGATATCCGGAGGAACACCGGTGGCGAAGGCAGCCATCTGGCCTAATACTGACGCTGAGGTACGAAAGCATGGGGAGCAAACAGG
>OTU_256
TGGGGAATTTTTCGCAATGGGGGAAACCCTGACGAAGCAACGCCGCGTGGAGGATGAAGGCCTTCGGGTCGTAAACTCCTGTCGACCGGGACGAAAGTAGTCTGACCTAATACGTCGGACTATTGACTGTACCGGTGGAGGAAGCCACGGCTAACTCTGTGCCAGCAGCCGCGGTAATACAGAGGTCTCAAGCGTTGTTCGGATTCATTGGGCGTAAAGGGTGCGTAGGTGGCTTGGTAAGTTGAAGGTGAAATCTCGGAGCTTAACTCCGAAACTGCCTTCAATACTGCCGGGCTCGAGGACTGTAGAGGAGAATGGAATTCACGGTGTAGCAGTGAAATGCGTAGATATCGTGAGGAAGACCAGTGGCGAAGGCGATTCTCTGGGCAGTTCCTGACACTGAGGCACGAAGGCCAGGGGAGCAAACGGG
>OTU_257
TGGGGAATATTGGACAATGGGCGCAAGCCTGATCCAGCCATGCCGCGTGGAGGATGAAGGCCTTCGGGTCGTAAACTCCTGTCGACCGGGACGAAAGTAGTCCGACCTAATACGTCGGGCTATCGACTGTACCGGTGGAGGAAGCCACGGCTAACTCTGTGCCAGCAGCCGCGGTAATACAGAGGTGGCAAGCGTTGTTCGGAATTACTGGGCGTAAAGGGCGCGTAGGCGGCCTTTCAAGTCCTGTGTGAAATCCCTCGGCTCAACTGAGGAATTGCACGGGAAACTGTTTGGCTTGAGTTCGGGAGAGGGAAGCGGAATTCCGGGTGTAGCGGTGAAATGCGTAGATATCCGGAGGAACACCGGTGGCGAAGGCGGCTTCCTGGACCGACACTGACGCTGAGGCGCGAAAGCTAGGGGAGCAAACGGG
>OTU_258
TGGGGAATTTTTCGCAATGGGGGAAACCCTGACGAAGCAACGCCGCGTGGAGGATGAAGGCCTTCGGGTCGTAAACTCCTGTCGACCGGGACGAAAGTAGTCTGACCTAATACGTCGGACTATTGACTGTACCGGTGGAGGAAGCCACGGCTAACTCTGTGCCAGCAGCCGCGGTAATACAGGGGGTGCGAGCGTTGCTCGGAATTACTGGGCGTAAAGCGTACGCAGGCTGTCGTGCAAGTCGGGTGTGAAAGCCCGGGGCTCAACCCCGGAAATGCGCCCGAGACTGCATGACTTGAATGCGGGAGAGGAAAGCGGAATTCCTGGTGTAGAGGTGAAATTCGTAGATATCAGGAGGAACACCTGTGGCGAAAGCGGCTTTCTGGCCCGACATTGACGCTCACGTACGAAAGCGCGGGGAGCAAACAGG
>OTU_259
GTGGGGAATATTGGACAATGGGGGCAACCCTGATCCAGCGATGCCGCGTGAGTGAAGAAGGCCCTCGGGTCGTAAAGCTCTTTAGGTTGGGAAGAAGAATGTTGGGTTAATACCCTGATGTTTTGACGGTACCGACAGAATAAGCACCGGCAAACTCTGTGCCAGCAGCCGCGGTAATACAGAGGGTGCGAGCGTTAATCGGATTTACTGGGCGTAAAGGGCGCGTAGGCGGTAATGTGAGTGTGATGTGAAAGCCCCGGGCTTAACCTGGGAAGTGCATCGCAAACGACATTGCTGGAGTATAAGAGAGGGTGGCGGAATTTCCGGTGTAGCGGTGAAATGCGTAGAGATCGGAAGGAACGTCAATGGCGAAGGCAGCCACCTGGCTTAATACTGACGCTGAGGCGCGAAAGCGTGGGGATCAAACAGG
>OTU_260
TGGGGAATTTTTCGCAATGGGGGAAACCCTGACGAAGCAACGCCGCGTGGAGGATGAAGGCCTTCGGGTCGTAAACTCCTGTCGACCGGGACGAAAGTAGTCTGACCTAATACGTCGGACTATTGACTGTACCGGTGGAGGAAGCCACGGCTAACTCTGTGCCAGCAGCCGCGGTAATACAGAGGGTGCAAGCGTTAATCGGATTTACTGGGCGTAAAGGGCGCGTAGGTGGTTGCGTAAGTGAGATGTGAAATCCCCGGGCTTAACCTGGGAACTGCATCTTATACTGCGTGGCTGGAGTGAAGTAGAGGGTAGTGGAATTTCCGGTGTAGCGGTGAAATGCGTAGATATCGGAAGGAACACCAGTGGCGAAGGCGGCTACCTGGACTTTTACTGACACTGAGGCGCGAGAGCGTGGGTAGCAAACAGG
>OTU_261
TGGGGAATTTTTCGCAATGGGGGAAACCCTGACGAAGCAACGCCGCGTGGAGGATGAAGGCCTTCGGGTCGTAAACTCCTGTCGACCGGGACGAAAGTAGTCTGACCTAATACGTCGGACTATTGACTGTACCGGTGGAGGAAGCCACGGCTAACTCTGTGCCAGCAGCCGCGGTAATACAGAGGTGGCAAGCGTTGTTCGGAATTACTGGGCGTAAAGGGCGCGTAGGCGGCCTTGTAAGTCTCGTGTGAAAGCCCTCGGCTTAACTGAGGATCTGCACGGGATACTGCGAGGCTTGAGTTCGGGAGAGGAAAGCGGAATTCCGGGTGTAGCGGTGAAATGCGTAGATATCCGGAGGAACACCAGTGGCGAAGGCGGCTTTCTGGACCGACACTGACGCTGAGGCGCGAAAGCTAGGGGAGCAAACGGG
>OTU_262
GTGGGGAATTTTGGACAATGGGGGAAACCCTGATCCAGCCATTCCGCGTGAGTGAAGAAGGCCTTCGGGTTGTAAAGCTCTTTTGTCCGGAACGAAACGGATGCGGTGAACAGCCGCGTCTACTGACGGTACCGGAAGAATAAGCACCGGCTAACTACGTGCCAGCAGCCGCGGTAATACGTAGGGTGCGAGCGTTAATCGGAATTACTGGGCGTAAAGCGTGCGCAGGCGGTTTTGTAAGCCAGATGTGAAATCCCCGGGCTTAACCTGGGAATGGCATTTGGGACTGCAAGGCTTGAGTGCGGCAGAGGAGACTGGAATTCCCGGTGTAGCAGTGAAATGCGTAGATATCGGGAGGAATACCGATGGCGAAGGCAGGTCTCTGGGCTGACACTGACGCTCATGCACGAAAGCGTGGGGAGCAAACAGG
>OTU_263
TGGGGAATTGTTCGCAATGGGCGCAAGCCTGACGACGCAACGCCGCGTGGAGGATGAAGACCTTCGGGTCGTAAACTCCTTTCGACCGAGAAGAATGGCTCTCGACCTCATACGTCGAGAGCATGACGGTACCGAGGGAAGAAGCCCCGGCTAACTCCGTGCCAGCAGCCGCGGTAATACggggggggCAAGCGTTGTTCGGAATTACTGGGCGTAAAGGGCGCGTAGGCGGTGCGGCAAGTCTCTTGTGAAATCTCCGGGCTCAACTCGGAGCCTGCAGGAGAAACTGCCGTGCTTGAGTGTGGGAGAGGTGAGTGGAATTCCCGGTGTAGCGGTGAAATGCGTAGATATCGGGAGGAACACCTGTGGCGAAAGCGGCTCACTGGACCACAACTGACGCTGAGGCGCGAAAGCTAGGGGAGCAAACAGG
>OTU_264
TGGGGAATTGTTCGCAATGGGCGCAAGCCTGACGACGCAACGCCGCGTGGAGGATGAAGACCTTCGGGTCGTAAACTCCTTTCGATCGAGACGAACGGCCTTCGGGTTAATACTCCGGAGGTGTGACGGTACCGAGAGAAGAAGCCCCGGCTAACTCCGTGCCAGCAGCCGCGGTAATACggggggggCAAGCGTTGTTCGGATTCACTGGGCGTAAAGGGTGCGTAGGCGGTTTGACAAGTCTGATGTGAAATCCCGCAGCTTAACTGCGGAACTGCATTGGAAACTGTTTGACTAGAGGAATGGAGGGGAGACTGGAATACTTGGTGTAGCAGTGAAATGCGTAGATATCAAGTGGAACACCAGTGGCGAAGGCGAGTCTCTGGACATTTCCTGACGCTGAGGCACGAAAGCCAGGGGAGCAAACGGG
>OTU_265
TGGGGAATCTTGCGCAATGGACGAAAGTCTGACGCAGCGACGCCGCGTGGGTGAAGAAGGCCTTCGGGTTGTAAAGCCCTGTCGAGAGGGAAAAACGGCAGTACGTCTAATAAGCGTATTGCGTGATGGTACCTCTAGAGGAAGCACCGGCTAACTTCGTGCCAGCAGCCGCGGTAATACGAGGGGTGCAAGCGTTGTTCGGAATTATTGGGCGTAAAGGGCAAGTAGGTGGTCTTGAAAGTCTACTGTGAAATCCCTGAGCTTAACTCAGGAAGTGCGGTGGATACTCCAAGACTAGAGTACTGGAGGGGTTCGTGGAATACCCGGTGTAGCGGTGAAATGCGTAGATATCGGGTGGAACACCAGAGGCGAAGGCGGCGAACTGGACAGTAACTGACACTCAATTGCGAAAGCGTGGGGAGCAAACAGG
>OTU_266
TAGGGAATATTGCGCAATGGAGGAAACTCTGACGCAGCGACGCCGCGTGGGTGATGAAGGTCTTCGGATCGTAAAGCCCTGTCGGATGGGAAGAAACACGGAATGGCTAACATCCATTCCGCTTGACGGTACCATTAAAGGAAGCACCGGCTAACTACGTGCCAGCAGCCGCGGTAATACGTAGGGTGCAAGCGTTGTTCGGAATCATTGGGCGTAAAGCGCGTGTAGGTTGTTTATTAAGTCGATTGTGAAATCCCTGGGCTCAACCGAGGAAGTGCAGTCGAAACTAATTGACTAGAAGATGGTAGAGGAAGGTGGAATTCCAAGTGTAGAGGTGAAATTCGTAGATATTTGGAGGAATACCGGCGGCGAAGGCGGCCTTCTGGGCCATTCTTGACACTGAGACGCGAAAGCGTGGGTAGCAAACAGG
>OTU_267
TGGGGAATCTTGCGCAATGGACGAAAGTCTGACGCAGCCACGCCGCGTGAGTGAAGAAGGCCTTCGGGTTGTAAAGCTCTGTCGGAAGGGACAAAAACTATGTGGGTTAATAGCCCATGTACTTGATGGTACCTTTAAAGGAAGCACCGGCTAACTTCGTGCCAGCAGCCGCGGTAATACGAAGGGTGCAAGCGTTGCTCGGAATTATTGGGCGTAAAGGGTAGGTAGGTGGTGATATTTGTCTGGGGTGAAATCCCTGAGCTTAACTCAGGACGTGCCTTGGAAACGGTATCACTAGAGTACTGGAGAGGTTCGTAGAATTCCTGGTGTAGCGGTGAAATGCGTAGAGATCAGGAGGAATATCAGAGGCGAAGGCGACGAACTGGACAGTGACTGACACTCAACTACGAAAGCGTGGGGAGCAAACAGG
>OTU_268
TGGGGAATCTTGCGCAATGGACGAAAGTCTGACGCAGCCACGCCGCGTGAGTGAAGAAGGCCTTCGGGTTGTAAAGCTCTGTCGGAAGGGACAAAAACCTTACAGGTTAATAGCCTGTGAGCTTGATGGTACCTTTAAAGGAAGCACCGGCTAACTTCGTGCCAGCAGCCGCGGTAATACGAAGGGTGCAAGCGTTGCTCGGAATTATTGGGCGTAAAGGGTAGGTAGGTGGTAATAAAAGTCTGGGGTGAAATCCCTGAGCTCAACTCAGGACGTGCCTTGGAAACTTTATTACTAGAGTGCTGGAGAGGTCCGCAGAATTCCCGGTGTAGCGGTGAAATGCGTAGAGATCGGGAGGAATACCAGAGGCGAAGGCGGCGGACTGGACAGTCACTGACACTCAACTACGAAAGCGTGGGTAGCAAACAGG
>OTU_269
TGGGGAATCTTGCACAATGGGCGAAAGCCTGATGCAGCAATGCCGCGTGAGTGATGAAGGCCTTCGGGTTGTAAATCTCTGTCGGCTGGGACAAACGGGTTCATGGTTAATACCCATGAGCAGTGATGGTACCAGCAAAGGAAGGGGCGGCTAACTCTGTGCCAGCAGCCGCGGTAATACAGAGGCCTCGAGCGTTGTTCGGAATTACTGGGCGTAAAGGGAATGTAGGTGGTCACGTAAGTCAGATGTGAAAGCCCTGGGCTTAACCCGGGAAGTGCATTTGATACTGCGTGGCTAGAGTGCGAGAGAGGAGAGCGGAATTCCAGGTGTAGGGGTGAAATCCGTAGATATCTGGAGGAATACCGATGGCGAAGGCAGCTCTCTGGCTCGTAACTGACACTGAGATTCGAAAGCGTGGGTAGCAAACAGG
>OTU_270
TGGGGAATATTGCGCAATGGGCGAAAGCCTGACGCAGCGACGCCGCGTGGGTGATGAAGGCCTTCGGGTCGTAAAGCCCTGTCGGGAGGGACGAAACATCGGCGGTCTAATACGTCGTCGACTTGACGGTACCTCCTAAGGAAGCACCGGCTAACTCCGTGCCAGCAGCCGCGGTAATACGGAGGGTGCAAGCGTTGTTCGGAATTACTGGGCGTAAAGCGCGTGTAGGCGGCCGCCTAAGTCTGGTGTGAAAGCCCGGGGCTTACCCCCGGAAGTGCACTGGATACTGGGCGGCTAGAGTACCGGAGAGGAGGGTGGAATTCCTGGTGTAGCGGTGAAATGCGTAGATATCAGGAAGAACACCGGTGGCGAAGGCGGCCCTCTGGACGGATACTGACGCTGAGACGCGAAAGCGTGGGGAGCAAACAGG
>OTU_271
TCGAGAGGCTTCGGCAATGGGGGAAACCCTGACCGAGCGACGCCGCGTGAGCGATGAAGCCCTTCGGGGTGTAAAGCTCTTTTGCTGGGGAAGAATGGCGTTCGATCTAATACATCGGACGTTTGACGGTACCCGGCGAATAAGCTCCGGCTAACTCCGTGCCAGCAGCCGCGGTAATACGGGGGGAGCAAACGTTGTTCGGAATTACTGGGCGTAAAGGGCGTGTAGGCGGTTCTGTAAGTGGTGTGTGAAATCCGATGGCTCAACCATCGAGCTGCGCCCCAAACTGCAGGACTTGAGTACAGCAGAGGAAAGTGGAATTCCCGGTGTAGCGGTGAAATGCGTAGATATCGGGAGGAACACCGTTGGCGAAGGCGACTTTCTGGGCTGTTACTGACGCTGAAACGCGAAAGTCAGGGGAGCGAACAGG
>OTU_272
TGGGGAATCTTGCACAATGGGCGAAAGCCTGATGCAGCAACGCCGCGTGAGTGATGAAGGTCTTCGGATCGTAAAGCTCTTTCGGCAGGGAAGAAAGGTCTCGGTGCAAATAGTGCCGAGGTTTGACGGTACCTGCAGAAGAAGCACCGGCTAACTCTGTGCCAGCAGCCGCGGTAATACAGAGGGTGCGAGCGTTGTTCGGAATTATTGGGCGTAAAGCGCGTGTAGGCGGGATGGCAAGTCGGGTGTGAAAGCCCTCAGCTCAACTGAGGAAGTGCGCCCGAAACTACCGTTCTTGAGTGCCGGAGAGGGTGGCGGAATTCCCGGTGTAGAGGTGAAATTCGTAGATATCGGGAGGAACACCAGTGGCGAAGGCGGCCACCTGGACGGACACTGACGCTGAGACGCGAAAGCGTGGGGAGCAAACAGG
>OTU_273
TGGGGAATATTGGACAATGGGGGGAACCCTGATCCAGCCATGCCGCGTGTGTGAAGAAGGCCTTTTGGTTGTAAAGCACTTTAAGCGAGGAGGAGGCTCTCTTGGTTAATACCTGAGAAGAGTGGACGTTACTCGCAGAATAAGCACCGGCTAACTCTGTGCCAGCAGCCGCGGTAATACAGAGGGTGCGAGCGTTAATCGGATTTACTGGGCGTAAAGCGCGCGTAGGTGGTTAATTAAGTCAAATGTGAAATCCCCGAGCTTAACTTGGGAATTGCATTCGATACTGGTTAACTAGAGTATGGGAGAGGATGGTAGAATTCCAGGTGTAGCGGTGAAATGCGTAGAGATCTGGAGGAATACCGATGGCGAAGGCAGCCATCTGGCCTAATACTGACACTGAGGTGCGAAAGCATGGGGAGCAAACAGG
>OTU_274
GTGGGGAATTTTGGACAATGGGGGCAACCCTGATCCAGCCATGCCGCGTGAGTGAAGAAGGCCTTCGGGTTGTAAAGCTCTTTCGGCGGGGACGAAACGGTTCGTGACAACACCACGGACTAATGACAGTACTCGCAGAAGAAGCACCGGCTAACTACGTGCCAGCAGCCGCGGTAATACGTAGGGTGCAGGCGTTAATCGGAATTACTGGGCGTAAAGCGTGCGCAGGCGGCTCCTTAAGTCAGATGTGAAATCCCTGGGCTTAACCTGGGAACTGCGTTTGAAACTGAGGGGCTCGAGTGTGGAAGAGGGGGGTGGAATTCCAGGTGTAGCAGTGAAATGCGTAGAGATCTGGAGGAACACCGATGGCGAAGGCAGCCCCCTGGGCTAACACTGACGCTCATGCACGAAAGCGTGGGGAGCAAACAGG
>OTU_275
TCGAGGATCTTTCGCAATGGGCAAAAGCCTGACGAAGCGACGCTGTGTGAATGATGAAGGCCTTCGGGTTGTAAAATTCTTTAGCTTGGGAACAAGAGAGGGTTGTGAATAACAATCCAATTTGAGGGTACCAGGTAAATAAGCACTGGCTAACTACGTGCCAGCAGCTGCGGTAATACGTAGGGTGCAAGCATTAATCGGAATTATTGGGCGTAAAGGGCGCGTAGGCGGGGATATAAGTCAGATGTGAAATTCCAAAGCTCAACTTTGGAGCTGCATTTGAAACTATATCTCTCAGAGGAGTGGCGGAGAAAGCGGAATTCCACGTGTAGCGGTGAAATGCGTAGATATGTGGAAGAACACCGGTGGCGAAAGCGGCTTTCTAGCTTATACCTGACGCTGAGGCGCGAGAGCAAGGGGAGCAAACAGG
>OTU_276
TGGGGAATTTTGCGCAATGGGGGAAACCCTGACGCAGCAACGCCGCGTGAGTGATGAAGGCCTTCGGGTCGTAAAGCTCTTTTAGTGGGGAAGAAGCCCACCCGGGCTAATATCCCGGGTGTCTGACGGTACCCACAGAAAAAGTTCCGGCTAACTACGTGCCAGCAGCCGCGGTAATACGTAGGGAGCAAGCGTTGTTCGGAATTATTGGGCGTAAAGAGCGCGTAGGCGGTTCGGTAAGTCTGACGTGAAATCCCGGAGCTCAACTCCGGAACTGCGTTGGATACTGCCGGGCTTGAGTGTGGGAGAGGAGAGTGGAATTCCCAGTGTAGAGGTGAAATTCGTAGATATTGGGAGGAACACCCGTGGCGAAGGCGGCTCTCTGGACCACAACTGACGCTGAGGCGCGAAAGCTAGGGTAGCAAACGGG
>OTU_277
TGGGGAATTTTTCGCAATGGGGGAAACCCTGACGAAGCAACGCCGCGTGGAGGATGAAGGCCTTCGGGTCGTAAACTCCTGTCGACCGGGACGAAAGTAGTCTGACCTAATACGTCGGACTATTGACTGTACCGGTGGAGGAAGCCACGGCTAACTCTGTGCCAGCAGCCGCGGTAATACAGAGGTGGCAAGCGTTGTTCGGAATTACTGGGCGTAAAGGGCGCGTAGGCGGCTCGTTAAGTCAGGCGTGAAAGCCCTGGGCTCAACCTGGGAATGGCGCTTGATACTGAGGGGCTGGAGAGCGGGAGAGGATGGTGGAATTCCCAGTGTAGAGGTGAAATTCGTAGATATTGGGAAGAACACCGGTGGCGAAGGCGGCCATCTGGACCGTATCTGACGCTGAGGCGCGAAAGCGTGGGGAGCAAACAGG
>OTU_280
TGGGGAATATTGGACAATGGGCGCAAGCCTGATCCAGCAATGCCGCGTGTGTGAAGAAGGCCTTCGGGTTGTAAAGCACTTTTATCAGGAACGAAATACCACGGGTTAATAACCTATGGGGCTGACGGTACCTGAGGAATAAGCACCGGCTAACTTCGTGCCAGCAGCCGCGGTAATACGAAGGGTGCAAGCGTTAATCGGAATTACTGGGCGTAAAGGGTGCGTAGGCGGTTCGTTAAGTCTGTCGTGAAATCCCCGGGCTCAACCTGGGAATGGCGATGGATACTGGCGAGCTAGAGTGTGTCAGAGGATGGTGGAATTCCCGGTGTAGCGGTGAAATGCGTAGAGATCGGGAGGAACATCAGTGGCGAAGGCGGCCATCTGGGACAACACTGACGCTGAAGCACGAAAGCGTGGGGAGCAAACAGGA
>OTU_281
TGGGGAATATTGGACAATGGGCGCAAGCCTGATCCAGCCATGCCGCGTGGGTGAAGAAGGCCTTCGGGTTGTAAAGCCCTTTTGTTGGGGACGAAATCGTACGGGTGAATATCCCGTGCGGATGACGGTACCCAAAGAATAAGCACCGGCTAACTTCGTGCCAGCAGCCGCGGTAATACGAAGGGTGCAAGCGTTACTCGGAATTACTGGGCGTAAAGCGTGCGTAGGCGGTTTGTTAAGTCCGCTGTGAAAGCCCTGGGCTCAACCTGGGAATTGCAGTGGATACTGGCAAGCTAGAGTGCGGTAGAGGATGGTGGAATTCCCGGTGTAGCGGTGAAATGCGTAGAGATCGGGAGGAACACCCGTGGCGAAGGCGGCCATCTGGACCAGCACTGACGCTGAGGCACGAAAGCGTGGGGAGCAAACAGGA
>OTU_282
TGGGGAATTTTGGACAATGGGGGGAAACCCTGATCCAGCAATGCCGCGTGTGTGAAGAAGGCCTGAGGGTTGTAAAGCACTTTCGGTGGGGAGGAAGTAATCCGCGCTAATAACGTGGATTGTTGACGTTACCCGCATAAGAAGCACCGGCTAACTCTGTGCCAGCAGCCGCGGTAATACAGAGGGTGCAAGCGTTAATCGGAATTATTGGGCGTAAAGCGTATGTAGGTGGTTTGGTAAGTCTGATGTGAAAGCCCTGGGCTTAACCTGGGAATTGCGTTGGATACTGCCAGACTAGAGTCGGATAGAGGGTCGTGGAATTTCCGGTGTAGCAGTGAAATGCGTAGAGATCGGAAAGAACACCAGTGGCGAAGGCGGCGACCTGGATCCAGACTGACACTGAGGTACGAAAGCGTGGGGAGCAAACAGG
>OTU_283
TGGGGAATCTTGCGCAATGGACGAAAGTCTGACGCAGCCACGCCGCGTGAGTGAAGAAGGCCTTCGGGTTGTAAAGCTCTGTCGAGCGGGACGAAAATGCTTGGAGTTCACAGCTCCAGGTACTGACGGTACCGCTAAAGGAAGCACCGGCTAACTTCGTGCCAGCAGCCGCGGTAATACGAGGGGTGCAAGCGTTGCTCGGAATTATTGGGCGTAAAGGGTAGGTAGGTGGTCTCATTTGTCTGGGGTGAAAGCCTTGGGCTTAACCCAAGAAGTGCCCCAGAAACGGTGAGACTGGAGTCCTGGAGAGGTAAGTGGAATTCCCGGTGTAGCGGTGAAATGCGTAGAGATCGGGAGGAACACCAGAGGCGAAGGCGGCTTACTGGACAGGAACTGACACTGAACTACGAAAGCGTGGGGAGCAAACAGG
>OTU_284
TGGGGAATCTTCCGCAATGGACGAAAGTCTGACGGAGCAACGCCGCGTGTATGATGAAGGTCTTCGGATTGTAAAGTACTGTCTTTGGGGAAGAACGATTCCTTTAAAAATATTGAGGGGATATGACGGTACCCAAAGAGGAAGCCCCGGCTAACTACGTGCCAGCAGCCGCGGTAATACGTAGGGGGCAAGCGTTGTCCGGAATTATTGGGCGTAAAGGGCGCGTAGGCGGATATTTAAGTCCGATGTGAAAGATCAGGGCTCAACCCTGAGGGTGCATCGGAAACTGGATATCTTGAGGACAGGAGAGGAAAGTGGAATTCCACGTGTAGCGGTGAAATGCGTAGATATGTGGAGGAACACCAGTGGCGAAGGCGACTTTCTGGACTGTAACTGACGCTGAGGCGCGAAAGCGTGGGGAGCAAACAGG
>OTU_285
TGGGGAATCTTGCACAATGGGCGAAAGCCTGATGCAGCAACGCCGCGTGGGTGAAGAAGGTTTTCGGATTGTAAAGCCCTTTCGGCTGGAAAGAAGGGAGCTAGAGTTAATACCTCTAGCTTTTGACGGTACCAGAAGAAGAAGCACCGGCTAATTCCGTGCCAGCAGCCGCGGTAATACGGGAGGTGCAAGCGTTGTTCGGAATGACTGGGCGTAAAGCGCACGTAGGCGGGTCTGCAAGTCGGATGTGAAATCCCCGGGCTTAACCTGGGAACTGCACTCGATACTGCAGATCTTGAATACCTAAGAGGTTGATGGAATTCCTGGTGTAGGAGTGAAATCCGTAGATATCAGGAGGAACACCGGAGGCGAAGGCGGTCAACTGGTGGTGTATTGACGCTAATGTGCGAAAGCGTGGGGAGCAAACAGG
>OTU_286
TGGGGAATATTGCGCAATGGGCGAAAGCCTGACGCAGCGACGCCGCGTGGGTGATGAAGGCCTTCGGGTCGTAAAGCCCTGTCGGAAGGGACGAAACCTCAATAGGCTAATATCCTATTGACTTGACGGTACCTTTTAAGGAAGCACCGGCTAACTCCGTGCCAGCAGCCGCGGTAATACGGAGGGTGCAAGCGTTGTTCGGAATTACTGGGCGTAAAGCGCGTGTAGGCGGCTACCTAAGTCTGGTGTGAAAGCCCGAGGCTTACCCTCGGAAGTGCACTGGAAACTGGGTGGCTCGAGTACCGGAGAGGAGGGTGGAATTCCTGGTGTAGCGGTGAAATGCGTAGATATCAGGAAGAACACCGGTGGCGAAGGCGGCCCTCTGGACGGATACTGACGCTGAGACGCGAAAGCGTGGGGAGCAAACAGG
>OTU_287
TGGGGAATTGTTCGCAATGGGCGCAAGCCTGACGACGCAACGCCGCGTGGAGGATGAAGATTTTCGGATCGTAAACTCCTGTCGAATGGGACGAATAGGTTGCGGGTTAACAGCCCGTGATCCTGACGGTACCGTTAAAGGAAACCCCGGCTAACTCCGTGCCAGCAGCCGCGGTAATACggggggggTAAGCGTTGTTCGGAATTACTGGGCGTAAAGGGCTCGTAGGCGGCCAACTAAGCCATACGTGAAATCCCTCAGCTTAACTGGGGAACTGCGTGTGATACTGGATGGCTTGGATTTGGGAGAGGGATGCGGAATTCCAGGTGTAGCGGTGAAATGCGTAGATATCTGGAGGAACACCGGTGGCGAAGGCGGCATCCTGGACCAATATTGACGCTGAGGAGCGAAAGCCAGGGGAGCAAACGGG
>OTU_288
TGGGGAATATTGGACAATGGGCGAAAGCCTGATCCAGCAATGCCGCGTGTGTGAAGAAGGCCTTAGGGTTGTAAAGCACTTTCAGTAGGGACGAAAAGCCGCAGGCTAATACCCGGCGGTCTTGACTTAACCTACAGAAGAAGCACCGGCTAACTCCGTGCCAGCAGCCGCGGTAATACGGAGGGTGCAAGCGTTAATCGGAATTACTGGGCGTAAAGCGCGCGTAGGCGGTTCGATAAGTCGGGTGTGAAAGCCCCGGGCTTAACCTGGGAATGGCATTCGATACTGTCGAGCTGGAGTATGGTAGAGGAAAGCGGAATTCCGCATGTAGCGGTGAAATGCGTAGATATGCGGAGGAACACCAGTGGCGAAGGCGGCTTTCTGGACCAATACTGACGCTGAGGCGCGAAAGCGTGGGGAGCAAACAGGA
>OTU_289
TAGGGAATTGTTCGCAATGGGCGCAAGCCTGACGACGCAACGCCGCGTGGAGGATGAAGGACTTCGGTCCGTAAACTCCTTTCGACCGAGATGAACAGCTCTTGACCTAATACGTCGAGAGCCTGACAGTATCGAGGGAAGCAGCCCCGGCTAACTCCGTGCCAGCAGCCGCGGTAATACggggggggCAAGCGTTGTTCGGAATTACTGGGCGTAAAGGGTGCGTAGGCGGTTTGACAAGTCTGATGTGAAATCCCGCAGCTTAACTGCGGAACTGCATTGGAAACTGTTTGACTAGAGGAATGGAGGGGAGACTGGAATACTTGGTGTAGCAGTGAAATGCGTAGATATCAAGTGGAACACCAGTGGCGAAGGCGAGTCTCTGGACATTTCCTGACGCTGAGGCACGAAAGCCAGGGGAGCAAACGGG
>OTU_290
TGGGGAATTGTTCGCAATGGGCGCAAGCCTGACGACGCAACGCCGCGTGGAGGATGAAGACCTTCGGGTCGTAAACTCCTTTCGATCGAGACGAACGGCCTTCGGGTTAATACTCCGGAGGTGTGACGGTACCGAGAGAAGAAGCCCCGGCTAACTCCGTGCCAGCAGCCGCGGTAATACggggggggCAAGCGTTGTTCGGAGTTACTGGGCGTAAAGAGTGCGTAGGCGGTCCTCTAAGTTTGGTGTGAAATCTCCCGGCTCAACCGGGAGGGTGCGCCGAAAACTGGAGGGCTCGAGTGTGGGAGAGGTAAGCGGAATTCCTGGTGTAGCGGTGAAATGCGTAGATATCAGGAGGAACACCTGTGGTGTAGACGGCTTACTGGACCATTACTGACGCTGAGGCACGAAAGCGTGGGTAGCAAACAGG
>OTU_291
TGAGGAATATTGCGCAATGGGCGAAAGCCTGACGCAGCAACGCCGCGTGAAGGATGACGGTCTTCGGATTGTAAACTTCTGTTAAGTGGGAAGAAAGGCTCGTTTATAATACAGACGAGAAATGACGGTACCATTAGAGAAAGCACCGGCTAACTTCGTGCCAGCAGCCGCGGTAATACGAGGGGTGCAAGCGTTATTCGGAATAATTGGGCGTAAAGGGTGCGTAGACGGCATATTAAGTCAACTGTTAAATACCTCGGCCTAACTGGGGACCGGCAGTAGATACTGATGTGCTAGAGGATGGAAGAGAGGAGTGGAATTCTCGGAGTAGCGGTAAAATGCGTAGATCTCGAGAGGAACACCAATGGCGAAGGCAGCTCCTTGGTCCATATCTGACGTTGAGGCACGAAAGCGTGGGGAGCAAACAGGA
>OTU_292
TGGGGAATTGTTCGCAATGGGCGCAAGCCTGACGACGCAACGCCGCGTGGAGGATGAAGACCTTCGGGTCGTAAACTCCTTTCGATCGAGACGAACGGCCTTCGGGTTAATACTCCGGAGGTGTGACGGTACCGAGAGAAGAAGCCCCGGCTAACTCCGTGCCAGCAGCCGCGGTAATACggggggggCAAGCGTTGTTCGGAATTACTGGGCGTAAAGGGCTCGTAGGTGGCCAACTAAGTCAGACGTGAAATCCCTCAGCTTAACTGGGGAACTGCTTCTGATACTGGTTGGCTTGAGTGTGGGAGAGGGATGCGGAATTCCAGGTGTAGCGGTGAAATGCGTAGAGATCGGGAGGAACACCCGTGGCGAAGGCGGCCATCTGGACCAGCACTGACGCTGAGGCACGAAAGCGTGGGGAGCAAACAGG
>OTU_293
TGGGGAATATTGGACAATGGGGGGAACCCTGATCCAGCCATGCCGCGTGTGTGAAGAAGGCCTTATGGTTGTAAAGCACTTTAAGCGAGGAGGAGGCTCTCTTGGTTAATACCCAAGATGAGTGGACGTTACTCGCAGAATAAGCACCGGCTAACTCTGTGCCAGCAGCCGCGGTAATACAGAGGGTGCGAGCGTTAATCGGAATGACTGGGCGTAAAGCGCGCGTAGGTGGTTATACAAGTTGGGTGTGAAATCCCTGGGCTCAACCTAGGAATTGCATTCAAAACTGTATGACTTGAGTGGAGTAGAGGTAAGTGGAATTTCCGGAGTAGCGGTGAAATGCGTAGATACCGGAAGGAACACCAGTGGCGAAGGCGACTTACTGGGCTCTAACTGACACTGAGGTGCGAAAGCGTGGGGAGCAAACAGG
>OTU_294
TGGGGAATATTGGGCAATGGGCGAAAGCCTGACCCAGCCACGCCGCGTGAGTGATGAAGGCCTTCGGGTCGTAAAGCTCTGTgggggggggACGAACAAGCTCCGGGCTAATCACCGGGGACCTGACGGTACCTCCTTAGCAAGCACCGGCTAACCCTGTGCCAGCAGCCGCGGTAATACAGGGGGTGCAAACGTTGCTCGGAATCATTGGGCGTAAAGCGCACGTAGGCGGTCTGTTATGTCGGATGTGAAAGCCCTCGGCTCAACTGAGGAAGTGCATCCGAAACTGGCAGGCTAGAGTACTAAAGAGGGTCGCGGAATTCCCGGTGTAGAGGTGAAATTCGTAGATATCGGGAGGAACACCGGTGGCGAAGGCGGCGACCTGGGTAGATACTGACGCTGAGGTGCGAAAGCGTGGGGAGCAAACAGG
>OTU_295
GTGGGGAATTTTGGACAATGGGGGCAACCCTGATCCAGCCATGCCGCGTGCGGGAAGAAGGCCTTCGGGTTGTAAACCGCTTTTAGCCGGGAAGAAAAGGCGCGGGCTAATACTCCGCGTTTTTGACGGTACCGGCGGAATAAGCACCGGCTAACTACGTGCCAGCAGCCGCGGTAATACGTAGGGTGCGAGCGTTAATCGGAATTACTGGGCGTAAAGCGTGCGCAGGCGGTTCGTCGTGTCCGATGTGAAAGCCCCGGGCTCAACCTGGGAATGGCATTGGAAACTGGCGGGCTTGAGTGTGGCAGAGGGGGGTGGAATTCCGCGTGTAGCAGTGAAATGCGTAGAGATGCGGAGGAACACCGATGGCGAAGGCAGCCCCCTGGGCTGACACTGACGCTCAGGCACGAAAGCGTGGGGAGCAAACAGG
>OTU_296
TAGGGAATTGTTCGCAATGGGCGCAAGCCTGACGACGCAACGCCGCGTGGAGGATGAAGGACTTCGGTCCGTAAACTCCTTTCGACCGAGATGAACAGCTCGCGACCTAATACGTCGAGAGCCTGACAGTATCGAGGGAAGCAGCCCCGGCTAACTCCGTGCCAGCAGCCGCGGTAATACggggggggCAAGCGTTGTTCGGAATTATTGGGCGTAAAGGGCGCGTAGGCGGTGCGGCAAGTCTCTTGTGAAATCTCCGGGCTCAACTCGGAGCCTGCAGGAGAAACTGCCGTGCTTGAGTGTGGGAGAGGTGAGTGGAATTCCCGGTGTAGCGGTGAAATGCGTAGATATCGGGAGGAACACCTGTGGCGAAAGCGGCTCACTGGACCACAACTGACGCTGAGGCGCGAAAGCTAGGGGAGCAAACAGG
>OTU_297
TGGGGAATTGTTCGCAATGGGCGCAAGCCTGACGACGCAACGCCGCGTGGAGGATGAAGACCTTCGGGTCGTAAACTCCTTTCGATCGAGACGAACGGCCTTCGGGTTAATACTCCGGAGGTGTGACGGTACCGAGAGAAGAAGCCCCGGCTAACTCCGTGCCAGCAGCCGCGGTAATACggggggggCAAGCGTTGTTCGGAATTATTGGGCGTAAAGGGCGCGTAGGCGGTGCGGCAAGTCTCTTGTGAAATCTCCGGGCTCAACTCGGAGCCTGCAGGAGAAACTGCCGTGCTTGAGTGTGGGAGAGGTGAGTGGAATTCCCGGTGTAGCGGTGAAATGCGTAGATATCGGGAGGAACACCTGTGGCGAAAGCGGCTCACTGGACCACAACTGACGCTGAGGCGCGAAAGCTAGGGGAGCAAACAGG
>OTU_298
TGGGGAATATTGGACAATGGGCGCAAGCCTGATCCAGCCATGCCGCGTGAGTGATGAAGGTTTTCGGATCGTAAAGCTCTGTTGTTAGGGAAGAACAAGTACCGTTCGAATAGGGCGGTACCTTGACGGTACCTAACCAGAAAGCCACGGCTAACTACGTGCCAGCAGCCGCGGTAATACGTAGGTGGCAAGCGTTGTCCGGAATTATTGGGCGTAAAGGGCTCGCAGGCGGTTTCTTAAGTCTGATGTGAAAGCCCCCGGCTCAACCGGGGAGGGTCATTGGAAACTGGGGAACTTGAGTGCAGAAGAGGAGAGTGGAATTCCACGTGTAGCGGTGAAATGCGTAGAGATGTGGAGGAACACCAGTGGCGAAGGCGACTCTCTGGTCTGTAACTGACGCTGAGGAGCGAAAGCGTGGGGAGCGAACAGG
>OTU_299
TGGGGAATATTGGACAATGGGGGCAACCCTGATCCAGCGATGCCGCGTGGGTGAAGAAGGCCTTCGGGTTGTAAAGCCCTTTAGGTTGGGAAGAAGTTTGCAGATGGATAAAGTTTGCAAATTGACGGTACCGACAGAATAAGCACCGGCAAACTCTGTGCCAGCAGCCGCGGTAATACAGAGGGTGCGAGCGTTAATCGGAATTACTGGGCGTAAAGGGTGCGTAGGCGGTTATGCAAGTGTGATGTGAAAGCCCCGGGCTTAACCTGGGAAGTGCATCGCAAACTGCGTAGCTTGAGTATAAGAGAGGGTGGCGGAATTTCCGGTGTAGCGGTGAAATGCGTAGAGATCGGAAGGAACGTCAATGGCGAAGGCAGCCACCTGGCTTAATACTGACGCTGAGGCACGAAAGCGTGGGGAGCGAACAGGA
>OTU_300
TAGGGAATTGTTCGCAATGGGCGCAAGCCTGACGACGCAACGCCGCGTGGAGGATGAAGACCTTCGGGTCGTAAACTCCTTTCGACCGAGATGAATATCTGCCGGCCCAATACGCCGGCAGGCTGACAGTATCGAGGGAAGAAGCCCCGGCTAACTCCGTGCCAGCAGCCGCGGTAATACggggggggCAAGCGTTGTTCGGAATTACTGGGCGTAAAGGGTTCGTAGGTGGCCAGCTAAGTCAGACGTGAAATCCCTCAGCTCAACTGGGGAACTGCGTCTGAGACTGGATGGCTTGAGTGCAGGAGAGGAACGCGGAATTCCAGGTGTAGCGGTGAAATGCGTAGAGATGTGGAGGAACACCAGTGGCGAAGGCGACTCTCTGGTCTGTAACTGACGCTGAGGAGCGAAAGCGTGGGGAGCGAACAGG
>OTU_301
TGGGGAATATTGGACAATGGGCGAAAGCCTGATCCAGCGACGCCGCGTGTGTGAAGAAGGCCTGCGGGTTGTAAAGCACTTTCGATGGGAACGAAATGTGCCGGGCTAATACCCCGGCAAGCTGACGTTACTCAATGAAGAAGCACCGGCTAACTCTGTGCCAGCAGCCGCGGTAATACAGAGGGTGCGAGCGTTAATCGGAATTACTGGGCGTAAAGCGCACGTAGGTGGCGACGTAAGTCGGGTGTGAAAGCCCCGGGCTCAACCTGGGAATTGCATTCGAGACTGCATTGCTGGAGTACGGAAGAGGAGGGCGGAATTCCCGGTGTAGCGGTGAAATGCGTAGATATCGGGAGGAACATCAGTGGCGAAGGCGGCCCTCTGGTCCAGTACTGACACTCAAGTGCGAAAGCGTGGGGAGCAAACAGG
>OTU_302
TGGGGAATTTTGGACAATGGGGGAAACCCTGATCCAGCCATGCCGCGTGAGTGAAGAAGGCCTTCGGGTTGTAAAGCTCTTTTGGTCGGGAAGAAAGGGTTTCCTTGAATACGGGAGACTTTTGACGGTACCGGCAGAATAAGCACCGGCTAACTACGTGCCAGCAGCCGCGGTAATACGTAGGGTGCGAGCGTTAATCGGAATTACTGGGCGTAAAGAGTGCGTAGGCGGTTCGTTATGTCTGCTGTGAAAGCCCCGGGCTTAACCCGGGAATGGCAGTGGAAACTGGCGGGCTTGAGTGTGGCAGAGGGGGGTGGAATTCCGCGTGTAGCAGTGAAATGCGTAGAGATGCGGAGGAACACCGATGGCGAAGGCAGCCCCCTGGGCTAACACTGACGCTGAGGCACGAAAGCGTGGGGAGCAAACAGG
>OTU_303
TGGGGAATATTGGACAATGGGGGAAACCCTGATCCAGCGACGCCGCGTGGGTGAAGAAGGCCTGCGGGTTGTAAAGCCCTTTCGGTGGGGAAGAAAAGCCTCGACCTAACACGTCGGGGTGTTGACGTAACCCACAAAAGAAGCACCGGCTAACTCTGTGCCAGCAGCCGCGGTAATACAGAGGGTGCGAGCGTTAATCGGAATTACTGGGCGTAAAGCGCGCGTAGGCGGCTATGCAAGTCGAGTGTGAAATCCCCGGGCTCAACCTGGGAACTGCATTCGAGACTGCATTGCTTGAGTATGGGAGAGGGAGGCGGAATTTCAGGTGTAGCGGTGAAATGCGTAGATATCTGAAGGAACATCAGTGGCGAAAGCGGCCTCCTGGACCAATACTGACGCTCATGTGCGAAAGCGTGGGGAGCAAACAGG
>OTU_304
CTAAGAATCTTCCGCAATGGGCGAAAGCCTGACGGAGCGATGCCGCGTGATCGATGAAGGTCGAGAGATTGTAAAGATCTTTTCCACATGAGGAATAAGTCCAGGAGGGAATGCCTGGGTGATGACGTTAGTGTGGGAATAAGCCCCGGCTAATTACGTGCCAGCAGCCGCGGTAACACGTAAGGGGCGAGCGTTGTTCGGAATTATTGGGCGTAAAGGGCACGCAGGCGGCCTGACAAGTCTGGTGTGAAAGATCCGGGCTCAACTCGGGAAACGCGCTGGAAACTGTCGAGCTAGAGTATTGGAGGGGGAGTCGGAATTCCTAGTGTAGGGGTGAAATCTGTTGATATTAGGAAGAACACCGGTGGCGAAGGCGGACTCCTGGCCGGATACTGACGCTGAGGTGCGAAAGCATAGGGAGCAAACAGG
>OTU_305
CTAAGAATCTTCCGCAATGGACGAAAGTCTGACGGAGCGACGTCGCGTGGGTGATGAAGGCGGAAACGTTGTAAAGCCCTTTTATAGATGAGGAATAAGGTGGGAAGGGAATGTCTCACTGATGACGGTAGTCTGTGAATAAGCCCCGGCTAATTACGTGCCAGCAGCCGCGGTAACACGTATGGGGCGAGCGTTGTTCGGAATTATTGGGCGTAAAGGGTATGCAGGCGGTTTCGTAAGTCTGGTGTGTAAGACCACAGCTTAACTGGGGGAACGCATTGGAAACTGCGAGGCTTGAGTACAGGAGGGGGAGCTGGAATTCCAGGTGTAGGGGTGAAATCTGTAGATATCTGGAAGAACATCAGTGGCGAAGGCGAGCTTCTGGCCATGTACTGACGCTGAGATACGAAAGCGTGGGGAGCGAACAGG
>OTU_306
TGGGGAATCTTGGACAATGGGGGCAACCCTGATCCAGCGATGCCGCGTGGGTGAAGAAGGCCTTCGGGTTGTAAAGCCCTTTAGGCTGGGAAGAAGAGTTAGGGATGAATAATCCTTAATTTTGACGGTACCAGCAGAATAAGCACCGGCAAACTCTGTGCCAGCAGCCGCGGTAATACAGAGGGTGCGAGCGTTAATCGGATTTACTGGGCGTAAAGGGCGCGTAGGCGGTTATGTGAGTGTGATGTGAAAGCCCCGGGCTTAACCTGGGAAGTGCATCGCAAACGACATAACTGGAGTAGGTGAGAGGGTGGCGGAATTTCCGGTGTAGCGGTGAAATGCGTAGAGATCGGAAGGAACGTCAATGGCGAAGGCAGCCACCTGGCACCATACTGACGCTGAGGCGCGAAAGCGTGGGGAGCGAACAGG
>OTU_307
TGGGGAATATTGGACAATGGGGGAAACCCTGATCCAGCAATGCCGCGTGTGTGAAGAAGGCCTTAGGGTTGTAAAGCACTTTCAGTAGGGAGGAAGGAATTAATGCTAATACCATTAATTATTGACGTTACCTACAGAAGAAGCACCGGCTAACTCTGTGCCAGCAGCCGCGGTAATACAGAGGGTGCGAGCGTTAATCGGAATTACTGGGCGTAAAGGGTGTGTAGGTGGTTGTGTAAGTTAGATGTGAAATCCCCGGGCTCAACCTGGGAACTGCGTTTAAGACTGCATAACTAGAGTACTGTAGAGGATAGTGGAATTTCCAGTGTAGCGGTGAAATGCGTAGATATTGGAAGGAACACCAGTGGCGAAGGCGACTATCTGGATAGATACTGACACTGAGACACGAGAGCATGGGGAGCAAACAGG
>OTU_308
TGGGGAATATTGGACAATGGGGGCAACCCTGATCCAGCGATGCCGCGTGGGTGAAGAAGGCCTTCGGGTTGTAAAGCCCTTTAGGTTGGGAAGAAGTTATGAGTGTTAATACCACTTGTAATTGACGGTACCGACAGAATAAGCACCGGCAAACTCTGTGCCAGCAGCCGCGGTAATACAGAGGGTGCGAGCGTTAATCGGAGTTACTGGGCGTAAAGGGCGCGTAGGTGGTTATGTGAGTGTGATGTGAAAGCCCTGGGCTTAACCTAGGAAGTGCATCGCAAACGACATAACTGGAGTATAAGAGAGGGTGGTGGAATTTCCGGTGTAGCGGTGAAATGCGTAGAGATCGGAAGGAACGTCAATGGCGAAGGCAGCCACCTGGCTTAATACTGACACTGAGGCGCGAAAGCGTGGGGATCAAACAGG
>OTU_309
TGGGGAATATTGGACAATGGGGGCAACCCTGATCCAGCGATGCCGCGTGAGTGAAGAAGGCCTTCGGGTCGTAAAGCTCTTTAGGTTGGGAAGAAGGGTGCGAGGGTAATATCCTTGTACTTTGACGGTACCGACAGAATAAGCACCGGCAAACTCTGTGCCAGCAGCCGCGGTAATACAGAGGGTGCGAGCGTTAATCGGATTTACTGGGCGTAAAGGGTGCGTAGGCGGTTTTATGAGTGTGATGTGAAAGCCCTGGGCTCAACCTAGGAAGTGCATCGCAAACGATAGAACTGGAGTATGTGAGAGGGTGGCGGAATTTCCGGTGTAGCGGTGAAATGCGTAGATATCGGAAGGAACGTCGATGGCGAAGGCAGCCACCTGGCACAATACTGACGCTGAGGCACGAAAGCGTGGGGATCAAACAGG
>OTU_310
TGGGGAATATTGCGCAATGGGGGAAACCCTGACGCAGCGACGCCGCGTGGAGGAAGAAGGTTTTCGGATTGTAAACTCCTGTTAAGTGGGAAGAAAGAACGGAAAATAATACGTTCCGGAGATGACGGTACCACTAGAGAAAGCACCGGCTAACTTCGTGCCAGCAGCCGCGGTAATACGAAGGGTGCAAGCGTTATTCGGAATAACTGGGCGTAAAGAGCGTGTAGGCGGCTTGTTAAGTTAATTGTTAAAGATCTTGGCTTAACCGAGGAAAGGCAATTAAAACTGGCGAGCTAGAGGGTAAGAGAGAGAAGTAGAATTCTTGGAGTAGCGGTAAAATGCGTAGATCTCAAGAGGAATACCGGTTGCGAAGGCAGCTTCTTGGCTTATACCTGACGCTAAAGCGCGAAAGCGTGGGGAGCAAACAGG
>OTU_311
TGGGGAATATTGGACAATGGGGGAAACCCTGATCCAGCGACGCCGCGTGTGTGAAGAAGGCCTGCGGGTTGTAAAGCACTTTTAGTGGGGACAAAAAGCCATGGGCTAATACTCTGTGGTCTTGATTTAACCCAAAGAAAAAGCACCGGCTAACTCTGTGCCAGCAGCCGCGGTAATACAGAGGGTGCAAGCGTTAATCGGAATTACTGGGCGTAAAGCGTGCGTAGACGGTTATTTAAGTCGGATGTGAAATCCCCGGGCTCAACCTGGGAATTGCATTCGAGACTGAATAGCTAGGGTGCGGAAGAGGGAAGCGGAATTTCCGGTGTAGCAGTGAAATGCGTAGATATCGGAAGGAACATCAGTGGCGAAGGCGGCTTCCTGGTCCAGCACCGACGTTCAGGCACGAAAGCGTGGGGAGCAAACAGG
>OTU_312
TGGGGAATATTGGACAATGGGGGCAACCCTGATCCAGCGATGCCGCGTGGGTGAAGAAGGCCTTCGGGTTGTAAAGCCCTTTAGGTTGGGAAGAAGGATGTGTGGTGAATAGCCATGCATTTTGACGGTACCGACAGAATAAGCACCGGCAAACTCTGTGCCAGCAGCCGCGGTAATACAGAGGGTGCGAGCGTTAATCGGAGTTACTGGGCGTAAAGGGCGCGTAGGCGGTTAGGTGAGTGTGATGTGAAAGCCCTGGGCTTAACCTAGGAAGTGCATCGCAAACGACCTAACTGGAGTATAAGAGAGGGTGGCGGAATTTCCGGTGTAGCGGTGAAATGCGTAGAGATCGGAAGGAACGTCAATGGCGAAGGCAGCCACCTGGCTTAATACTGACGCTGAGGCGCGAAAGCGTGGGTAGCGAACAGG
>OTU_313
TGGGGAATATTGGACAATGGGGGCAACCCTGATCCAGCAATGCCGCGTGTGTGAAGAAGGCCTTCGGGTTGTAAAGCACTTTAGTTGGGGAAGAAGGTGTATTGTTTAAGAGATGATACATTTGACGGTACCCAAAGAATAAGCACCGGCTAACTCTGTGCCAGCAGCCGCGGTAATACAGAGGGTGCGAGCGTTAATCGGAATTACTGGGCGTAAAGGGCGCGTAGGCGGTTGATTAAGTTGGATGTGAAATCCCTGGGCTTAACCTAGGAACTGCATACAATACTGATTGACTAGAGTGCTGTAGAGGGTAGTGGAATTTCCGGTGTAGCGGTGAAATGCGTAGATATCGGAAGGAACACCAGTGGCGAAGGCGGCTACCTGGACAGACACTGACGCTGAGGCGCGAGAGCGTGGGGAGCAAACAGG
>OTU_314
TGGGGAATCTTGGACAATGGGGGCAACCCTGATCCAGCGATGCCGCGTGGGTGAAGAAGGCCTTCGGGTTGTAAAGCCCTTTAGGCTGGGAAGAAGTGTATGGGGTGAATAATCCTGTACATTGACGGTACCAGCAGAATAAGCACCGGCAAACTCTGTGCCAGCAGCCGCGGTAATACAGAGGGTGCGAGCGTTAATCGGATTTACTGGGCGTAAAGGGCGCGTAGGCGGTCAAATGAGTGTGATGTGAAAGCCCCGGGCTTAACCTGGGAAGTGCATCGCAAACGATTTGACTGGAGTAGATGAGAGGGTGGTGGAATTTCCGGTGTAGCGGTGAAATGCGTAGAGATCGGAAGGAACGTCAATGGCGAAGGCAGCCACCTGGCATCATACTGACGCTGAGGCGCGAAAGCGTGGGGAGCGAACAGG
>OTU_315
TGGGGAATATTGGACAATGGGCGCAAGCCTGATCCAGCCATGCCGCGTGAGTGAAGAAGGCCTTCGGGTTGTAAAGCTCTTTTGTCCGGAAAGAAAAGCATACGGTTAATAACCGGATGTCATGACGGTACCGGAAGAATAAGCACCGGCTAACTTCGTGCCAGCAGCCGCGGTAATACGAAGGGTGCAAGCGTTACTCGGAATTACTGGGCGTAAAGCGTGCGTAGGTGGTTCGTTAAGTCTGATGTGAAAGCCCTGGGCTCAACCTGGGAATGGCATTGGATACTGGCGGACTGGAGTGCGGTAGAGGATGGCGGAATTCCCGGTGTAGCAGTGAAATGCGTAGAGATCGGGAGGAACATCTGTGGCGAAGGCGGCCATCTGGACCAGCACTGACACTGAGGCACGAAAGCGTGGGGAGCAAACAGG
>OTU_316
TGGGGAATATTGGACAATGGGGGCAACCCTGATCCAGCAATGCCGCGTGTGTGAAGAAGGCCTTCGGGTTGTAAAGCACTTTAGACGGAGAAGAAGGTATGTCGTTTAAGAGATAGCATACTTGACTGTATCCGTAGAATAAGCACCGGCTAACTCTGTGCCAGCAGCCGCGGTAATACAGAGGGTGCAAGCGTTAATCGGAGTTACTGGGCGTAAAGGGCGCGTAGGCGGTTGTATAAGTTGGATGTGAAATCCCTGGGCTTAACCTAGGAACTGCATTCAGAACTGTATGACTAGAGTATTGTAGAGGGTAGTGGAATTTCCGGTGTAGCGGTGAAATGCGTAGAGATCGGAAGGAACACCAGTGGCGAAGGCGGCTACCTGGACAACTACTGACGCTGAGGCGCGAAAGCGTGGGGAGCAAACAGG
>OTU_317
TGGGGAATCTTGCGCAATGCGCGAAAGCGTGACGCAGCAACGCCGCGTGGGGGAAGACGGCCTTCGGGTTGTAAACCCCTTTCAGGAGGGACGAAGGTTCGCCGGTGAATAGCCGTGCGGATTGACGGTACCTCCACAAGAAGCTCCGGCTAACTACGTGCCAGCAGCCGCGGTAATACGTAGGGAGCAAGCGTTGTCCGGAATCATTGGGCGTAAAGCGCGCGTAGGTGGCTTCATAAGTCCGTTGTGAAAGTCAAAGGCTCAACCTTTGAAAGCCGATGGATACTGTGAAGCTAGAGTACGGAAGAGGCGAGTGGAATTCCTGGTGTAGCGGTGGAATGCGCAGATATCAGGAGGAACACCAATAGCGAAGGCAGCTCGCTGGGACGTTACTGACACTGAGGCGCGAAAGCGTGGGGAGCGAACAGG
>OTU_318
TGGGGAATTTTGGACAATGGGGGCAACCCTGATCCAGCAACGCCGCGTGAATGAAGAAGGCCTTAGGGTTGTAAAGTTCTTTTATTTGGGGGCAAAGCGCGATTATGAATAGTATTCGAGTATGAGAGTACCAAATGAATAAGCACCGGCTAACTACGTGCCAGCAGCCGCGGTAATACGTAGGGTGCGAGCGTTAATCGGAATAACTGGGCGTAAAGGGTGCGTAGGCGGAAATATAAGTTAGATGTGAAAAGCCCGGGCTTAACCTTGGCCGTGCATTTAAGACTGTATATCTAGAGTTTGTTAGAGGGGGGTAGAATTCCAAGTGTAGCAGTGAAATGCGTAGAGATTTGGAGGAATACCGATGGCGAAGGCAGCCCCCTGGGATAGAACTGACGCTGAGGCACGAAAGCGTGGGTAGCAAACAGG
>OTU_319
TGGGGAATATTGGACAATGGGGGAAACCCTGATCCAGCAATGCCGTGTGTGTGAAGAAGGCCTTAGGGTTGTAAAGCACTTTTAGTGGGGAAGAAAGTTTCAAGATTAATAATCTTGAGAATTGACGTTACCCACAGAAAAAGCACTGGCTAACTCTGTGCCAGCAGCCGCGGTAATACAGAGAGTGCAAGCGTTAATCGGAATTACTGGGCGTAAAGCGTACGTAGGTTGATGCTTAAGTCAGATGTGAAAGCCCCGGGCTTAACCTGGGAATTGCATTTGATACTGGGCGTCTAGAATATAGTAGAGGGAAGTGGAATTTCCGGTGTAGCGGTGAAATGCGTAGATATCGGAAGGAACATCAGTGGCGAAAGCGGCTTCCTGGACTAATATTGACACTTAGGTACGAAAGCGTGGGGAGCAAACAGG
>OTU_320
TGGGGAATATTGGACAATGGGGGCAACCCTGATCCAGCAATGCCGCGTGTGTGAAGAAGGCCTTCGGGTTGTAAAGCACTTTCAGTGGGGAGGAAGGGGATGATAATAACACTATCATTCATTGACGTTACCCACAGAAGAAGCACCGGCTAACTCTGTGCCAGCAGCCGCGGTAATACAGAGGGTGCAAGCGTTAATCGGAATTACTGGGCGTAAAGCGTGTGTAGGTGGTTGGATAAGTTAGATGTGAAATCCCCGGGCTTAACCTGGGAACTGCGTTTAAGACTGTCTAGCTAGAGTACTGTAGAGGATAGTGGAATTTCCAGTGTAGCGGTGAAATGCGTAGATATTGGAAGGAACACCAGTGGCGAAGGCGACTATCTGGATAGATACTGACACTGAGACACGAAAGCGTGGGGAGCAAACAGG
>OTU_321
TGGGGAATATTGGACAATGGGGGCAACCCTGATCCAGCAATGCCGCGTGTGTGAAGAAGGCCTTAGGGTTGTAAAGCACTTTAGTTTGGGAGGAAGATGTAGTGTTTAAGAGATGTTACATTTGACTGTACCGAAAGAATAAGCACCGGCTAACTCTGTGCCAGCAGCCGCGGTAATACAGAGGGTGCGAGCGTTAATCGGAGTTACTGGGCGTAAAGGGCGCGTAGGCGGTTTGTTAAGTGATATGTGAAATCCCTGGGCTTAACCTAGGAACTGCATGTCATACTGGCGAGCTAGAGTATTGTAGAGGGTAGTGGAATTTCCGGTGTAGCGGTGAAATGCGTAGAGATCGGAAGGAACACCAGTGGCGAAGGCGGCTACCTGGACAAATACTGACGCTGAGGCGCGAAAGCGTGGGGAGCAAACAGG
>OTU_322
TGGGGAATATTGGACAATGGGGGCAACCCTGATCCAGCAATGCCGCGTGTGTGAAGAAGGCCTTCGGGTTGTAAAGCACTTTTGGCTGGGAAGAAGTTGTGAAGTTTAAGAGACATCACGATTGACGGTACCGGCAGAATAAGCACCGGCTAACTCTGTGCCAGCAGCCGCGGTAATACAGAGGGTGCAAGCGTTAATCGGAGTTACTGGGCGTAAAGGGCGCGTAGGCGGTCATATAAGTGAGAAGTGAAATCCCTGGGCTTAACCTAGGAATGGCCTCTCATACTGAATGACTGGAGTATTGTAGAGGGTAGTGGAATTTCCGGTGTAGCGGTGAAATGCGTAGAGATCGGAAGGAACACCAGTGGCGAAGGCGGCTACCTGGACAAATACTGACGCTGAGGCGCGAGAGCGTGGGGAGCAAACAGG
>OTU_323
TGGGGAATTTTGGACAATGGGGGCAACCCTGATCCAGCCATTTCGCGTGTGCGATGAAGGCCTTCGGGTTGTAAAGCACTTTTGGCAGGGAAGAAAGGGCTTAGGTTAATAGCCTAGGTTGATGACGGTACCTGCAGAATAAGCACCGGCTAACTACGTGCCAGCAGCCGCGGTAATACGTAGGGTGCGAGCGTTAATCGGAATTACTGGGCGTAAAGGGTGTGTAGGCGGTTCGGAAAGAAGGATGTGAAATTCCAGGGCTTAACCTTGGGACGGCATTTTTAACTACCGGGCTAGAGTGTGTCAGAGGGAGGTGGAATTCCGCGTGTAGCAGTGAAATGCGTAGAGATGCGGAGGAACACCGATGGCGAAGGCAGCCTCCTGGGATGACACTGACGCTGAGGCACGAAAGCGTGGGGAGCAAACAGG
>OTU_324
TGGGGAATATTGGACAATGGGGGAAACCCTGATCCAGCAATGCCGCGTGGGTGAAGAAGGCCTTCGGGTTGTAAAGCCCTTTAGGCGGGGAAGAAGGTTATAGGGTGATAAGCCTTATAGCTTGACGGTACCCGCAGAATAAGCACCGGCTAACTCTGTGCCAGCAGCCGCGGTAATACAGAGGGTGCAAGCGTTAATCGGATTTACTGGGCGTAAAGGGCGCGTAGGTGGTAAGGCAAGTAAGATGTGAAAGCCCTGGGCTTAACCTGGGAAGTGCATCTTAAACTGCCTAACTAGAGTATGGTAGAGGGTAGTGGAATTTCCGGTGTAGCGGTGAAATGCGTAGAGATCGGAAGGAACGCCAGTGGTGAAGACGACTACCTGGACCAATACTGACACTGAGGCGCGAAAGCGTGGGGATCAAACAGG
>OTU_325
TGGGGAATTTTGGACAATGGGGGGAACCCTGATCCAGCAACGCCGCGTGAATGAAGAAGGCCTTAGGGTTGTAAAGTTCTTTTATTTGGGAGCAAAGATGTGGTGTGAATAGCATCATATTATGAGAGTACCAAAGGAATAAGCACCGGCTAACTACGTGCCAGCAGCCGCGGTAATACGTAGGGTGCGAGCGTTAATCGGAATTATTGGGCGTAAAGGGTGCGTAGGCGGATGTATAAGTTAGATGTGAAAAGCCAGGGCTTAACCTTGGTCGTGCATTTAAGACTGTATGTCTAGAGTTTGTAAGAGGGGGGTAGAATTCCAAGTGTAGCAGTGAAATGCGTAGAGATTTGGAGGAATACCGATGGCGAAGGCAGCCCCCTGGTATAGAACTGACGCTGAGGCACGAAAGCGTGGGTAGCAAACAGG
>OTU_326
TGGGGAATTTTGGACAATGGGCGAAAGCCTGATCCAGCAATGCCGCGTGCAGGATGAAGGCCTTCGGGTTGTAAACTGCTTTTGTACGGAACGAAAAAGCTCCTTCTAATACAGGGGGCCCATGACGGTACCGTAAGAATAAGCACCGGCTAACTACGTGCCAGCAGCCGCGGTAATACGTAGGGTGCGAGCGTTAATCGGAATTACTGGGCGTAAAGCGTGCGCAGGCGGTTATGTAAGACAGATGTGAAATCCCCGGGCTCAACCTGGGAACTGCATTTGTGACTGCATGGCTAGAGTACGGTAGAGGGGGATGGAATTCCGCGTGTAGCAGTGAAATGCGTAGATATGCGGAGGAACACCGATGGCGAAGGCAATCCCCTGGACCTGTACTGACGCTCATGCACGAAAGCGTGGGGAGCAAACAGG
>OTU_327
TCGAGGATCTTCTGCAATGGGCGCAAGCCTGACAGAGCGACGCCGCGTGAGGGAGGAAGGCCTTCGGGTTGTAAACCTCTGTTGTCGGTTAAGAATGCTGGGGTGCGAATAGCGCTCTCAGTTGACAAAGGCCGATGAGGAAGCCACGGCTAACTACGTGCCAGCAGCCGCGGTAAGACGTAGGTGGCGAGCGTTGTTCGGAATCACTGGGCATAAAGCGCACGTAGGCGGCTGGGTAAGTCGGATGTGAAATACCTCGGCTCAACCGAGGAACTGCGTCCGATACTGCCCGGCTTGAGGTCCGGAGGGGAGAGTGGAATTCCCGGTGGAGCGGTGAAATGCGTAGAGATCGGGAAGAACGCCGGCGGCGAAAGCGACTCTCTGGTCGGAATCTGACGCTGAGGTGCGAAAGCTAGGGGAGCAAACGGG
>OTU_328
TGGGGAATATTGGACAATGGGGGCAACCCTGATCCAGCAATGCCGCGTGTGTGAAGAAGGCCTGCGGGTTGTAAAGCACTTTCAGTGGGAAAGAAGGCTTGTTGGTTAATAACCAGCGAGATTGACGTTACCCACAGAAGAAGCACCGGCTAACTCTGTGCCAGCAGCCGCGGTAATACAGAGGGTGCAAGCGTTAATCGGAATTACTGGGCGTAAAGGGTGCGTAGGTGGTTGTTTAAGTCAGATGTGAAAGCCCTGGGCTCAACCTAGGAATTGCATTTGAAACTGGGCAGCTAGAGTATGGTAGAGGGAAGTGGAATTTCCGGTGTAGCGGTGAAATGCGTAGATATCGGAAGGAACACCAGTGGCGAAGGCGACTTCCTGGACCATAACTGACACTGAGGCACGACAGCGTGGGGAGCAAACAGG
>OTU_329
TGGGGAATTTTGGACAATGGGGGAAACCCTGATCCAGCCATGCCGCGTGAGTGAAGAAGGCCTTCGGGTTGTAAAGCTCTTTTGGCCGGGAAGAAAGGGTCTCTTCGAATAAAGGGGATCTTTGACGGTACCGGCAGAATAAGCACCGGCTAACTACGTGCCAGCAGCCGCGGTAATACGTAGGGTGCGAGCGTTAATCGGAATTACTGGGCGTAAAGCGTGCGTAGGCGGTTCGTTATGTCTGCTGTGAAATCCCCGGGCTCAACCTGGGAATGGCAGTGGAAACTGGCGGGCTTGAGTGTGGCAGAGGGGGGTGGAATTCCGCGTGTAGCAGTGAAATGCGTAGAGATGCGGAGGAACACCGATGGCGAAGGCAGCCCCCTGGGCTGACACTGACGCTGAGGCACGAAAGCGTGGGGAGCAAACAGG
>OTU_330
TGGGGAATATTGGACAATGGGGGCAACCCTGATCCAGCAATGCCGCGTGTGTGAAGAAGGCCTTCGGGTTGTAAAGCACTTTAGGTTGGGAAGAAGGCTTGTATTTTAAGAGATAACAAGTTTGACTGTACCGACAGAATAAGCACCGGCTAACTCTGTGCCAGCAGCCGCGGTAATACAGAGGGTGCGAGCGTTAATCGGAATTACTGGGCGTAAAGGGCGCGTAGGTGGTTATTTAAGTGAGATGTGAAATCCCTGGGCTTAACCTAGGAACTGCATCTTATACTGGGTAACTGGAGTGCGGTAGAGGGTAGTGGAATTTCCGGTGTAGCGGTGAAATGCGTAGATATCGGAAGGAACACCAGTGGCGAAGGCGGCTACCTGGACTGACACTGACACTGAGGCGCGAAAGCGTGGGGAGCAAACAGG
>OTU_331
TGGGGAATTTTGGACAATGGGGGCAACCCTGATCCAGCCATGCCGCGTGCGGGAAGAAGGCCTTCGGGTTGTAAACCGCTTTTGTCGGGGAAGAAATCTCCCAGGTTAATACCTTGGGGGGATGACGGTACCCGAAGAATAAGCACCGGCTAACTACGTGCCAGCAGCCGCGGTAATACGTAGGGTGCGAGCGTTAATCGGAATTACTGGGCGTAAAGCGTGCGCAGGCGGTTATGCAAGACAGATGTGAAATCCCCGGGCTCAACCTGGGAACTGCATTTGTGACTGCATAGCTGGAGTACGGCAGAGGGGGATGGAATTCCGCGTGTAGCAGTGAAATGCGTAGATATGCGGAGGAACACCGATGGCGAAGGCAGTCCCCTGGGCCTGTACTGACGCTCATGCACGAAAGCGTGGGGAGCAAACAGG
>OTU_332
TGGGGAATATTGGACAATGGGGGCAACCCTGATCCAGCGATGCCGCGTGTGTGAAGAAGGCCTTCGGGTTGTAAAGCACTTTAGGTTGGGAAGAAGGGGTGTTAGTTAATAGCTATCATCTTTGACGGTACCGACAGAATAAGCACCGGCTAACTCTGTGCCAGCAGCCGCGGTAATACAGAGGGTGCAAGCGTTAATCGGAGTTACTGGGCGTAAAGGGCGCGTAGGCGGATTGTTAAGTGAGATGTGAAATCCCTGGGCTTAACCTAGGAATTGCATTTTAGACTATTGATCTGGAGTACAGTAGAGGGTGGTGGAATTTCCGGTGTAGCGGTGAAATGCGTAGAGATCGGAAGGAACATCAGTGGCGAAGGCGACCACCTGGACTGTAACTGACGCTGAGGCGCGAAAGCGTGGGTAGCAAACAGG
>OTU_333
TAGGGAATCTTCCACAATGGACGAAAGTCTGATGGAGCAACGCCGCGTGAGCGATGAAGGCCTTCGGGTCGTAAAGCTCTGTTGTTAGGGAAGAACAAGTGCGAGAGTAACTGCTCGCACCTTGACGGTACCTAACCAGAAAGCCACGGCTAACTACGTGCCAGCAGCCGCGGTAATACGTAGGTGGCAAGCGTTGTCCGGAATTATTGGGCGTAAAGCGCGCGCAGGTGGTCCTTTAAGTCTGATGTGAAAGCCCACGGCTCAACCGTGGAGGGTCATTGGAAACTGGGGGACTTGAGTGCAGAAGAGGAAAGTGGAATTCCAAGTGTAGCGGTGAAATGCGTAGAGATTTGGAGGAACACCAGTGGCGAAGGCGACTTTCTGGTCTGTAACTGACACTGAGGCGCGAAAGCGTGGGGAGCAAACAGG
>OTU_334
TGGGGAATATTGGACAATGGGGGCAACCCTGATCCAGCAATGCCGCGTGTGTGAAGAAGGCCTGAGGGTTGTAAAGCACTTTAGTTGGGGAGGAGGTTTCGCGGGTTAAGAGCTAGCGGAATGGACGTTACCCAAAGAATAAGCACCGGCTAACTCCGTGCCAGCAGCCGCGGTAATACGGAGGGTGCGAGCGTTAATCGGAATTACTGGGCGTAAAGGGTGCGTAGGTGGTTTATTAAGTTATCTGTGAAATTCCTGGGCTCAACCTAGGGCGGTCAGATAAGACTGGTAGACTGGAGTATGGGAGAGGGTAGTGGAATTTCCGGTGTAGCGGTGAAATGCGTAGAGATCGGAAGGAACACCAGTGGCGAAGGCGGCTACCTGGCCTAATACTGACACTGAGGCACGAAAGCGTGGGGAGCAAACAGG
>OTU_335
TAGGGAATCTTCCGCAATGGGCGAAAGCCTGACGGAGCAACGCCGCGTGAGTGAAGAAGGTCTTCGGATCGTAAAACTCTGTTATTAGGGAAGAACAAATGTGTAAGTAACTATGCACGTCTTGACGGTACCTAATCAGAAAGCCACGGCTAACTACGTGCCAGCAGCCGCGGTAATACGTAGGTGGCAAGCGTTATCCGGAATTATTGGGCGTAAAGCGCGCGTAGGCGGTTTTTTAAGTCTGATGTGAAAGCCCACGGCTCAACCGTGGAGGGTCATTGGAAACTGGAAAACTTGAGTGCAGAAGAGGAAAGTGGAATTCCATGTGTAGCGGTGAAATGCGCAGAGATATGGAGGAACACCAGTGGCGAAGGCGACTTTCTGGTCTGTAACTGACGCTGATGTGCGAAAGCGTGGGGATCAAACAGG
>OTU_336
TGGGGAATTTTGGACAATGGGGGGAACCCTGATCCAGCAATGCCGCGTGAGTGAAGAAGGCCTTCGGGTTGTAAAGCTCTTTTGTCGGGGAAGAAAAGGTAGTTTCTAATACAGACTACTGATGACGGTACCTGAAGAATAAGCACCGGCTAACTACGTGCCAGCAGCCGCGGTAATACGTAGGGTGCGAGCGTTAATCGGAATTACTGGGCGTAAAGGGTGCGCAGGCGGTTTGTTAAGTCAGATGTGAAATCCCCGGGCTCAACCTGGGAATGGCATTTGAGACTGGCAGGCTGGAGTGTGTCAGAGGGGGGTAGAATTCCACGTGTAGCAGTGAAATGCGTAGAGATGTGGAGGAACACCGATGGCGAAGGCAGCCCCCTGGGATAACACTGACGCTCATGCACGAAAGCGTGGGGAGCAAACAGG
>OTU_337
TGGGGAATATTGGACAATGGGGGAAACCCTGATCCAGCAATACCGCGTGGGTGAAGAAGGCCTTCGGGTTGTAAAGCCCTTTAGGCGGGGAAGAATGTTATAGGGTGAATATCCTTATAACTTGACGGTACCCGCAGAATAAGCACCGGCTAATTCTGTGCCAGCAGCCGCGGTAATACAGAAGGTGCAAGCGTTAATCGGATTTATTGGGCGTAAAGGGTGCGTAGGTGGTAAAGCAAGTAAGATGTGAAAGCCCCGGGCTTAACCTGGGAAGTGCATCTTAAACTGCTTAACTAGAGTATGGTAGAGGGTAGTGGAATTTCCGGTGTAGCGGTGAAATGCGTAGATATCGGAAGGAACGCCAGTGGTGAAGACGACTACCTGGACCAATACTGACACTGAGGCACGAAAGCGTGGGGATCAAACAGG
>OTU_338
TGGGGAATCTTGCACAATGGGCGAAAGCCTGATGCAGCCATGCCGCGTGTGTGAAGAAGGCCTTCGGGTTGTAAAGCACTTTAAGCGGGGAGAAAAGGGTAGTCGCTAATAACGGTTATCTGTGATGTTACCCGCAGAATAAGCACCGGCAAACTTCGTGCCAGCAGCCGCGGTAATACGAAGGGTGCGAGCGTTAATCGGAATTACTGGGCGTAAAGAGCACGTAGGCGGTTGGAAAAGCGGAATGTGAAAGCCCTGGGCTTAACCTGGGAACTGCATTCCGAACTGTCCGGCTAGAGTATGATAGAGGTGAGCGGAATTTCCTGTGTAGCGGTGAAATGCGTAGATATAGGAAGGAACATCAGTTGCGAAGGCGGCTCACTGGATCAATACTGACGCTGAGGTGCGAAAGCGTGGGTAGCGAACAGG
>OTU_339
TGGGGAATATTGGACAATGGGCGCAAGCCTGATCCAGCAATGCCGCGTGTGTGAAGAAGGCCTGCGGGTTGTAAAGCACTTTCAGCGGGGAGGAAGGGTTGAGTGTTAATAGTACTCAACATTGACGTTACCCGCAGAAGAAGCACCGGCTAACTCTGTGCCAGCAGCCGCGGTAATACAGAGGGTGCGAGCGTTAATCGGAATTACTGGGCGTAAAGGGTGCGTAGGTGGTTATATAAGTCAGATGTGAAAGCCCTGGGCTTAACCTAGGAACTGCATTTGAAACTATGTAGCTAGAGTGTGGTAGAGGGAAGTGGAATTTCCGGTGTAGCGGTGAAATGCGTAGATATCGGAAGGAACACCAGTGGCGAAGGCGACTTCCTGGACCATAACTGACACTGAGGCACGAAAGCGTGGGGAGCAAACAGG
>OTU_340
TGGGGAATTTTGGACAATGGGGGCAACCCTGATCCAGCAATGCCGCGTGAGTGAAGAAGGCCTTCGGGTTGTAAAGCTCTTTTGTCAGGGAAGAAAAGGTTGCGGTTAATACCCGTGACTGCTGACGGTACCTGAAGAATAAGCACCGGCTAACTACGTGCCAGCAGCCGCGGTAATACGTAGGGTGCAAGCGTTAATCGGAATTACTGGGCGTAAAGCGTGCGCAGGCGGTTTTGTAAGTCTGTCGTGAAATCCCCGGGCTTAACCTGGGAATGGCGATGGAGACTGCAAGGCTGGAGTTTGGCAGAGGGGGGTAGAATTCCACGTGTAGCAGTGAAATGCGTAGAGATGTGGAGGAACACCGATGGCGAAGGCAGCCCCCTGGGTCAAGACTGACGCTCATGCACGAAAGCGTGGGGAGCAAACAGG
>OTU_341
TAGGGAATCTTCGGCAATGGGGGCAACCCTGACCGAGCAACGCCGCGTGAGTGAAGAAGGTTTTCGGATCGTAAAGCTCTGTTGTAAGTCAAGAACGAGTGTGAGAGTGGAAAGTTCACACTGTGACGGTAGCTTACCAGAAAGGGACGGCTAACTACGTGCCAGCAGCCGCGGTAATACGTAGGTCCCGAGCGTTGTCCGGATTTATTGGGCGTAAAGCGAGCGCAGGCGGTTTGATAAGTCTGAAGTTAAAGGCTGTGGCTCAACCATAGTTCGCTTTGGAAACTGTCAAACTTGAGTGCAGAAGGGGAGAGTGGAATTCCATGTGTAGCGGTGAAATGCGTAGATATATGGAGGAACACCGGTGGCGAAAGCGGCTCTCTGGTCTGTAACTGACGCTGAGGCTCGAAAGCGTGGGGAGCGAACAGG
>OTU_342
TCGAGAGGCTTCGGCAATGGGGGAAACCCTGACCGAGCGACGCCGCGTGGGCGATGAAGGCCGTTAGGTTGTAAAGCCCTGTCATGCGGGGCGAATTCAGGAGGGTGAACAATCCTTCTGTTTGACGGTACCGCAAGAGGAAGCTCCGGCTAACTCCGTGCCAGCAGCCGCGGTAATACGGGGGGAGCGAACGTTGTTCGGAATCACTGGGCGTAAAGGGCGTGCAGGCGGCTCGGTAAGTGGAAGGTGAAATGCCCTGGCTCAACCAGGGAACTGCCTTCCATACTGTCGAGCTTGAGTGCGGGAGAGGATGGGAGAATTCCCGGTGTAGCGGTGGAATGCATTGATATCGGGAGGAATACCAGTGGCGAAGGCGCCCATCTGGCCCGACACTGACGCTCAGGCGCGAAAGCTAGGGGAGCAAACAGG
>OTU_343
TGGGGAATATTGGACAATGGGGGCAACCCTGATCCAGCGATGCCGCGTGGGTGAAGAAGGCCTTCGGGTTGTAAAGCCCTTTAGATTGGGACGAAGTGTAGTTGTTTAAGAGATGGTTACATTGACGGTACCGATAGAATAAGCACCGGCAAACTCTGTGCCAGCAGCCGCGGTAATACAGAGGGTGCAAGCGTTAATCGGAGTTACTGGGCGTAAAGGGCGCGTAGGCGGTTTTGTGAGTGTGATGTGAAAGCCCTGGGCTTAACCTAGGAAGTGCATCGCAAACGACAGAACTGGAGTATATGAGAGGGTGGCGGAATTTCCGGTGTAGCGGTGAAATGCGTAGAGATCGGAAGGAACGTCAATGGCGAAGGCAGCCACCTGGCATAATACTGACGCTGAGGCGCGAAAGCGTGGGGATCGAACAGG
>OTU_344
TGGGGAATATTGGACAATGGGGGAAACCCTGATCCAGCGATGCCGCGTGTGTGAAGAAGGCCTGCGGGTTGTAAAGCACTTTAGTGGGGGAAGAGGGGTTCTATTCGAATAAAGTGGAACTGAGACATTACCCTAAGAATAAGCACCGGCAAACTCTGTGCCAGCAGCCGCGGTAATACAGAGGGTGCGAGCGTTAATCGGAATCACTGGGCGTAAAGAGTGCGTAGGTGGTTATATAAGCGTGATGTGAAATCCCTGGGCTTAACCTGGGAATGGCATCGCGAACTGTGTGGCTAGAAGACAGGAGAGGTGAGTGGAATTTCCGGTGTAGCAGTGAAATGCGTAGAGATCGGAAGGAACACCCGAGGCGAAGGCGGCTCACTGGCCTGTCATTGACACTGAGGCACGAAAGCGTGGGGAGCAAACAGG
>OTU_345
CTAAGAATCTTCCGCAATGGGCGAAAGCCTGACGGAGCGATGCCGCGTGATCGATGAAGGTCGAGAGATTGTAAAGATCTTTTCCGCATGAGGAATAACCACCGGAGGGAATGCCGGTGGGATGACGGTAGTGCGGGAATAAGCCCCGGCTAATTACGTGCCAGCAGCCGCGGTAACACGTAAGGGGCGAGCGTTGTTCGGAATTATTGGGCGTAAAGGGCACGCAGGCGGCCCGGCAAGTCTGATGTGAAACTCCTGGGCTCAACTCAGGGACCGCGTTGGAAACTGCCGAGCTGGAATCTTGGAGGGGGAGTCGGAATTCCTAGTGTAGGGGTGAAATCTGTTGATATTAGGAAGAACACCGGTGGCGAAGGCGGACTCCTGGCCGAAGATTGACGCTGAGGTGCGAAAGCATAGGGAGCAAACAGG
>OTU_346
TAGGGAATATTGCGCAATGGACGAAAGTCTGACGCAGCAACGCCGCGTGGGTGATGAAGCATCTTGGTGTGTAAAACCCTTTCAGCAGGGAAGAAACGTAACGGTAGTAACTGACCGATGCCTGACGGTACCTGCAGAAGAAGTCCCGGCTAACTCCGTGCCAGCAGCCGCGGTAATACGGGGGGGACGAGCGTTGTTCGGATTTACTGGGCGTAAAGGGCGCGTAGGCTGGCCTTCAAGTCGGGTGTGAAAACTGAAAGCTTAACTTTCAGACTGCATTCGATACTGTTGGTCTTGAGTACAGTAGAGGAAAGCGGAATTCCAGGTGTAGCGGTGAAATGCGTAGATATCTGGAAGAACACCAGTAGCGAAGGCGGCTTTCTGGGCTGATACTGACGCTAAAGCGCGAAGGCTTGGGTAGCAAACAGG
>OTU_347
TGGGGAATATTGGACAATGGGGGCAACCCTGATCCAGCGATGCCGCGTGGGTGAAGAAGGCCTTCGGGTTGTAAAGCCCTTTAGGCCGGGACGAAGAGTGGTAGTTTAAGAGATAATCACTTTGACGGTACCGGCAGAATAAGCACCGGCAAACTCTGTGCCAGCAGCCGCGGTAATACAGAGGGTGCGAGCGTTAATCGGAGTTACTGGGCGTAAAGGGCGCGTAGGCGGTTTTATGAGTGTGATGTGAAAGCCCTGGGCTTAACCTAGGAAGTGCATCGCAAACGATAGAACTGGAGTATATGAGAGGGTGGCGGAATTTCCGGTGTAGCGGTGAAATGCGTAGAGATCGGAAGGAACGTCAATGGCGAAGGCAGCCACCTGGCATAATACTGACGCTGAGGCGCGAAAGCGTGGGGATCGAACAGG
>OTU_348
TGGGGAATATTGCGCAATGGGCGAAAGCCTGACGCAGCGACGTCGCGTGAAGGATGAAGGTCTTCGGATTGTAAACTTCTGTTAAGTGGGAAGAAAGCCTTACTAATAATACGAGTAAGGGATGACGGTACCATTAGAGAAAGCACCGGCTAACTTCGTGCCAGCAGCCGCGGTAAGACGAGGGGTGCGAGCGTTATTCGGAATTATTGGGCGTAAAGGGTGTGTAGACGGTGTGCCAAGTCTGTTGTTAAATCTCCCGGCTTAACCGGGAATCAGCAGTGGATACTGGCATGCTAGAGGGTGGAAGAGAGAAGTGGAATTCTCGGAGTAGCGGTAAAATGCGTAGATCTCGAGAGGAACACCAATGGCGAAGGCAGCTTCTTGGTCCATTTCTGACGTTGAAACACGAAAGCGTGGGGAGCAAACAGG
>OTU_349
TGGGGAATTGTTCACAATGGGCGCAAGCCTGATGACGCAACGCCGCGTGGGGGATGAAGGTCTTCGGATTGTAAACCCCTGTCGAACGGGACGAAAGACCCGGGAGCTAATCATCCTGGGAGTGACGGTACCGTTAAAGGAAGCCACGGCTAACTCTGTGCCAGCAGCCGCGGTAATACAGAGGTGGCAAGCGTTGTTCGGAATTACTGGGCGTAAAGGGCGAGTAGGTGGCCATTTAAGTCAGACGTGAAATCCCCCGGCTTAACCTGGGAACTGCGTCTGATACTGGACGGCTAGAGTTTGGGAGAGGGATGCAGAATTCCAGGTGTAGCGGTGAAATGCGTAGATATCTGGAGGAATACCGGTGGCGAAGGCGGCATCCTGGACCAACACTGACACTGATCCGCGAAAGCTAGGGGAGCAAACGGG
>OTU_350
TGGGGAATATTGGACAATGGGGGAAACCCTGATCCAGCGACGCCGCGTGTGTGAAGAAGGCCTGCGGGTTGTAAAGCACTTTTAGTGGGGATGAAAAGTTTGGGGCTAATACCCCCGGACCTTGACCTAACCTACAGAAAAAGCACCGGCTAACTCTGTGCCAGCAGCCGCGGTAATACAGAGGGTGCAAGCGTTAATCGGAATTACTGGGCGTAAAGCGTGCGCAGACGGTTCTGTAAGTCGGATGTGAAATCCCCGGGCTCAACCTGGGAATTGCATTCGAAACTGCAAGGCTAGGGTACGGAAGAGGGAAGCGGAATTTCTGGTGTAGCGGTGAAATGCGTAGATATCAGAAGGAACATCAGTGGCGAAAGCGGCTTCCTGGTCCAGTACCGACGTTCAGGCACGAAAGCGTGGGGAGCAAACAGG
>OTU_351
TGGGGAATATTGGACAATGGGGGCAACCCTGATCCAGCGATGCCGCGTGTGTGAAGAAGGCCTGCGGGTTGTAAAGCACTTTCAGTGGGGAGGAGGTTCTGGAGGTTAAGAGCTGCCAGGATGGACGTTACCCACAGAAGAAGCACCGGCTAACTCCGTGCCAGCAGCCGCGGTAATACGGAGGGTGCAAGCGTTAATCGGAATTACTGGGCGTAAAGGGTGTGTAGACGGTTGTTTAAGTTAAGTGTGAAAGACCTGGGCTTAACCTGGGAGGGTCACTTAAGACTGGACAACTAGAGTATGGGAGAGGGTAGTGGAATTTCCGGTGTAGCGGTGAAATGCGTAGAGATCGGAAGGAACACCAGTGGCGAAGGCGGCTACCTGGCCCAATACTGACGTTGAGGCACGAAAGCATGGGGAGCAAACAGG
>OTU_352
TGGGGAATATTGGACAATGGGGGCAACCCTGATCCAGCAATGCCGCGTGTGTGAAGAAGGCCTTCGGGTTGTAAAGCACTTTAGTTGGGGAGGAAGGTGTAGAGTTTAAGAGATACTACAATTGACTGTACCCAAAGAATAAGCACCGGCTAACTCTGTGCCAGCAGCCGCGGTAATACAGAGGGTGCGAGCGTTAATCGGAGTTACTGGGCGTAAAGGGCGCGTAGGCGGTTATATAAGTTGGATGTGAAATCCCTGGGCTTAACCTAGGAACTGCATTCAGAACTGTAAGACTAGAGTATTGTAGAGGGTAGTGGAATTTCCGGTGTAGCGGTGAAATGCGTAGAGATCGGAAGGAACACCAGTGGCGAAGGCGGCTACCTGGACAAATACTGACGCTGAGGCGCGAAAGCGTGGGGAGCAAACAGG
>OTU_353
TGGGGAATATTGGACAATGGGGGCAACCCTGATCCAGCAATACCGCGTGTGTGAAGAAGGCCTTCGGGTTGTAAAGCACTTTAGGCTGGGAAGAAGGTTATTTGTTTAAGAGATGAGTAATTTGACGGTACCAGCAGAATAAGCACCGGCTAACTCTGTGCCAGCAGCCGCGGTAATACAGAGGGTGCAAGCGTTAATCGGATTTACTGGGCGTAAAGGGCGCGTAGGTGGTTGTATAAGTGAGATGTGAAATCCCCGGGCTTAACCTGGGACGTGCATCTTAGACTGTATAACTGGAGTGTAGTAGAGGGTAGTGGAATTTCCGGTGTAGCGGTGAAATGCGTAGATATCGGAAGGAACACCAGTGGCGAAGGCGGCTACCTGGACTAACACTGACACTGAGGCGCGAGAGCGTGGGGAGCAAACAGG
>OTU_354
TGGGGAATCTTGGACAATGGGGGCAACCCTGATCCAGCGATGCCGCGTGGGTGAAGAAGGCCTTCGGGTTGTAAAGCCCTTTAGGCTGGGAAGAAGTATCTGGGATGAATAATCCTGGATGTTGACGGTACCAGCAGAATAAGCACCGGCAAACTCTGTGCCAGCAGCCGCGGTAATACAGAGGGTGCAAGCGTTAATCGGATTTACTGGGCGTAAAGGGCGCGTAGGCGGTGATGTGAGTGTGATGTGAAAGCCCCGGGCTTAACCTGGGAAGTGCATCGCAAACGACATGACTGGAGTATATGAGAGGGTGGCGGAATTTCCGGTGTAGCGGTGAAATGCGTAGAGATCGGAAGGAACGTCAATGGCGAAGGCAGCCACCTGGCATAATACTGACGCTGAGGCGCGAAAGCGTGGGGAGCGAACAGG
>OTU_355
TCGAGAATAATTCACAATGGGGGCAACCCTGATGGTGCAACGCCGCGTGGAGGATGAAGGTCTTCGGATTGTAAACTCCTGTCATCCGGGAGTAAGACCTGGCCGTGAATAGCGGACAGGGTTGATAGTACCGGAAGAGGAAGGGACGGCTAACTTCGTGCCAGCAGCCGCGGTAATACGAAGGTCCCGAGCGTTGTTCGGAATCACTGGGCGTAAAGGGAGCGTAGGCGGCGTGGTAAGTCAGATGTGAAATCCCGGGGCTCAACCCCGGAACTGCATCCGATACTGCCGTGCTAGAGTTTTGGAGAGGTAGCTGGAATTCACGGTGTAGCAGTGAAATGCGTAGATATCGTGAGGAACACTCGTGGCGAAAGCGAGCTACTGGACAACAACTGACGCTGAGGCTCGAAGGCCAGGGGAGCGAAAGGG
>OTU_356
TGGGGAATATTGGACAATGGGGGCAACCCTGATCCAGCAATGCCGCGTGTGTGAAGAAGGCCTGAGGGTTGTAAAGCACTTTAGTTGGGGAGGAGGGTTTATAGGTTAAGAGCTGATAAACCGGACGTTACCCAAAGAATAAGCACCGGCAAACTCCGTGCCAGCAGCCGCGGTAATACGGAGGGTGCTAGCGTTAATCGGAATTACTGGGCGTAAAGGGTGCGTAGGTTGTTGATTAAGTTGTCTGTGAAATACCTGGGCTTAACCTGGGGCTGTCAGATGAGACTGATTGACTAGAGTACGGGAGAGGGTAGTGGAATTTCCGGTGTAGCGGTGAAATGCGTAGAGATCGGAAGGAACACCGGTGGCGAAGGCGGCTACCTGGCCTGATACTGACACTGAGGCACGAAAGCGTGGGGAGCAAACAGG
>OTU_357
TGGGGAATATTGGACAATGGGGGCAACCCTGATCCAGCAATGCCGCGTGTGTGAAGAAGGCCTTCGGGTTGTAAAGCACTTTAGATGGGGAAGAAGATATGGAGTTTAAGAGATGCCATATTTGACTGTACCCATAGAATAAGCACCGGCTAACTCTGTGCCAGCAGCCGCGGTAATACAGAGGGTGCAAGCGTTAATCGGAGTTACTGGGCGTAAAGGGCGCGTAGGCGGTCAATTAAGTTGGATGTGAAATCCCTGGGCTTAACCTAGGAACTGCATACAATACTGAATGACTAGAATACTGTAGAGGGTAGTGGAATTTCCGGTGTAGCGGTGAAATGCGTAGAGATCGGAAGGAACACCAGTGGCGAAGGCGGCTACCTGGACAGATATTGACGCTGAGGCGCGAAAGCGTGGGGAGCAAACAGG
>OTU_358
TGGGGAATATTGGACAATGGGGGCAACCCTGATCCAGCGATGCCGCGTGGGTGAAGAAGGCCTTCGGGTTGTAAAGCCCTTTAGGTTGGGAAGAAGTTTGTGAACTGAATAAGTTTGCAGATTGACGGTACCGACAGAATAAGCACCGGCAAACTCTGTGCCAGCAGCCGCGGTAATACAGAGGGTGCGAGCGTTAATCGGAGTTACTGGGCGTAAAGGGCGCGTAGGCGGTGATATGTGTGTGATGTGAAAGCCCTGGGCTTAACCTAGGAAGCGCATCGCAAACTGTATGACTGGAGTATAAGAGAGGGTGGCGGAATTTCCGGTGTAGCGGTGAAATGCGTAGAGATCGGAAGGAACGTCAATGGCGAAGGCAGCCACCTGGCTTAATACTGACGCTGAGGCGCGAAAGCGTGGGTAGCGAACAGG
>OTU_359
TGAGGAATCTTGCGCAATGGGGGAAACCCTGACGCAGCGACGCCGCGTGGAGGATGAAGGTTTTAGGATTGTAAACTCCTGTTAAGCGGGAAGAAACGTGTTGGTTTAATACGCCAACATAATGACGGTACCGCTAGAGAAAGCACCGGCTAACTTCGTGCCAGCAGCCGCGGTAATACGAGGGGTGCTAACGTTATTCGGATTTATTGGGCGTAAAGGGTGCGTAGGTGGCAATGTAAGTCTGTTGTTAAATTTTCCGGCCTAACTGGAAACATGCGATGGATACTGCATTACTAGAGGATGGGAGAGAGAAGTGGAATTCTTGGAGTAGCGGTAAAATGCGTAGATCTCAAGAGGAACACCAATGGCGAAGGCAGCTTCTTGGCCCAATCCTGACACTGAGGCACGAAAGCGTGGGGAGCAAACAGG
>OTU_360
TGGGGAATATTGGACAATGGGGGCAACCCTGATCCAGCGATGCCGCGTGTGTGAAGAAGGCCTGAGGGTTGTAAAGCACTTTCGGTGGGGAGGAGGATGTATGTGTGAATAGCACAGATATTGGACGTTACCCACAGAAGAAGCACCGGCTAACTCCGTGCCAGCAGCCGCGGTAATACGGAGGGTGCGAGCGTTAATCGGAATTACTGGGCGTAAAGGGTGCGTAGGTGGTTTGATAAGCTAGCTGTGAAATACCTGGGCTTAACCTGGGGGTGTCAGCTAAGACTGTTGAGCTGGAGTACAGGAGAGGGTAGTGGAATTTCCGGTGTAGCGGTGAAATGCGTAGAGATCGGAAGGAACATCGGTGGCGAAGGCGGCTACCTGGCCTGATACTGACACTGAGGCACGAAAGCGTGGGGAGCAAACAGG
>OTU_361
TGGGGAATATTGGACAATGGGGGCAACCCTGATCCAGCGATGCCGCGTGGGTGAAGAAGGCCTTCGGGTTGTAAAGCCCTTTAGGTTGGGACGAAGGTTAGTCGTTTAAGAGATAGCTAACTTGACGGTACCGACAGAATAAGCACCGGCAAACTCTGTGCCAGCAGCCGCGGTAATACAGAGGGTGCGAGCGTTAATCGGAGTTACTGGGCGTAAAGGGCGCGTAGGCGGTTTAGTGAGTGTGATGTGAAAGCCCCGGGCTTAACCTGGGAAGTGCATCGCAAACGACTAAACTGGAGTATATGAGAGGGTGGCGGAATTTCCGGTGTAGCGGTGAAATGCGTAGAGATCGGAAGGAACGTCAATGGCGAAGGCAGCCACCTGGCATAATACTGACGCTGAGGCGCGAGAGCGTGGGGATCGAACAGG
>OTU_362
TGGGGAATTTTGGACAATGGGGGCAACCCTGATCCAGCAATGCCGCGTGTGTGAAGAAGGCCTTCGGGTTGTAAAGCACTTTTGTCCGGAAAGAAATCCTTCGAGATAATACCTTGAGGGGATGACGGTACCGGAAGAATAAGCACCGGCTAACTACGTGCCAGCAGCCGCGGTAATACGTAGGGTGCAAGCGTTAATCGGAATTACTGGGCGTAAAGCGTGCGCAGGCGGTGATGTAAGACCGATGTGAAATCCCCGGGCTTAACCTGGGAACTGCATTGGTGACTGCATCGCTGGAGTATGGCAGAGGGGGGTAGAATTCCACGTGTAGCAGTGAAATGCGTAGAGATGTGGAGGAATACCGATGGCGAAGGCAGCCCCCTGGGCCAATACTGACGCTCATGCACGAAAGCGTGGGGAGCAAACAGG
>OTU_363
TGGGGAATATTGGACAATGGGCGAAAGCCTGATCCAGCCACGCCGCGTGAGTGATGAAGGCCTTCGGGTCGTAAAGCTCTGTGGGGAGGGACGAAATCTCAGGGACTAATACTCCCTGAGTTTGACGGTACTTCCTTAGCAAGCACCGGCTAACCCTGTGCCAGCAGCCGCGGTAATACAGGGGGTGCAAACGTTGCTCGGAATTATTGGGCGTAAAGCGCACGTAGGTGGTCATTTAAGTCGGATGTGAAAGCCCCAGGCTCAACTTGGGAAGTGCATCCGAGACTGAATGGCTGGAGTACAGAAGAGGATCGCGGAATTCCCGGTGTAGAGGTGAAATTCGTAGATATCGGGAGGAACACCAGCGGCGAAGGCGGCGATCTGGTCTGATACTGACGCTGAGGTGCGAAAGCGTGGGGAGCAAACAGG
>OTU_364
TGGGGAATATTGGACAATGGGGGCAACCCTGATCCAGCGATGCCGCGTGGGTGAAGAAGGCCTTCGGGTTGTAAAGCCCTTTAGGTTGGGAAGAAGTGTAGTGGGGGAATATCCCATTACATTGACGGTACCGACAGAATAAGCACCGGCAAACTCTGTGCCAGCAGCCGCGGTAATACAGAGGGTGCGAGCGTTAATCGGAATTACTGGGCGTAAAGGGCGCGTAGGCGGATAGGTGAGTGTGATGTGAAAGCCCTGGGCTTAACCTAGGAAGTGCATCGCAAACGACCTAACTGGAGTAAATGAGAGGGTGGCGGAATTTCCGGTGTAGCGGTGAAATGCGTAGAGATCGGAAGGAACGTCAATGGCGAAGGCAGCCACCTGGCATCATACTGACGCTGAGGCGCGAAAGCGTGGGGATCAAACAGG
>OTU_365
TGGGGAATTTTGGACAATGGGGGAAACCCTGATCCAGCCATTCCGCGTGAGTGAAGAAGGCCTTCGGGTTGTAAAGCTCTTTTGTCCGGAGCGAAACGGTTACGGTGAATACCCGTGACTACTGACGGTACCGGAAGAATAAGCACCGGCTAACTACGTGCCAGCAGCCGCGGTAATACGTAGGGTGCGAGCGTTAATCGGAATTACTGGGCGTAAAGCGTGCGCAGGCGGTTTTGTAAGCCAGATGTGAAATCCCCGGGCTTAACCTGGGAATGGCATTTGGGACTGCAAGGCTGGAGTTTGGCAGAGGAGACTGGAATTCCTGGTGTAGCAGTGAAATGCGTAGATATCAGGAGGAATACCGATGGCGAAGGCAGGTCTCTGGGCTATAACTGACGCTCATGCACGAAAGCGTGGGGAGCAAACAGG
>OTU_366
TGGGGAATTTTGGACAATGGGCGCAAGCCTGATCCAGCCATGCCGCGTGGGTGAAGAAGGCCTTCGGGTTGTAAAGCCCTTTCGGCTGGGACGAAAAGGTCCGCGTTAACACCGCGGATCCATGACGGTACCAGCAGAAGAAGCACCGGCTAACTACGTGCCAGCAGCCGCGGTAATACGTAGGGTGCAGGCGTTAATCGGAATTACTGGGCGTAAAGCGTGCGCAGGCGGTTTGCTAAGAGAGATGTGAAATCCCCGGGCTTAACCTGGGAACTGCGTTTCTAACTGGCAAGCTTGAGTGTGGCAGAGGGGGGTGGAATTCCACGTGTAGCAGTGAAATGCGTAGAGATGTGGAGGAACACCGATGGCGAAGGCAGCCCCCTGGGCTAACACTGACGCTCATGCACGAAAGCGTGGGGAGCAAACAGG
>OTU_367
CTAAGAATCTTCCGCAATGGGCGAAAGCCTGACGGAGCGATGCCGCGTGATCGATGAAGGTCGAGAGATTGTAAAGATCTTTTACTGGGGAGGAATAACCATAGGAGGGAATGCCTGTGGGATGACGTTACCCAGTGAATAAGCCCCGGCTAATTACGTGCCAGCAGCCGCGGTAACACGTAAGGGGCGAGCGTTGTTCGGAATTATTGGGCGTAAAGGGCACGCAGGCGGTTGTGCAAGTCTGATGTGAAATCTCCGGGCTCAACTCGGAATCCGCGTTGGAAACTGCACGACTAGAGTATTAGAGGGGGAGTCGGAATTCCTAGTGTAGGGGTGAAATCTGTTGATATTAGGAAGAACACCGGTGGCGAAGGCGGACTCCTGGCTGAATACTGACGCTGAGGTGCGAAAGCATAGGGAGCAAACAGG
>OTU_368
TGGGGAATATTGGACAATGGGGGCAACCCTGATCCAGCGACGCCGCGTGTGTGAAGAAGGCCTGCGGGTTGTAAAGCACTTTTAGTGGGGATGAAAAGCCGAAGGCTAATACCTTTCGGTCTTGACCTAACCCAAAGAAAAAGCACCGGCTAACTCTGTGCCAGCAGCCGCGGTAATACAGAGGGTGCAAGCGTTAATCGGAATTACTGGGCGTAAAGCGTGCGTAGTCGGTTATCTAAGTCGGGTGTGAAATCCCCGGGCTCAACCTGGGAATTGCATTCGATACTGGATAGCTAGAGTTCGGCAGAGGGAAGCGGAATTTCCGGTGTAGCGGTGAAATGCGTAGATATCGGAAGGAACATCAGTGGCGAAAGCGGCTTCCTGGACCAGAACTGACGATCAGGCACGAAAGCGTGGGGAGCAAACAGG
>OTU_369
TCGAGGATATTTAGCAATGGGCGAAAGCCTGACTATGCGACGCCGCGTGAGGGATGAAGGATTTCGGTTCGTAAACCTCTTTTGGCAGGGAAGAACATTTCATGGCTTAATCACTATGAAACTGACGGTACCTGCAGAATCAGCCACGGCTAACTCCGTGCCAGCAGCCGCGGTAATACGGAGGTGGCTAGCGTTACTCGGAATTATTGGGTGTAAAGGGCAAGTAGGCGGTCTAATAAGTGGGGGGTGAAATACTCCGGCTCAATCGGAGAACAGCCTTCCAAACTGCTAGACTTGAGTGTGACAGAGGAAAATGGAATTCTAGGTGTAAGGGTGAAATCTGTAGATATCTAGAAGAACACCAGCTGCGAAGGCGATTTTCTGGGTCATTACTGACGCTAAATTGCGAAAGCTAGGGGAGCAAACAGA
>OTU_370
TGGGGAATATTGGACAATGGGGGCAACCCTGATCCAGCGACGCCGCGTGTGTGAAGAAGGCCTGCGGGTTGTAAAGCACTTTTAGTGGGGATGAAAAGTTCGGGGCTAATAATCCCGGATCTTGACCTAACCCAAAGAAAAAGCACCGGCTAACTCTGTGCCAGCAGCCGCGGTAATACAGAGGGTGCAAGCGTTAATCGGAATTACTGGGCGTAAAGCGTGCGTAGACGGTCATGTAAGTCGGGTGTGAAAGCCCCGGGCTCAACCTGGGAATTGCATTCGAGACTGCATGGCTAGGATGCGGAAGAGGGAAGCGGAATTTCCGGTGTAGCGGTGAAATGCGTAGATATCGGAAGGAACACCAGTGGCGAAAGCGGCTTCCTGGTCCAGCATCGACGTTCAGGCACGAAAGCGTGGGGAGCAAACAGG
>OTU_371
TGAGGAATATTGCACAATGGGCGAAAGCCTGATGCAGCGACGCCGCGTGGAGGATGAAGGTTTTCGGATTGTAAACTCCTGTTAAGTGGGAAAAAAGACTTGCTATGAATAAGAGCAGGGGATGATGGTACCACTAAAGAAAGCACCGGCTAACTTCGTGCCAGCAGCCGCGGTAATACGAGGGGTGTAAACGTTATTCGGAATCATTGGGCGTAAAGGGTGTGTAGACGGCGAATTAAGTCAATTATTAAATCTTCTGGCTTAACCAGAAGTTTGTGGTTGAGACTGGTTTGCTTGAGGGCGGAAGAGAGAAGCGGAATTCTCGGAGTAGCGGTAAAATGCGTAGATCTCGAGAGGAACACCGATGGCGAAGGCAGCTTCTTGGTCCGCACCTGACGTTGAGGCACGAAAGCGTGGGGAGCAAACAGG
>OTU_372
TGGGGAATATTGGACAATGGGGGCAACCCTGATCCAGCCATGCCGCGTGTGTGAAGAAGGCCTTCGGGTTGTAAAGCACTTTAAGCGGGGAGGAAGGCCCTATGGCTAATATCCATGGGGATTGACGTTACCCGCAGAATAAGCACCGGCAAACTTCGTGCCAGCAGCCGCGGTAATACGAAGGGTGCGAGCGTTAATCGGAATTACTGGGCGTAAAGCGCGCGTAGGTGGTTAAGTAAGCGATCTGTGAAAGCCCCGGGCTTAACCTGGGAACTGCAGGTCGAACTGCTTGGCTAGAGTATGGTAGAGGGGTGTGGAATTTCCTGTGTAGCGGTGAAATGCGTAGATATAGGAAGGAACATCAGTGGCGAAGGCGACACCCTGGACCGATACTGACACTGAGGCGCGAAAGCGTGGGTAGCGAACAGG
>OTU_373
TGGGGAATTTTGGACAATGGGGGCAACCCTGATCCAGCAATGCCGCGTGAGTGAAGAAGGCCTTCGGGTTGTAAAGCTCTTTTGTTGGGGAAGAAAAGGTTTTTGCTAATACCAAGAACTGATGACGGTACCCAAAGAATAAGCACCGGCTAACTACGTGCCAGCAGCCGCGGTAATACGTAGGGTGCGAGCGTTAATCGGAATTACTGGGCGTAAAGCGTGCGCAGGCGGTTTTGTAAGTCAGCTGTGAAATCCCCGGGCTTAACCTGGGAATGGCAGTTGAGACTGCAAGGCTAGAGTGTGTCAGAGGGGGGTAGAATTCCACGTGTAGCAGTGAAATGCGTAGAGATGTGGAGGAACACCGATGGCGAAGGCAGCCCCCTGGGATAACACTGACGCTCATGCACGAAAGCGTGGGGAGCAAACAGG
>OTU_374
TGGGGAATATTGGACAATGGGGGCAACCCTGATCCAGCGATGCCGCGTGTGTGAAGAAGGCCTGAGGGTTGTAAAGCACTTTTAGCGGAGAAGAAAGAGTCCATGTGAATAATGTGGAAAGATGACGTTATCCGCAGAAAAAGCACCGGCTAACTCTGTGCCAGCAGCCGCGGTAATACAGAGGGTGCGAGCGTTAATCGGAATTACTGGGCGTAAAGCGCGCGTAGGCGGCTAAACAAGTTGGGTGTGAAAGCCCCGGGCTCAACCTGGGAACGGCACTCAAAACTGTTTGGCTAGAGTACAGCAGAGGTAAGTGGAATTTCCGGTGTAGCAGTGAAATGCGTAGAGATCGGAAGGAACACCAGTGGCGAAGGCGGCTTACTGGGCTGATACTGACGCTGAGGCGCGAAGGCGTGGGGAGCAAACAGG
>OTU_375
TGGGGAATATTGGACAATGGGCGCAAGCCTGATCCAGCAATGCCGCGTGTGTGAAGAAGGCCTTAGGGTTGTAAAGCACTTTCAGTAGGGACGAAAAGCCGCAGGATAATACCCGGCGGTCTTGACTTAACCTACAGAAGAAGCACCGGCTAACTCCGTGCCAGCAGCCGCGGTAATACGGAGGGTGCGAGCGTTAATCGGAATTACTGGGCGTAAAGCGCGCGTAGGTGGTTTGGCAAGTCGGGTGTGAAAGCCCTGAGCTTAACTTGGGAATTGCATTCGATACTGCTTGGCTAGAGTATGGTAGAGGGAAGCGGAATTCCGCATGTAGCGGTGAAATGCGTAGATATGCGGAGGAACACCGGTGGCGAAGGCGGCTTCCTGGACCAATACTGACACTGAGGTGCGAAAGCGTGGGGAGCAAACAGG
>OTU_376
TGGGGAATATTGGACAATGGGCGAAAGCCTGATCCAGCAATGCCGCGTGTGTGAAGAAGGCCTTAGGGTTGTAAAGCACTTTCAGTGGAGACGAAAAGCTATGCGCTAATACCGTGTAGTCTTGACTTAACCCACAGAAGAAGCACCGGCTAACTCCGTGCCAGCAGCCGCGGTAATACGGAGGGTGCTAGCGTTAATCGGAATTACTGGGCGTAAAGCGCGCGTAGGTGGTTTGGCAAGTCGGATGTGAAAGCCCTGAGCTTAACTTAGGAATTGCATTCGATACTGCCTGGCTAGAGTATGGTAGAGGGAAGCGGAATTCCGCATGTAGCGGTGAAATGCGTAGATATGCGGAGGAACACCGGTGGCGAAGGCGGCTTCCTGGACTAATACTGACACTGAGGCGCGAAAGCGTGGGGAGCAAACAGG
>OTU_377
TGGGGAATTTTGGACAATGGGCGCAAGCCTGATCCAGCCATGCCGCGTGGGTGAAGAAGGCCTTCGGGTTGTAAAGCCCTTTCGGCTGGGACGAAAAGATTCGTATTAACACCACGGATCCATGACGGTACCAGCAGAAGAAGCACCGGCTAACTACGTGCCAGCAGCCGCGGTAATACGTAGGGTGCAGGCGTTAATCGGAATTACTGGGCGTAAAGCGTGCGCAGGCGGTCTTTTAAGTCAGATGTGAAATCCCCGGGCTTAACCTGGGAACTGCGTTTGAAACTGGAAGGCTTGAGTGTGGCAGAGGGGGGTGGAATTCCACGTGTAGCAGTGAAATGCGTAGAGATGTGGAGGAACACCGATGGCGAAGGCAGCCCCCTGGGCTAACACTGACGCTCATGCACGAAAGCGTGGGGAGCAAACAGG
>OTU_378
TAGGGAATCTTCGGCAATGGACGGAAGTCTGACCGAGCAACGCCGCGTGAGTGAAGAAGGTTTTCGGATCGTAAAGCTCTGTTGTAAGAGAAGAACGAGTGTGAGAGTGGAAAGTTCACACTGTGACGGTATCTTACCAGAAAGGGACGGCTAACTACGTGCCAGCAGCCGCGGTAATACGTAGGTCCCGAGCGTTGTCCGGATTTATTGGGCGTAAAGCGAGCGCAGGCGGTTAGATAAGTCTGAAGTTAAAGGCTGTGGCTTAACCATAGTACGCTTTGGAAACTGTTTAACTTGAGTGCAAGAGGGGAGAGTGGAATTCCATGTGTAGCGGTGAAATGCGTAGATATATGGAGGAACACCGGTGGCGAAAGCGGCTCTCTGGCTTGTAACTGACGCTGAGGCTCGAAAGCGTGGGGAGCAAACAGG
>OTU_379
TCGAGAATAATTCACAATGGGGGAAACCCTGATGGTGCAACGCCGCGTGGAGGATGAAGGTCTTCGGATTGTAAACTCCTGTCATCTGGGAGTAAGACCTGACGGTGAATAGCCGGCAGGGTTGATAGTACCAGAAGAGGAAGGGACGGCTAACTTCGTGCCAGCAGCCGCGGTAATACGAAGGTCCCAAGCGTTGTTCGGAATCACTGGGCGTAAAGGGAGCGTAGGCGGCGTGGTAAGTCAGATGTGAAATCCCGGGGCTCAACCCCGGAACTGCATCCGATACTGCCATGCTTGAGGGTTGGAGAGGTAGCTGGAATTCTCGGTGTAGCAGTGAAATGCGTGGATATCGAGAGGAACACTCGTGGCGAAGGCGAGCTACTGGACAACATCTGACGCTGAGGCTCGAAGGCCAGGGGAGCAAAAGGG
>OTU_380
TGGGGAATATTGGACAATGGGGGCAACCCTGATCCAGCGATGCCGCGTGAGTGAAGAAGGCCTTCGGGTCGTAAAGCTCTTTAGGTTGGGAAGAAGGTGTTTTGGGGATAATCCAGGACATTTGACGGTACCGACAGAATAAGCACCGGCAAACTCTGTGCCAGCAGCCGCGGTAATACAGAGGGTGCGAGCGTTAATCGGAGTAACTGGGCGTAAAGGGCGCGTAGGCGGTGATGTGAGTGTGATGTGAAAGCCCCGGGCTTAACCTGGGAAGTGCATCGCAAACGACATGACTGGAGTAGATGAGAGGGTGGCGGAATTTCCGGTGTAGCGGTGAAATGCGTAGAGATCGGAAGGAACGTCAATGGCGAAGGCAGCCACCTGGCATCATACTGACGCTGAGGCGCGAAAGCGTGGGGAGCGAACAGG
>OTU_381
TGGGGAATTTTGGACAATGGGCGCAAGCCTGATCCAGCCATTCCGCGTGCAGGATGAAGGCCCTCGGGTTGTAAACTGCTTTTGTACGGAACGAAACGGCCTGGGTTAATACCTCGGGCTAATGACGGTACCGTAAGAATAAGCACCGGCTAACTACGTGCCAGCAGCCGCGGTAATACGTAGGGTGCAAGCGTTAATCGGAATTACTGGGCGTAAAGCGTGCGCAGGCGGTGATGTAAGACAGGTGTGAAATCCCCGGGCTTAACCTGGGAACTGCATTTGTGACTGCATTGCTGGAGTGCGGCAGAGGGGGATGGAATTCCGCGTGTAGCAGTGAAATGCGTAGATATGCGGAGGAACACCGATGGCGAAGGCAATCCCCTGGGCCTGCACTGACGCTCATGCACGAAAGCGTGGGGAGCAAACAGG
>OTU_382
TGGGGAATTTTGGACAATGGGCGCAAGCCTGATCCAGCAATGCCGCGTGCAGGAAGAAGGCCTTCGGGTTGTAAACTGCTTTTGTCAGGGAAGAAATCCTCTGGGTTAATACCTCGGGGGGATGACGGTACCTGAAGAATAAGCACCGGCTAACTACGTGCCAGCAGCCGCGGTAATACGTAGGGTGCGAGCGTTAATCGGAATTACTGGGCGTAAAGCGTGCGCAGGCGGCTTTGCAAGACAGAGGTGAAATCCCCGGGCTCAACCTGGGAACTGCCTTTGTGACTGCAAGGCTAGAGTACGGCAGAGGGGGATGGAATTCCGCGTGTAGCAGTGAAATGCGTAGATATGCGGAGGAACACCGATGGCGAAGGCAATCCCCTGGGCCTGTACTGACGCTCATGCACGAAAGCGTGGGGAGCAAACAGG
>OTU_383
TGGGGAATATTGGACAATGGGGGAAACCCTGATCCAGCGACGCCGCGTGTGTGAAGAAGGCCTGCGGGTTGTAAAGCACTTTTAGTGGGGACAAAAAGCTACGGATTAATACTCTGTGGTCTTGATTTAACCCAAAGAAAAAGCACCGGCTAACTCTGTGCCAGCAGCCGCGGTAATACAGAGGGTGCGAGCGTTAATCGGAATTACTGGGCGTAAAGCGCGCGTAGACGGTTTTGTAAGTCAGATGTGAAATCCCTGGGCTCAACCTGGGAACTGCATTTGAGACTGCATGGCTAGAGTATCGAAGAGGGAAGTGGAATTTCCGGTGTAGCGGTGAAATGCGTAGATATCGGAAGGAACACCAGTGGCGAAAGCGACTTCCTGGTCGAATACTGACGTTCATGTGCGAAAGCGTGGGGAGCAAACAGG
>OTU_384
TGGGGAATTTTGGACAATGGGGGAAACCCTGATCCAGCCATGCCGCGTGTGTGAAGAAGGCCTTCGGGTTGTAAAGCACTTTCGGACGGAACGAAATCGCACGGGTGAATATCCCGTGTGGATGACGGTACTGTAAGAAGAAGCACCGGCTAACTACGTGCCAGCAGCCGCGGTAATACGTAGGGTGCGAGCGTTAATCGGAATTACTGGGCGTAAAGCGTGCGCAGGCGGCTTCGCAAGTCAGACGTGAAATCCCCGGGCTTAACCTGGGAATGGCGTTTGAAACTACGGAGCTGGAGTGTGGCAGAGGGAGGTAGAATTCCACGTGTAGCGGTGAAATGCGTAGATATGTGGAGGAATACCGATGGCGAAGGCAGCCTCCTGGGCCAACACTGACGCTCATGCACGAAAGCGTGGGGAGCAAACAGG
>OTU_385
TGGGGAATTTTGGACAATGGGGGCAACCCTGATCCAGCCATGCCGCGTGCGGGAAGAAGGCCTTCGGGTTGTAAACCGCTTTTGTCCGGGAAGAAAAGGCTCGTCCTAATAGGGCGGGTTCTTGACGGTACCGGGAGAATAAGCACCGGCTAACTACGTGCCAGCAGCCGCGGTAATACGTAGGGTGCGAGCGTTAATCGGAATTACTGGGCGTAAAGCGTGCGCAGGCGGTTCGTTGTGTCTGATGTGAAAGCCCCGGGCTTAACCTGGGAATGGCATTGGAAACTGGCGAGCTGGAGTGTGGCAGAGGGGGGTGGAATTCCGCGTGTAGCAGTGAAATGCGTAGAGATGCGGAGGAACACCGATGGCGAAGGCAGCCCCCTGGGCCAACACTGACGCTCAGGCACGAAAGCGTGGGGAGCAAACAGG
>OTU_386
TCGAGAATCTTCCGCAATGGGGGAAACCCTGACGGAGCGACGCCGCGTGCGGGATGAAGGCCTTCGGGTTGTAAACCGCTGTCACGGATTATGAAGGGGCCGGTATGAACAATGCCGGTCTTTGACAAAGGTCCGGGAGGAAGCCACGGCTAACTCTGTGCCAGCAGCCGCGGTAAGACAGAGGTGGCGACCGTTGTTCGGAATCACTGGGCATAAAGCGCGTGTAGGCGGCATTGTAAGTCGGGTGTGAAATCCCTCGGCCCAACCGAGGAATTGCGCTCGAAACTACTTTGCTTGAGGATCAGAGGGGAGCCTGGAATTCCTGGTGGAGCGGTGAAATGCGTTGATATCAGGAGGAACACCGGCGGCGAAGGCGAGGCTCTGGCTGATTACTGACGCTGAGACGCGAAAGCTAGGGGAGCAAACGGG
>OTU_387
TGGGGAATTTTGGACAATGGGCGAAAGCCTGATCCAGCAATGCCGCGTGTGTGAAGAAGGCCTTCGGGTTGTAAAGCACTTTTGTCCGGAAAGAAATGGCTCTGGTTAATACCTGGGGTCGATGACGGTACCGGAAGAATAAGGACCGGCTAACTACGTGCCAGCAGCCGCGGTAATACGTAGGGTCCAAGCGTTAATCGGAATTACTGGGCGTAAAGCGTGCGCAGGCGGTTGTGCAAGACCGATGTGAAATCCCCGAGCTTAACTTGGGAATTGCATTGGTGACTGCACGGCTAGAGTGTGTCAGAGGGGGGTAGAATTCCACGTGTAGCAGTGAAATGCGTAGAGATGTGGAGGAATACCGATGGCGAAGGCAGCCCCCTGGGATAACACTGACGCTCATGCACGAAAGCGTGGGGAGCAAACAGG
>OTU_388
TGGGGAATATTGGACAATGGGGGGAACCCTGATCCAGCGATGCCGCGTGTGTGAAGAAGGCCTGCGGGTTGTAAAGCACTTTCAGTGGGGAGGAAGTATGGTAGGTTAAGAGCTGACTGTATTGACGTTACCCAAAGAAGAAGCACCGGCTAACTCCGTGCCAGCAGCCGCGGTAATACGGAGGGTGCAAGCGTTAATCGGAATTACTGGGCGTAAAGGGTGCGTAGGTTGTTGTATAAGTTAGTTGTGAAATACCTGTGCTTAACATGGGGGAGTCAACTAGTACTGTATGACTTGAGTAAAGTAGAGGGTGGTAGAATTTCCGGTGTAGCGGTGAAATGCGTAGAGATCGGAAGGAATATCGGTGGCGAAGGCGACCACCTGGGCTATTACTGACACTGAGGCACGAAAGCGTGGGTAGCAAACAGG
>OTU_389
TGGGGAATATTGGACAATGGGGGAAACCCTGATCCAGCAATGCCGCGTGTGTGAAGAAGGCCTTCGGGTTGTAAAGCACTTTCAGTGGGGAGGAACGGTAGCGTGCTAATACCATGTTACTTTGACGTTACCCACAGAAGAAGCACCGGCTAACTCTGTGCCAGCAGCCGCGGTAATACAGAGGGTGCAAGCGTTAATCGGAATTATTGGGCGTAAAGGGTGTGTAGGTGGTTAGGTAAGTTAGATGTGAAATCCCCGGGCTCAACCTGGGAATTGCGTTTAAAACTGCTTGGCTAGAGTATTGCAGAGGATAGTGGAATTTCCAGTGTAGCGGTGAAATGCGTAGATATTGGAAGGAACACCAGTGGCGAAGGCGACTATCTGGGCAAATACTGACACTGAGACACGAGAGCATGGGGAGCAAACAGG
>OTU_390
TGGGGAATATTGGACAATGGGGGGAACCCTGATCCAGCGATGCCGCGTGTGTGAAGAAGGCCTGAGGGTTGTAAAGCACTTTCAGTGGGGAGGAGGGTTGCCAGGTTAAGAGCTAGGTGACTGGACGTTACCCACATAAGAAGCACCGGCTAACTCCGTGCCAGCAGCCGCGGTAATACGGGGGGTGCAAGCGTTAATCGGAATGACTGGGCGTAAAGGGTGCGTAGGTGGTTATTTAAGTTGTGGGTGAAATCATTGGGCTCAACCTAGTGTGGAATCATGAAACTGAATAACTCGAGTATAGTAGAGGGTAGTGGAATTTCCGGTGTAGCGGTGAAATGCGTAGAGATCGGAAGGAACATCAGTTGCGAAGGCGGCTACCTGGGCATATACTGACACTGAGGCACGAAAGCGTGGGTAGCAAACAGG
>OTU_391
TGGGGAATCTTGGACAATGGGGGCAACCCTGATCCAGCGATGCCGCGTGTGTGAAGAAGGCCTTCGGGTTGTAAAGCACTTTAGTTGGGGAGGAAGGATTGTAGTTTAAGAGATGACAATTTTGACTGTACCCAAAGAATAAGCACCGGCTAACTCTGTGCCAGCAGCCGCGGTAATACAGAGGGTGCGAGCGTTAATCGGAATTACTGGGCGTAAAGGGCGCGTAGGCGGTCATGTAAGTTAGATGTGAAATCCCTGGGCTTAACCTAGGAACTGCATCTAATACTGTGTGACTGGAGTGCGGTAGAGGGTAGTGGAATTTCCGGTGTAGCGGTGAAATGCGTAGATATCGGAAGGAACACCAGTGGCGAAGGCGGCTACCTGGACTGACACTGACGCTGAGGCGCGAGAGCGTGGGGAGCAAACAGG
>OTU_392
TGGGGAATATTGGACAATGGGCGGAAGCCTGATCCAGCAATGCCGCGTGTGTGAAGAAGGCCTGCGGGTTGTAAAGCACTTTCGGTGGGGAGGAAGGCATGATGGTTAATAGTCATCATGATTGACGTTACCCACAGAAGAAGCACCGGCTAACTCTGTGCCAGCAGCCGCGGTAATACAGAGGGTGCGAGCGTTAATCGGAATTACTGGGCGTAAAGGGTGCGTAGGTGGATATTTAAGTTAGATGTGAAATCCCTGGGCTTAACCTAGGAATGGCATTTAATACTGAGTATCTAGAGTTTGGGAGAGGGAAGTGGAATTTCCGGTGTAGCGGTGAAATGCGTAGATATCGGAAGGAACACCAGTGGCGAAGGCGACTTCCTGGCCCGATACTGACACTGAGGCACGAAAGCGTGGGTAGCGAACAGG
>OTU_393
TGGGGAATATTGGACAATGGGGGAAACCCTGATCCAGCGACGCCGCGTGGGTGAAGAAGGCCTGCGGGTTGTAAAGCCCTTTCGGTTGGGAAGAACAGTATTGACCTAACACGTCAGTACCTTGACGTAACCAACAAAAGAAGCACCGGCTAACTCTGTGCCAGCAGCCGCGGTAATACAGAGGGTGCAAGCGTTAATCGGAATTACTGGGCGTAAAGCGCGCGTAGGCGGCTTGACAAGTCGAGTGTGAAATCCCCGGGCTTAACCTGGGAGCTGCATTCGAAACTGTCTTGCTAGAGTATGGGAGAGGGAGGTGGAATTTCAGGTGTAGCGGTGAAATGCGTAGATATCTGAAGGAACATCAGTGGCGAAAGCGACCTCCTGGACCAATACTGACGCTCAGGTGCGAAAGCGTGGGGAGCAAACAGG
>OTU_394
TCGAGAATCTTTCGCAATGGGCGCAAGCCTGACGAAGCGACGCCGTGTGAGCGAAGAAGGCCTTCGGGTTGTAAAGCTCTTTCGCCAAAGAACAAGAGAAATGGGAGAATACCCCATGGATTTGATGGTACTTGGTAAAGAAGCACCGGCTAACTCCGTGCCAGCAGCTGCGGTAATACGGAGGGTGCAAGCATTGATCGGAATTACTGGGCGTAAAGGGCGCGTAGGCGGCAGGAAAAGTCAGATGTGAAATTCCGGGGCTCAACCTCGGAGCTGCATTTGAAACTTTCTTGCTAGAGTTCAGTTAGGGAAAACGGAATTCCACATGTAGCGGTGAAATGCGTAGATATGTGGAGGAACACCGGTGGTGAAGACGGTTTTCTGGGCTGATACTGACGCTGAGGCGCGAAAGCAAGGGGAGCAAACAGG
>OTU_395
TGGGGAATATTGGACAATGGGGGCAACCCTGATCCAGCCATGCCGCGTGTGTGAAGAAGGCCTTCGGGTTGTAAAGCACTTTAAGCGGGGAGGAAGGCCTGATGGCTAATATCCATCAGGATTGACGTTACCCGCAGAATAAGCACCGGCAAACTTCGTGCCAGCAGCCGCGGTAATACGAAGGGTGCGAGCGTTAATCGGAATTACTGGGCGTAAAGCGCGCGTAGGTGGTTTGGTAAGCGATAGGTGAAATCCCCGGGCTTAACCTGGGAACTGCCTGTCGAACTGCCAGGCTAGAGTATGGTAGAGGGGTGTGGAATTTCCTGTGTAGCGGTGAAATGCGTAGATATAGGAAGGAACATCAGTGGCGAAGGCGACACCCTGGACCGATACTGACACTGAGGCGCGAAAGCGTGGGTAGCGAACAGG
>OTU_396
TGGGGAATATTGGACAATGGGGGAAACCCTGATCCAGCGACGCCGCGTGGGTGAAGAAGGCCTGCGGGTTGTAAAGCCCTTTCGGTTGGGAAGAAAAGTTGCGACCTAACACGTCGCGACCTTGACGTAACCAACTAAAGAAGCACCGGCTAACTCTGTGCCAGCAGCCGCGGTAATACAGAGGGTGCGAGCGTTAATCGGAATTACTGGGCGTAAAGCGCGCGTAGGCGGCTTTGCAAGCCGGATGTGAAATCCCCGGGCTTAACCTGGGAACTGCATTCGGGACTGCATTGCTAGAGTATGGGAGAGGGAAGTGGAATTTCAGGTGTAGCGGTGAAATGCGTAGATATCTGAAGGAACATCAGTGGCGAAAGCGACTTCCTGGACCAATACTGACGCTCATGTGCGAAAGCGTGGGGAGCAAACAGG
>OTU_397
TGGGGAATATTGCGCAATGGGGGAAACCCTGACGCAGCGACGCCGCGTGGAGGAAGAAGGTTTTCGAATTGTAAACTCCTGTTAAGTGGGAAGAAAGACCAAAGAATAATACGCTTTGGGGATGACGGTACCACTAGAGAAAGCACCGGCTAACTTCGTGCCAGCAGCCGCGGTAATACGAAGGGTGCAAGCGTTATTCGGAGTTACTGGGCGTAAAGAGCGTGTAGGCGGTTTGTTAAGTTAATTGTTAAAGACCTTGGCTTAACTGAGGAAATGCAATTAAAACTGGCAAGCTAGAGGGTAAGAGAGAGAAGTAGAATTCTTGGAGTAGCGGTAAAATGCGTAGATCTCAAGAGGAATACCGGTTGCGAAGGCAGCTTCTTGGCTTATACCTGACGCTAAAGCGCGAAAGCGTGGGGAGCAAACAGG
>OTU_398
TGGGGAATATTGGACAATGGGGGCAACCCTGATCCAGCAATGCCGCGTGTGTGAAGAAGGCCTTCGGGTTGTAAAGCACTTTAGGCGGGGAAGAAGGTGTGGTGTTTAAGAGATGCCATAGTTGACGGTACCCGCAGAATAAGCACCGGCTAACTCTGTGCCAGCAGCCGCGGTAATACAGAGGGTGCAAGCGTTAATCGGAATTACTGGGCGTAAAGGGCGCGTAGGTGGTTGTTTAAGACGGTTGTGAAATCCCTGGGCTTAACCTAGGAATGGCAATCGAGACTGAATGACTGGAGTACGGTAGAGGGTAGTGGAATTTCCGGTGTAGCGGTGAAATGCGTAGAGATCGGAAGGAACACCAGTGGCGAAGGCGACTACCTGGACAGATACTGACACTGAGGCGCGAAAGCGTGGGGAGCAAACAGG
>OTU_399
TGGGGAATATTGGACAATGGGGGCAACCCTGATCCAGCAATACCGCGTGTGTGAAGAAGGCCTTCGGGTTGTAAAGCACTTTAGGTTGGGAAGAAGGTGTGTAGTTTAAGAGATGACACATTTGACTGTACCAACAGAATAAGCACCGGCTAACTCTGTGCCAGCAGCCGCGGTAATACAGAGGGTGCAAGCGTTAATCGGAGTTACTGGGCGTAAAGGGCGCGTAGGCGGTTATATAAGTGAGATGTGAAAGCCCTGGGCTTAACCTAGGAACTGCATCTTAAACTGTGTAGCTAGAGTATTGTAGAGGGTAGTGGAATTTCCGGTGTAGCGGTGAAATGCGTAGAGATCGGAAGGAACACCAGTGGCGAAGGCGGCTACCTGGACAAATACTGACGCTGAGGCGCGAGAGCGTGGGGAGCAAACAGG
>OTU_400
TGAGGAATATTGCGCAATGGGCGAAAGCCTGACGCAGCGACGCCGCGTGGAGGACGAAGGTCTTAGGATCGTAAACTCCTGTTAAGAGGGAAGAAAAGTTAAGTTATAATACAGCTTAAATATGACGGTACCTCTAGAGAAAGCACTGGCTAACTTCGTGCCAGCAGCCGCGGTAATACGAGGGGTGCAAACGTTATTCGGATTTACTGGGCGTAAAGGGTGCGTAGACGGTATAATAAGTTCGTTGTTTAATCTTCCGGCCTAACTGGAAGCTTGCGGTGAAAACTATTATGCTCGAGGATGGAAGAGAGAAGTGGAATTCTTGGAGTAGCGGTAAAATGCGTAGATCTCAAGAGGAACACCGATGGCGAAGGCAGCTTCTTGGTCCATTCCTGACGTTGATGCACGAAAGCGTGGGGAGCAAACAGG
>OTU_401
TGAGGAATATTGCACAATGGGCGAAAGCCTGATGCAGCGACGCCGCGTGGAGGATGAAGGTCTTCGGATTGTAAACTTCTGTTAAGTGGGAAGAAAAGCTGAATGCTAATACCATTCAGTAATGACGGTACCATTAGAGAAAGCACCGGCTAAACTCGTGCCAGCAGCCGCGGTAATACGAGTGGTGCAAGCGTTATTCGGAATAATTGGGCGTAAAGGGTGCGCAGGCGGCGCATTAAGTCAACTGTTAAATGCCTCGGCCTAACCGAGGACCAGCAGTAGATACTGGTGTGCTAGAGAGTGGAAGAGAGAAGTGGAATTCTTGGAGTAGCGGTAAAATGCGTAGATCTCAAGAGGAACACCAATGGCGAAGGCAGCTTCTTGGTCCATTTCTGACGCTCATGCACGAAAGCGTGGGGAGCAAACAGG
>OTU_402
TGGGGAATATTGGACAATGGGGGCAACCCTGATCCAGCGATGCCGCGTGGGTGAAGAAGGCCTTCGGGTTGTAAAGCCCTTTAGGTTGGGAAGAAGGTAGGTAGTTTAAGAGATGATCTACTTGACGGTACCGACAGAATAAGCACCGGCAAACTCTGTGCCAGCAGCCGCGGTAATACAGAGGGTGCAAGCGTTAATCGGAGTTACTGGGCGTAAAGGGCGCGTAGGCGGTTATATGAGTGTGATGTGAAAGCCCCGGGCTTAACCTGGGAAGTGCATCGCAAACGATATAACTGGAGTATATGAGAGGGTGGTGGAATTTCCGGTGTAGCGGTGAAATGCGTAGAGATCGGAAGGAACGTCAATGGCGAAGGCAGCCACCTGGCATAATACTGACGCTGAGGCGCGAAAGCGTGGGGATCAAACAGG
>OTU_403
TGGGGAATTTTGGACAATGGGCGCAAGCCTGATCCAGCAATGCCGCGTGCAGGATGAAGGCCTTCGGGTTGTAAACTGCTTTTGTACGGAGCGAAACGGTCTTCTCTAATACAGGAGGCTAATGACGGTACCGTAAGAATAAGCACCGGCTAACTACGTGCCAGCAGCCGCGGTAATACGTAGGGTGCAAGCGTTAATCGGAATTACTGGGCGTAAAGCGTGCGCAGGCGGTTTTGTAAGACAGATGTGAAATCCCCGGGCTCAACCTGGGACCTGCATTTGTGACTGCAAGGCTGGAGTGCGGCAGAGGGGGATGGAATTCCGCGTGTAGCAGTGAAATGCGTAGATATGCGGAGGAACACCGATGGCGAAGGCAATCCCCTGGGCCTGCACTGACGCTCATGCACGAAAGCGTGGGGAGCAAACAGG
>OTU_404
TGGGGAATATTGGACAATGGGCGCAAGCCTGATCCAGCCATGCCGCGTGTGTGAAGAAGGCCTTCGGGTTGTAAAGCACTTTTGTTGGGGAAGAAAAGCGATCGGTTAATACCCGGTTGTTCTGACGGTACCCAAAGAATAAGCACCGGCTAACTTCGTGCCAGCAGCCGCGGTAATACGAAGGGTGCAAGCGTTACTCGGAATTACTGGGCGTAAAGCGTGCGTAGGTGGTTCGTTAAGTCTGTCGTGAAAGCCCCGGGCTCAACCTGGGAATGGCGATGGATACTGGCGGGCTAGAGTGCGGTAGAGGAGAGTGGAATTCCCGGTGTAGCAGTGAAATGCGTAGAGATCGGGAGGAACATCAGTTGCGAAGGCGGCTCTCTGGACCAGCACTGACACTGAGGCACGAAAGCGTGGGGAGCAAACAGG
>OTU_405
TGGGGAATCTTGCGCAATGGGCGAAAGCCTGACGCAGCAACGCCGCGTGCGGGAGGAAGGCCTTCGGGTTGTAAACCGCTTTCAGGGGAGACGAAGCTTCCAGGGTGAATAGCCCTGCGGAGTGACGGTATCTTCAGAAGAAGTCCCGGCTAACTACGTGCCAGCAGCCGCGGTGATACGTAGGGGACAAGCGTTGTCCGGAATTATTGGGCGTAAAGCGCGTGTAGGCGGCCAAGTAAGTCTTACGTGAAATCCTGAGGCTCAACCTCAGGCCTGCGCGGGATACTGCTTGGCTAGAGTCCGGAAGAGGAGAGTGGAATTCCTGGTGTAGCGGTGGAATGCGCAGATATCAGGAGGAACATCCGTGGCGAAGGCGGCTCTCTGGGACGGTACTGACGCTGAGACGCGAAAGCGTGGGGAGCGAACAGG
>OTU_406
TGGGGAATATTGGACAATGGGGGAAACCCTGATCCAGCAATGCCGCGTGTGTGAAGAAGGCCTTCGGGTTGTAAAGCACTTTTAGTGGGGAGAAAAGTTCATGTGCTAATATCGCATGAATATGATGTTACCCGCAGAAAAAGCACCGGCTAACTCTGTGCCAGCAGCCGCGGTAAGACAGAGGGTGCAAGCGTTAATCGGAATTATTGGGCGTAAAGCGCACGTAGGTGGATTGGTAAGTTGGATGTGAAATCCCTGGGCTTAACCTGGGAATTGCATACAATACTGCTAGTCTAGAGTACAGTAGAGGGAAGTGGAATTTCCGGTGTAGCAGTGAAATGCGTAGATATCGGAAGGAACATCAGTGGCGAAGGCGACTTCCTGGGCTGATACTGACACTGAGGTGCGAAAGCGTGGGGAGCAAACAGG
>OTU_407
TGGGGAATATTGCACAATGGGCGCAAGCCTGATGCAGCCATGCCGCGTGTATGAAGAAGGCCTTCGGGTTGTAAAGTACTTTCAGCGGGGAGGAAGGGAGTAAAGTTAATACCTTTGCTCATTGACGTTACCCGCAGAAGAAGCACCGGCTAACTCCGTGCCAGCAGCCGCGGTAATACGGAGGGTGCAAGCGTTAATCGGAATTACTGGGCGTAAAGCGCACGCAGGCGGTTTGTTAAGTCAGATGTGAAATCCCCGGGCTCAACCTGGGAACTGCATCTGATACTGGCAAGCTTGAGTCTCGTAGAGGGGGGTAGAATTCCAGGTGTAGCGGTGAAATGCGTAGAGATCTGGAGGAATACCGGTGGCGAAGGCGGCCCCCTGGACGAAGACTGACGCTCAGGTGCGAAAGCGTGGGGAGCAAACAGG
>OTU_408
TGGGGAATATTGGACAATGGGGGCAACCCTGATCCAGCAATGCCGCGTGTGTGAAGAAGGCCTTCGGGTTGTAAAGCACTTTCAGTAGGGAAGAAAGATACAGGGCTAATACCTCTGTGTGTTGACGTTACCTACAGAAGAAGCACCGGCTAACTCTGTGCCAGCAGCCGCGGTAATACAGAGGGTGCAAGCGTTAATCGGAATTACTGGGCGTAAAGCGTGCGTAGGTGGATACTTAAGTCGAATGTGAAATCCCCGGGCTTAACCTGGGAACTGCATCCGATACTGGGTATCTGGAGTATGGTAGAGGAAAGTGGAATTCCCGGTGTAGCGGTGAAATGCGTAGATATCGGGAGGAACATCAGTGGCGAAGGCGACTTTCTGGACCAATACTGACACTGAGGCACGAAAGCGTGGGGAGCAAACAGG
>OTU_409
TGGGGAATTTTGGACAATGGGGGCAACCCTGATCCAGCAACGCCGCGTGAATGAAGAAGGCCTTAGGGTTGTAAAGTTCTTTTATCTGTGAGCAAGAGTTATGTGTGAATAGCATATAAATTTGAGAGTAGCAGAGGAATAAGCACCGGCTAACTACGTGCCAGCAGCCGCGGTAATACGTAGGGTGCAAGCGTTAATCGGAATTACTGGGCGTAAAGGGTGCGCAGGCGGATATATAAGTTAGATGTGAAATCCCCGGGCTTAACCTGGGAATGGCATTTAAGACTGTATATCTAGAGTTTGTCAGAGGGGGGTAGAATTCCAAGTGTAGCAGTGAAATGCGTAGAGATTTGGAGGAATACCGGTGGCGAAGGCGGCCCCCTGGGATAAAACTGACGCTCATGCACGAAAGCGTGGGGAGCAAACAGG
>OTU_410
TGGGGAATATTGCGCAATGGACGAAAGTCTGACGCAGCGACGCCGCGTGGAGGATGAAGGTTTTCGGATTGTAAACTCCTGTTAAGCGGGAAGAAAGTCTAAGCTATAATACAGTTTAGATATGACGGTACCGCTAGAGAAAGCACTGGCTAATTTCGTGCCAGCAGCCGCGGTAATACGAGAGGTGCAAACGTTATTCGGATTCACTGGGCGTAAAGGGTGTGTAGACGGTACATTAAGTTTGTTGTTAAATCTTCTGGCCTAACTGGAAGCTTGCGATGAATACTATTGTACTTGAGGATGGAAGAGAGAAGTGGAATTCTCGGAGTAGCGGTAAAATGCGTAGATCTCGAGAGGAACACCGATGGCGAAGGCAGCTTCTTGGTCCATTCCTGACGTTGAGACACGAAAGCGTGGGGAGCAAACAGG
>OTU_411
TGGGGAATTTTGGACAATGGGGGCAACCCTGATCCAGCAATGCCGCGTGTGTGAAGAAGGCCTGAGGGTTGTAAAGCACTTTAGGTGGGGAGAAAGGGGTTTGGGTTAATAACCTAAATCATTGATGTTACCCACAGAATAAGCACCGGCTAACTCTGTGCCAGCAGCCGCGGTAATACAGAGGGTGCAAGCGTTAATCGGAATTATTGGGCGTAAAGCGCATGTAGGTGGTTGCATAAGTTTGATGTGAAAGCCCTGGGCTTAACCTGGGAATTGCGTTGAATACTGTGCAACTTGAGTCGGACAGAGGGCGGTGGAATTTCCGGTGTAGCGGTGAAATGCGTAGAGATCGGAAAGAACATCGGTGGCGAAGGCGGCCGCCTGGGTCCAGACTGACACTGAGGTGCGAAAGCGTGGGGAGCAAACAGG
>OTU_412
TGGGGAATATTGGACAATGGGCGAAAGCCTGATCCAGCAACGCCGTGTGTGTGAAGAAGGCCTTCGGGTTGTAAAGCACTTTTAGTTGGGAAGAAAAGCTTATGGTTAATATCCATGAGTGCTGACGTTACCAACAGAAAAAGCACTGGCTAACTCTGTGCCAGCAGCCGCGGTAATACAGAGAGTGCAAGCGTTAATCGGAATTACTGGGCGTAAAGCGCACGTAGGTGGATGCTTAAGTCAGATGTGAAAGCCCCGGGCTTAACTTGGGAATTGCATTTGATACTGGGCGTCTAGAGTATAGTAGAGGGAAGTGGAATTTCCGGTGTAGCGGTGAAATGCGTAGATATCGGAAAGAACACCAGTGGCGAAAGCGGCTTCCTGGACTAATACTGACACTTAGGTGCGAAAGCGTGGGGAGCAAACAGG
>OTU_413
TGGGGAATATTGGACAATGGGGGAAACCCTGATCCAGCAATGCCGCGTGGGTGAAGAAGGCCTTCGGGTTGTAAAGCCCTTTAGGCGGGGAAGAAGATTTTAGGGTGATAAGCCTTAGAATTTGACGGTACCCGCAGAATAAGCACCGGCTAACTCTGTGCCAGCAGCCGCGGTAATACAGAGGGTGCTAGCGTTAATCGGATTTACTGGGCGTAAAGGGCGCGTAGGTGGTAAAGCAAGTAGAATGTGAAAGCCCTGGGCTTAACCTAGGAAGTGCATTCTAAACTGCTTAACTAGAGTATGGTAGAGGGTAGTGGAATTTCCGGTGTAGCGGTGAAATGCGTAGATATCGGAAGGAACGCCAGTGGTGAAGACGACTACCTGGACCAATACTGACACTGAGGCGCGAAAGCGTGGGGAGCAAACAGG
>OTU_414
TGGGGAATATTGGACAATGGGGGCAACCCTGATCCAGCGATGCCGCGTGTGTGAAGAAGGCCTTCGGGTTGTAAAGCACTTTAGTTGGGGAAGAAGGCGTGTGGTTGAATAGATCACACGATTGACGGTACCCAAAGAATAAGCACCGGCTAACTCTGTGCCAGCAGCCGCGGTAATACAGAGGGTGCAAGCGTTAATCGGAGTGACTGGGCGTAAAGGGCGCGTAGGCGGTTTTGTAAGTGAGATGTGAAAGGCCTGGGCTTAACCTAGGAACGGCATCTTAGACTATGAGACTAGAGTGCAGTAGAGGGTGGCGGAATTTCCGGTGTAGCGGTGAAATGCGTAGAGATCGGAAGGAACACCAGTGGCGAAGGCGGCCACCTGGACTGTCACTGACGCTGAGGCGCGAGAGCGTGGGTAGCAAACAGG
>OTU_415
TGGGGAATATTGGACAATGGGCGCAAGCCTGATCCAGCAATGCCGCGTGTGTGAAGAAGGCCTGCGGGTTGTAAAGCACTTTCAGTGGGGAGGAAGGTCTCAATGCTAATAGTATTGAGAATTGACGTTACCTACAGAAGAAGCACCGGCTAACTCTGTGCCAGCAGCCGCGGTAATACAGAGGGTGCGAGCGTTAATCGGAATTACTGGGCGTAAAGGGCGCGTAGGTGGTTAATTAAGTCAGATGTGAAATCCCCGGGCTTAACCTGGGAATTGCATTTGAAACTGGTTGGCTAGAGTATGGTAGAGGTAAGTGGAATTTCCGGTGTAGCGGTGAAATGCGTAGATATCGGAAGGAACACCAGTGGCGAAGGCGACTTACTGGACCATTACTGACACTGAGGCGCGAAAGCGTGGGGAGCGAACAGG
>OTU_416
TCGAGAATTTTTCTCAATGGGCGAAAGCCTGAAGGAGCGACGCCGCGTGGGGGATGAAGGGCTTCGGTCCGTAAACCCCTGTCATTTGCGAACAAACCTTACCATTGAACATTTGGTGAGCTGATAGTAGCGAAAGAGGAAGGGACGGCTAACTCTGTGCCAGCAGCCGCGGTAATACAGAGGTCCCAAGCGTTGTTCGGATTCACTGGGCGTAAAGGGTGCGCAGGTGGTTTGGCAAGTTTGACGTGAAAGCCCCGGGCTTAACCCGGGAATGGCGTTGAAAACTGCTTGAACTGGAGGATTGGAGGGGGGACTGGAATTCTTGGTGTAGCAGTGAAATGCGTAGATATCAAGAGGAACACCAGTGGCGAAGGCGAGTCCCTGGACAATACCTGACACTGAGGCACGAAAGCCAAGGGAGCAAACAGG
>OTU_417
TGGGGAATCTTGCGCAATGCGCGAAAGCGTGACGCAGCAACGCCGCGTGGGGGAAGAAGGTCTTCGGATTGTAAACCCCTTTCAGTTGGGACGAAGCTTCGAGGGTTAATAGCCCTCTGGAGTGACGGTACCTTCAGAAGAAGCCCCGGCTAACTACGTGCCAGCAGCCGCGGTAATACGTAGGGGGCAAGCGTTGTCCGGAATCATTGGGCGTAAAGCGCGTGTAGGCGGTCCGGTAAGTCCGCTGTGAAAGCTAGGGGCTTAACCCTTAGATGCCGGTGGATACTGTCGGGCTTGAGTACGGAAGAGGCGAGTGGAATTCCTGGTGTAGCGGTGAAATGCGCAGATATCAGGAGGAACACCAATTGCGAAGGCAGCTCGCTGGGACGTTACTGACGCTGAGACGCGAAAGCGTGGGGAGCAAACAGG
>OTU_418
TGGGGAATTTTGGACAATGGGGGAAACCCTGATCCAGCCATGCCGCGTGAGTGAAGAAGGCCTTCGGGTTGTAAAGCTCTTTCGGCCGGGACGAAATCGCATGCGTGAATATCGTGTGTGGATGACGGTACCGGAAGAAGAAGGACCGGCTAACTACGTGCCAGCAGCCGCGGTAATACGTAGGGTCCGAGCGTTAATCGGAATTACTGGGCGTAAAGCGTGCGCAGGCGGTTTTGTAAGCCAGATGTGAAATCCCCGGGCTTAACCTGGGAACTGCATTTGGGACTGCAAGGCTTGAGTACGGCAGAGGGGGGTAGAATTCCTGGTGTAGCAGTGAAATGCGTAGATATCAGGAGGAATACCGATGGCGAAGGCAGCCCCCTGGGTCGATACTGACGCTCATGCACGAAAGCGTGGGGAGCAAACAGG
>OTU_419
TGGGGAATATTGGACAATGGGCGCAAGCCTGATCCAGCCATGCCGCGTGGGTGAAGAAGGCCTTCGGGTTGTAAAGCCCTTTTGTTGGGAAAGAAAAGCAGTCGGTTAATACCCGATTGTTCTGACGGTACCCAAAGAATAAGCACCGGCTAACTTCGTGCCAGCAGCCGCGGTAATACGAAGGGTGCAAGCGTTACTCGGAATTACTGGGCGTAAAGCGTGCGTAGGTGGTGGTTTAAGTCTGTTGTGAAAGCCCTGGGCTCAACCTGGGAATTGCAGTGGATACTGGGTCACTAGAGTGTGGTAGAGGGTAGCGGAATTCCCGGTGTAGCAGTGAAATGCGTAGAGATCGGGAGGAACATCCGTGGCGAAGGCGGCTACCTGGACCAACACTGACACTGAGGCACGAAAGCGTGGGGAGCAAACAGG
>OTU_420
TGGGGAATATTGGACAATGGGGGCAACCCTGATCCAGCGATGCCGCGTGTGTGAAGAAGGCCTGCGGGTTGTAAAGCACTTTAGTTGGGGAGGAAGTATCGTATTTTAAGAGATAACGGTATTGACGTTACCCAAAGAATAAGCACCGGCAAACTCTGTGCCAGCAGCCGCGGTAATACAGAGGGTGCAAGCGTTAATCGGAATAACTGGGCGTAAAGGGCGCGTAGGTGGGTATGTAAGTTAGATGTGAAAGGCCTGGGCTTAACCTAGGTTGGTCATTTAATACTGCATATCTAGAGTGAAGTAGAGGGCAGTAGAATTCCCGGAGTAGCGGTGAAATGCGTAGATATCGGGAGGAATACCGGTGGCGAAGGCGACTGTCTGGACTTCAACTGACACTGAGGCGCGAAAGCGTGGGGAGCAAACAGG
>OTU_421
TGGGGAATTTTGGACAATGGGCGCAAGCCTGATCCAGCAATGCCGCGTGCAGGATGAAGGCCTTCGGGTTGTAAACTGCTTTTGTACGGAACGAAACGGCACTTTCTAATACAGAGTGCTAATGACGGTACCGTAAGAATAAGCACCGGCTAACTACGTGCCAGCAGCCGCGGTAATACGTAGGGTGCGAGCGTTAATCGGAATTACTGGGCGTAAAGCGTGCGCAGGCGGTTCTATAAGACAGGTGTGAAATCCCCGGGCTTAACCTGGGAATTGCACTTGTGACTGTAGAGCTGGAGTACGGCAGAGGGGGATGGAATTCCGCGTGTAGCAGTGAAATGCGTAGATATGCGGAGGAACACCGATGGCGAAGGCAGTCCCCTGGGCCTGTACTGACGCTCATGCACGAAAGCGTGGGGAGCAAACAGG
>OTU_422
TGGGGAATATTGGACAATGGGGGCAACCCTGATCCAGCAATGCCGCGTGTGTGAAGAAGGCCTTCGGGTTGTAAAGCACTTTAGGCTGGGAAGAAGTAGAGGCGTTTAAGAGATGTCTTTATTGACGGTACCAGCGGAATAAGCACCGGCTAACTCTGTGCCAGCAGCCGCGGTAATACAGAGGGTGCGAGCGTTAATCGGAGTTACTGGGCGTAAAGGGCGCGTAGGCGGTTATTTAAGTTAGTTGTAAAATCCCTGGGCTTAACCTAGGAGTGACGGCTAATACTGAGTGACTAGAGTACTGTAGAGGGTAGTGGAATTTCCGGTGTAGCGGTGAAATGCGTAGAGATCGGAAGGAACATCGGTGGCGAAGGCGGCTACCTGGACAGATACTGACGCTGAGGCGCGAGAGCGTGGGGAGCAAACAGG
>OTU_423
TGGGGAATATTGGACAATGGGCGCAAGCCTGATCCAGCCATGCCGCGTGTGTGAAGAAGGCCTTCGGGTTGTAAAGCACTTTTGTCCGGAAAGAAAAGCGGTCGGTTAATACCCGGTCGTTCTGACGGTACCGGAAGAATAAGCACCGGCTAACTTCGTGCCAGCAGCCGCGGTAATACGAAGGGTGCAAGCGTTACTCGGAATTACTGGGCGTAAAGCGTGCGTAGGTGGTTCGTTAAGTCTGCCGTGAAAGCCCCGGGCTCAACCTGGGAATGGCGGTGGATACTGGCGGGCTAGAGTGCGGTAGAGGGTAGTGGAATTCCCGGTGTAGCAGTGAAATGCGTAGAGATCGGGAGGAACATCAGTTGCGAAGGCGGCTACCTGGACCAGCACTGACACTGAGGCACGAAAGCGTGGGGAGCAAACAGG
>OTU_424
TGGGGAATTTTGGACAATGGGGGCAACCCTGATCCAGCAATGCCGCGTGAGTGAAGAAGGCCTTCGGGTTGTAAAGCTCTTTTGTTGGGGAAGAAAGGGTGGTTTCAAATAAAGGCCACTGATGACGGTACCCAAAGAATAAGCACCGGCTAACTACGTGCCAGCAGCCGCGGTAATACGTAGGGTGCAAGCGTTAATCGGAATTACTGGGCGTAAAGGGTGCGCAGGCGGTTTAGTAAGTCAGCTGTGAAATCCCCGGGCTCAACCTGGGAATGGCAGATGAGACTGCAAGGCTAGAGTGTGTCAGAGGGGGGTAGAATTCCACGTGTAGCAGTGAAATGCGTAGAGATGTGGAGGAACACCGATGGCGAAGGCAGCCCCCTGGGACAACACTGACGCTCAGGCACGAAAGCGTGGGGAGCAAACAGG
>OTU_425
TGGGGAATATTGGACAATGGGGGAAACCCTGATCCAGCGATGCCGCGTGGGTGAAGAAGGCCTTCGGGTTGTAAAGCCCTTTAAGTTGGGAAGAAGTTAGATGTGTGAATAGCACGTTTAATTGACGGTACCGGCAGAATAAGCGCCGGCAAACTCTGTGCCAGCAGCCGCGGTAATACAGAGGGCGCGAGCGTTAATCGGATTAACTGGGCGTAAAGGGCGCGTAGGCGGTTATGTGAGTGTGATGTGAAAGCCCTGGGCTTAACCTAGGAAGTGCATCGCAAACGACATGACTGGAGTATTGGAGAGGGTAGCGGAATTTCCGGTGTAGCGGTGAAATGCGTAGAGATCGGAAGGAACGTCAATGGCGAAGGCAGCTACCTGGCCAAATACTGACGCTGAGGCGCGAAAGCGTGGGGAGCAAACAGG
>OTU_426
TCGAGAATCTTTCGCAATGGGCGCAAGCCTGACGAAGCGACGCCGTGTGAGCGAAGAAGGCCTTCGGGTTGTAAAGCTCTTTCGCTAGGGAACAAGAGATGTACGATAACACCGTACAAATTTGATGGTACTTGGTAAAGAAGCACCGGCTAACTCCGTGCCAGCAGCTGCGGTAATACGGAGGGTGCAAGCATTGATCGGAATTACTGGGCGTAAAGGGCGCGTAGGCGGTCAGATCAGTCAGATGTGAAATTCCGGGGCTCAACCCCGGAGCTGCATTTGAAACTATTTGACTAGAGTATACTTAGGGAAAACGGAATTCCACGTGTAGCGGTGAAATGCGTAGATATGTGGAAGAACACCGGTGGTGAAGACGGTTTTCTGGGGTAAAACTGACGCTGAGGCGCGAAAGCTAGGGGAGCAAACAGG
>OTU_427
TGGGGAATATTGGACAATGGGGGCAACCCTGATCCAGCGATGCCGCGTGTGTGAAGAAGGCCTGCGGGTTGTAAAGCACTTTAGTAGGGGAGGAAAGGTTGGGCGATAATACCGCTTGACGATGACGTTACCCTAAGAATAAGCACCGGCAAACTCTGTGCCAGCAGCCGCGGTAATACAGAGGGTGCAAGCGTTAATCGGAATCACTGGGCGTAAAGGGTGCGTAGGTGGTTGTATAAGTTTCATGTGAAATCCCTGGGCTTAACCTGGGAACTGCATGGGAGACTGTATGACTAGAGTAGGGTAGAGGTGAGTGGAATTTCCGGTGTAGCGGTGAAATGCGTAGAGATCGGAAGGAACACCAGTGGCGAAGGCGGCTCACTGGACTCATACTGACACTGAGGCACGAAAGCGTGGGGAGCAAACAGG
>OTU_428
TCGAGAATCTTTCGCAATGGGCGAAAGCCTGACGAAGCGACGCCGTGTGAGCGAAGAAGGCCTTCGGGTTGTAAAGCTCTTTCGCTAGGGAACAAGAGAGGACGGATAACACCCGTCTGATTTGATGGTACTTGGTAAAGAAGCACCGGCTAACTCCGTGCCAGCAGCTGCGGTAATACGGAGGGTGCAAGCATTGATCGGAATTACTGGGCGTAAAGGGCGCGTAGGCGGCTTGAAAAGTCAGATGTGAAATTCCGGGGCTCAACCCCGGAGCTGCATATGAAACTTTCGAGCTTGAGGATAGTAAGGGAAAACGGAATTCCACGTGTAGCGGTGAAATGCGTAGATATGTGGAAGAACACCGGTGGTGAAGACGGTTTTCTGTGCTAGACCTGACGCTGAGGCGCGAAAGCTAGGGGAGCAAACAGG
>OTU_429
TGGGGAATCTTGGACAATGGGGGCAACCCTGATCCAGCGATGCCGCGTGGGTGAAGAAGGCCTTCGGGTTGTAAAGCCCTTTAGGCCGGGACGAAGGCAGTCGGATGAATAAGTCGATTGTTTGACGGTACCGGCGGAATAAGCACCGGCTAACTCTGTGCCAGCAGCCGCGGTAATACAGAGGGTGCGAGCGTTAATCGGAATTACTGGGCGTAAAGGGCGCGTAGGCGGTGGAATGTGAGAGATGTGAAAGCCCCGGGCTTAACCTGGGAAGAGCATCTTTAACTATTTGACTAGAGTGCAGCAGAGGGTGGCGGAATTTCCGGTGTAGCGGTGAAATGCGTAGATATCGGAAGGAACGTCGGTGGCGAAGGCGGCCACCTGGGCTGACACTGACGCTGAGGCGCGAAAGCGTGGGGAGCGAACAGG
>OTU_430
TGGGGAATCTTGCGCAATGCGCGAAAGCGTGACGCAGCAACGCCGCGTGGGGGAAGAAGGCCTTCGGGTTGTAAACCCCTTTCAGTTGGGACGAAGCTTCGTCGGTTAATAGCCGGCCGGAGTGACGGTACCTTCAGAAGAAGCCCCGGCTAACTACGTGCCAGCAGCCGCGGTAATACGTAGGGGGCTAGCGTTGTCCGGAATCATTGGGCGTAAAGCGCGTGTAGGCGGTCCGGTAAGTCCGCTGTGAAAGTCGGGGGCTCAACCCTCGGATGCCGGTGGATACTGTCGGGCTTGAGTACGGAAGAGGCGAGTGGAATTCCTGGTGTAGCGGTGAAATGCGCAGATATCAGGAGGAACACCAATTGCGAAGGCAGCTCGCTGGGACGTTACTGACGCTGAGACGCGAAAGCGTGGGGAGCAAACAGG
>OTU_431
TGGGGAATATTGCACAATGGACGAAAGTCTGATGCAGCGACGCCGCGTGGGTGATGAAGGCCTTCGGGTTGTAAAGCCCTGTCAGCAGGGAAAAAATCTTTCGTGCTAATACCACGGAGGGATGATGGTACCTGCAGAGGAAGCACCGGCTAACTCTGTGCCAGCAGCCGCGGTAATACAGAGGGTGCGAGCGTTGTTCGGAATTACTGGGCGTAAAGAGCGTGTAGGCGGTTTAGCAAGTCAGATGTGAAATCCCGGAGCCTAACTCCGGAAGTGCATTTGAAACTGCTAGGCTAGAGTGATGTAGAGGTTGGCGGAATACCCAGTGTAGAGGTGAAATTCGTAGATATTGGGTAGAACACCGGTGGCGAAGGCGGCCAACTGGGCATTAACTGACGCTGAGACGCGAAAGCGTGGGGAGCAAACAGG
>OTU_432
TGGGGAATTTTGGACAATGGGCGCAAGCCTGATCCAGCCATTCCGCGTGAGTGAAGAAGGCCTTCGGGTTGTAAAGCTCTTTCGGCAGGGAAGAAACGGCTACGGCTAATATCCGTGGCTAATGACGGTACCTGAAGAAGAAGCACCGGCTAACTACGTGCCAGCAGCCGCGGTAATACGTAGGGTGCGAGCGTTAATCGGAATTACTGGGCGTAAAGCGTGCGCAGGCGGTTTTGTAAGACAGATGTGAAATCCCCGGGCTTAACCTGGGAACTGCGTTTGTGACTGCAAGACTAGAGTACGGCAGAGGGGGGTGGAATTCCACGTGTAGCAGTGAAATGCGTAGAGATGTGGAGGAACACCGATGGCGAAGGCAGCCCCCTGGGTCGATACTGACGCTCATGCACGAAAGCGTGGGGAGCAAACAGG
>OTU_433
TGGGGAATATTGGACAATGGGGGGAACCCTGATCCAGCAATGCCGCGTGTGTGAAGAAGGCCTGAGGGTTGTAAAGCACTTTCAGTGGGGAGGAGGGTTGATTGGTTAAGAGCTGGTTAACTGGACGTTACCCACAGAAGAAGCACCGGCTAACTCCGTGCCAGCAGCCGCGGTAATACGGAGGGTGCGAGCGTTAATCGGAATTACTGGGCGTAAAGGGTGCGTAGGTGGTTTAATAAGTTAGCTGTGAAATTCCTGGGCTTAACCTGGGCAGGTCAGCTAAGACTGTTGAACTCGAGTATGGGAGAGGGTAGTGGAATTTCCGGTGTAGCGGTGAAATGCGTAGAGATCGGAAGGAACACCAGTGGCGAAGGCGGCTACCTGGCCTGATACTGACACTGAGGCACGAAAGCGTGGGGAGCAAACAGG
>OTU_434
TGAGGAATATTGCGCAATGGGCGAAAGCCTGACGCAGCGACGCCGCGTGGAGGATGACGGTCTTCGGATTGTAAACTCCTGTTAAGTGGGAAGAAAGACTCATTTCTAATAAAAATGAGGGATGACGGTACCATTAGAGAAAGCACCGGCTAACTTCGTGCCAGCAGCCGCGGTAATACGAGGGGTGCAAGCGTTATTCGGAATTATTGGGCGTAAAGGGTGCGTAGACGGTTTGTTAAGTCGATTGTTAAATTCTCCGGCCTAACTGGAGACCCACAGTCGAAACTGATAGACTAGAGGTTGGAAGAGAGAAGTGGAATTCTCGGAGTAGCGGTAAAATGCGTAGATCTCGAGAGGAACACCGATGGCGAAGGCAGCTTCTTGGTCCATACCTGACGTTGATGCACGAAAGCGTGGGGAGCAAACAGG
>OTU_435
TGGGGAATTTTGCGCAATGGGCTAACGCCTGACGCAGCAACGCCGCGTGGAGGATGAAGGTCTTTGGATTGTAAACTCCTGTCAGCAGGGAAAAAGGGAAGTGGCCTAATACGCCATTGACTTGATTGTACCTGCAGAGGAAGCCCCGGCTAACTCTGTGCCAGCAGCCGCGGTAATACAGAGGGGGCAAGCGTTATTCGGAATTATTGGGCGTAAAGGGCGCGTAGGCGGCTTTGCAAGTGACGGGTGAAAGCCCTCGGCTTAACCGAGGAACTGCCTGTCAGACTGTGAGGCTTGAGACCGGGAGAGGTGAGTGGAATTCCCAGTGTAGCGGTGAAATGCGTAGATATTGGGAGGAACACCAGTGGCGAAGGCGGCTCACTGGACCGGAACTGACGCTGAGGCGCGAAAGCGTGGGGAGCAAACAGG
>OTU_436
TGGGGAATTTTGGACAATGGGCGAAAGCCTGATCCAGCCATGCCGCGTGCGGGAAGAAGGCCTTCGGGTTGTAAACCGCTTTTGTCAGGGAAGAAATCTTTCAGGTTAATACCTTGAGAGGATGACGGTACCTGAAGAATAAGCACCGGCTAACTACGTGCCAGCAGCCGCGGTAATACGTAGGGTGCAAGCGTTAATCGGAATTACTGGGCGTAAAGCGTGCGCAGGCGGTTGTGCAAGACAGGTGTGAAATCCCCGGGCTTAACCTGGGAACTGCACTTGTGACTGCACAGCTGGAGTACGGCAGAGGGGGATGGAATTCCGCGTGTAGCAGTGAAATGCGTAGATATGCGGAGGAACACCGATGGCGAAGGCAGTCCCCTGGGCCTGTACTGACGCTCATGCACGAAAGCGTGGGGAGCAAACAGG
>OTU_437
TGGGGAATATTGGACAATGGGGGAAACCCTGATCCAGCGATGCCGCGTGTGTGAAGAAGGCCTGCGGGTTGTAAAGCACTTTAGTGGGGGAGGAGAGTTTGAATCTGAATAAGGTTTAAATGAGACGTTACTCCAAGAATAAGCACCGGCAAACTCTGTGCCAGCAGCCGCGGTAATACAGAGGGTGCGAGCGTTAATCGGAATCACTGGGCGTAAAGAGTGCGTAGGTGGTTATGTAAGCGTGATGTGAAATCCCTGGGCTTAACCTGGGAATGGCATCGCGAACTGTGTAGCTAGAGAACAGGAGAGGTGAGTGGAATTTCCGGTGTAGCAGTGAAATGCGTAGAGATCGGAAGGAACACCCGAGGCGAAGGCGGCTCACTGGCCTGTCACTGACACTGAGGCACGAAAGCGTGGGGAGCAAACAGG
>OTU_438
TGGGGAATATTGGACAATGGGGGCAACCCTGATCCAGCGATGCCGCGTGGGTGAAGAAGGCCTTCGGGTTGTAAAGCCCTTTAGGTTGGGAAGAAGGGTATACGTTGAATAGACGTGTACTTTGACGGTACCGACAGAATAAGCACCGGCAAACTCTGTGCCAGCAGCCGCGGTAATACAGAGGGTGCGAGCGTTAATCGGAGTTACTGGGCGTAAAGGGTGCGTAGGCGGTGATGTGAGTGTGATGTGAAAGCCCTGGGCTTAACCTAGGAAGTGCATTGCAAACGACATGACTGGAGTATAAGAGAGGGTGGCGGAATTTCCGGTGTAGCGGTGAAATGCGTAGAGATCGGAAGGAACGTCAATGGCGAAGGCAGCCACCTGGCTTAATACTGACGCTGAGGCACGAAAGCGTGGGGATCAAACAGG
>OTU_439
TGGGGAATATTGGACAATGGGCGCAAGCCTGATCCAGCAATGCCGCGTGTGTGAAGAAGGCCTGCGGGTTGTAAAGCACTTTCAGGGGGGAGAAAGAGGCTGTTGCTAATATCAACAGCGGATGATGTTACCCCCAGAAGAAGCACCGGCTAACTCTGTGCCAGCAGCCGCGGTAATACAGAGGGTGCGAGCGTTAATCGGAATTACTGGGCGTAAAGGGTGCGTAGGTGGCTACGTAAGTTAGGTGTGAAATTCCTAGGCTCAACCTGGGGACTGCGCCTGATACTGCGAAGCTAGAGTGTTGTAGAGGAAGGTGGAATTTCCAGTGTAGCGGTGAAATGCGTAGATATTGGAAGGAACATCGGTGGCGAAGGCGGCCTTCTGGACAAACACTGACACTGAGGCACGAAAGCGTGGGGAGCAAACAGG
>OTU_440
TGGGGAATTGTTCACAATGGGCGCAAGCCTGATGACGCAACGCCGCGTGGGGGATGAAGGTCTTCGGATTGTAAACCCCTGTCGAACGGGAAGAAAGACTCGGGAGCTAATCATCTCGAGAGTGACGGTACCGTTAAAGGAAGCCACGGCTAACTCTGTGCCAGCAGCCGCGGTAATACAGAGGTGGCAAGCGTTGTTCGGAATTACTGGGCGTAAAGGGCGCGTAGGCGGCCCACTAAGTCAGACGTGAAATCCCCCGGCTTAACCTGGGAACTGCGTCTGATACTGGAGGGCTTGAGTATGGGAGAGGGATGTAGAATTCCAGGTGTAGCGGTGAAATGCGTAGATATCTGGAGGAATACCGGTGGCGAAGGCGGCATCCTGGACCATTACTGACGCTGATGCGCGAAAGCTAGGGGAGCAAACGGG
>OTU_441
TGGGGAATATTGGACAATGGGGGAAACCCTGATCCAGCGATGCCGCGTGAGTGAAGAAGGCCTTCGGGTCGTAAAGCTCTTTAGGTTGGGAAGAAGGGTATTGAGCGAATAACTCAGTACTTTGACGGTACCGACAGAATAAGCACCGGCAAACTCTGTGCCAGCAGCCGCGGTAATACAGAGGGTGCGAGCGTTAATCGGATTTACTGGGCGTAAAGGGTGCGTAGGCGGTTCTATGAGTGTGATGTGAAAGCCCTGGGCTTAACCTAGGAAGTGCATCGCAAACGATAGAACTGGAGTATGTGAGAGGGTGGCGGAATTTCCGGTGTAGCGGTGAAATGCGTAGATATCGGAAGGAACGTCGATGGCGAAGGCAGCCACCTGGCACAATACTGACGCTGAGGCACGAAAGCGTGGGGATCAAACAGG
>OTU_442
TGGGGAATATTGGACAATGGGGGAAACCCTGATCCAGCGACGCCGCGTGTGTGAAGAAGGCCTGCGGGTTGTAAAGCACTTTTAGTGGGGATGAAAAGCCGAAGGCTAATACCTTTCGGTCTTGACCTAACCTACAGAAAAAGCACCGGCTAACTCTGTGCCAGCAGCCGCGGTAATACAGAGGGTGCAAGCGTTAATCGGAATTACTGGGCGTAAAGCGTGCGTAGACGGTTATGTAAGTCAGATGTGAAAGCCCCGGGCTTAACCTGGGAATGGCATTTGAGACTGCATAGCTAGGGTGCGGAAGAGGGAAGCGGAATTTCCGGTGTAGCGGTGAAATGCGTAGATATCGGAAGGAACACCAGTGGCGAAAGCGGCTTCCTGGTCCAGCACCGACGTTCAGGCACGAAAGCGTGGGGAGCAAACAGG
>OTU_443
TGGGGAATCTTGGACAATGGGGGCAACCCTGATCCAGCGATGCCGCGTGAGTGAAGAAGGCCTTCGGGTCGTAAAGCTCTTTAGGTTGGGAGGAAGTTTAGTAGTTTAAGAGATAACTAAATTGACTGTACCGACAGAATAAGCACCGGCAAACTCTGTGCCAGCAGCCGCGGTAATACAGAGGGTGCGAGCGTTAATCGGATTTACTGGGCGTAAAGGGCGCGTAGGCGGTCGTATGAGTGTGATGTGAAAGCCCCGGGCTTAACCTGGGAAGTGCATCGCAAACGATACGACTGGAGTAGGTGAGAGGGTGGCGGAATTTCCGGTGTAGCGGTGAAATGCGTAGAGATCGGAAGGAACGTCAATGGCGAAGGCAGCCACCTGGTACCATACTGACGCTGAGGCGCGAAAGCGTGGGGATCGAACAGG
>OTU_444
TGGGGAATCTTGCGCAATGCGCGAAAGCGTGACGCAGCAACACCGCGTGAGGGAAGACGGCCTTCGGGTTGTAAACCTCTTTCAGGAGGGACGAAGGCAGGCCGGTTAACAGCCGCGCCGGCTGACGGTACCTCCACAAGAAGCACCGGCTAACTACGTGCCAGCAGCCGCGGTAATACGTAGGGTGCAAGCGTTGTCCGGAATCATTGGGCGTAAAGCGCGCGTAGGCGGCCCGATAAGTCCGCTGTAAAAGTCAACGGCTCAACTGTTGAAGGCCGGTGGATACTGTCGGGCTAGAGTACGGAAGAGGCAAGTGGAACTCCTGGTGTAGCGGTGGAATGCGCAGATATCAGGAAGAACACCTATAGCGAAGGCAGCTTGCTGGGACGTTACTGACGCTAAGGCGCGAAAGCGTGGGGAGCGAACAGG
>OTU_445
TGGGGAATATTGCGCAATGGAGGAAACTCTGACGCAGCGACGCCGCGTGGGTGATGAAGGCCTTCGGGTTGTAAAGCCCTGTCGGCTGGGAAAAAGGTAGTCGTGCTAATACCACGATTGCTTGATGGTACCAGCAAAGGAAGCACCGGCTAACCCTGTGCCAGCAGCCGCGGTAATACAGGGGGTGCAAGCGTTGTTCGGAATTACTGGGCGTAAAGGGCGCGTAGGCGGCTTGGTAAGTCAGGCGTGAAATCCCGGAGCTTAACTCCGGAAGTGCGTTTGAAACTACCTCGCTAGAGTTCAGTAGAGGATGGTGGAATTCCCAGTGTAGAGGTGAAATTCGTAGATATTGGGAGGAACACCGGTGGCGAAGGCGGCCATCTGGGCTGCAACTGACGCTGAGGCGCGAAAGCGTGGGGATCAAACAGG
>OTU_446
TGAGGAATATTGCGCAATGGACGAAAGTCTGACGCAGCGACACCGCGTGGAGGATGACGGTTTTCGGATTGTAAACTCCTGTTAAGTGGGAAGAAAGACCTGTCTATAATACAGACGGGGGATGACGGTACCACTAGAGAAAGCACCGGCTAACTTCGTGCCAGCAGCCGCGGTAATACGAGGGGTGCAAGCGTTATTCGGATTGACTGGGCGTAAAGGGTGCGTAGGTGGCATGTTAAGTCTGTTGTTAAATTCTCCGGCCTAACCGGAGGTATGCAGTAGATACTGGCGTGCTAGAGGACAGAAGAGAGAAGTGGAATTCTCGGAGTAGCGGTAAAATGCGTAGATCTCGAGAGGAACACCGATGGCGAAGGCAGCTTCTTGGTCTGTTTCTGACACTGATGCACGAAAGCGTGGGTAGCAAACAGG
>OTU_447
TAGGGAATCTTCCGCAATGGACGAAAGTCTGACGGAGCAACGCCGCGTGAACGATGAAGGCCTTCGGGTCGTAAAGTTCTGTTGTTAGGGAAGAACAAGTACCAGAGTAACTGCTGGTACCTTGACGGTACCTAACCAGAAAGCCACGGCTAACTACGTGCCAGCAGCCGCGGTAATACGTAGGTGGCAAGCGTTGTCCGGAATTATTGGGCGTAAAGCGCGCGCAGGCGGTTTCTTAAGTCTGATGTGAAAGCCCACGGCTCAACCGTGGAGGGTCATTGGAAACTGGGGAACTTGAGTGCAGAAGAGGAGAGTGGAATTCCACGTGTAGCGGTGAAATGCGTAGAGATGTGGAGGAACACCAGTGGCGAAGGCGACTCTCTGGTCTGTAACTGACGCTGAGGCGCGAAAGCGTGGGGAGCGAACAGG
>OTU_448
TGGGGAATATTGGACAATGGGGGCAACCCTGATCCAGCAATGCCGCGTGTGTGAAGAAGGCCTTCGGGTTGTAAAGCACTTTAGGTTGGGAAGAAGGTGTATTGTTTAAGAGATGATACATTTGACTGTACCAACAGAATAAGCACCGGCTAACTCTGTGCCAGCAGCCGCGGTAATACAGAGGGTGCAAGCGTTAATCGGAGTTACTGGGCGTAAAGGGCGCGTAGGTGGTTTAGTAAGTGAGTTGTGAAATCCCTGGGCTTAACCTAGGAACTGCAACTTATACTGTTAGACTTGAGTACTGTAGAGGGTAGTGGAATTTCCGGTGTAGCGGTGAAATGCGTAGAGATCGGAAGGAACACCAGTGGCGAAGGCGGCTACCTGGACAGATACTGACACTGAGGCGCGAAAGCGTGGGGAGCAAACAGG
>OTU_449
TCGAGAATCTTTCGCAATGGGCGCAAGCCTGACGAAGCGACGCCGTGTGAGCGAAGAAGGCCTTCGGGTTGTAAAGCTCTTTCGCTAGGGAACAAGAAAGTCCGGATAATACTCGGACGATTTGATGGTACTTGGTAAAGAAGCACCGGCTAACTCCGTGCCAGCAGCTGCGGTAATACGGAGGGTGCAAGCATTGATCGGAATTACTGGGCGTAAAGGGCGCGTAGGCGGCCGAAAAAGTCAGATGTGAAATTCCAGGGCTCAACCCTGGAGCGGCATTTGAAACTTTTCGGCTAGAGTGCAATTAGGGAAAACGGAATTCCACGTGTAGCGGTGAAATGCGTAGATATGTGGAAGAACACCGGTGGTGAAGACGGTTTTCTGGGTTGTAACTGACGCTGAGGCGCGAAAGCTAGGGGAGCAAACAGG
>OTU_450
TGGGGAATTTTGGACAATGGGGGCAACCCTGATCCAGCAATGCCGCGTGTGTGAAGAAGGCCTTCGGGTTGTAAAGCACTTTTGTCCGGAAAGAAAACTTCGTCCCTAATATGGATGGAGGATGACGGTACCGGAAGAATAAGCACCGGCTAACTACGTGCCAGCAGCCGCGGTAATACGTAGGGTGCGAGCGTTAATCGGAATTACTGGGCGTAAAGCGTGCGCAGGCGGTGATGTAAGACCGATGTGAAATCCCCGGGCTTAACCTGGGAACTGCATTGGTGACTGCATTGCTGGAGTATGGCAGAGGGGGGTGGAATTCCACGTGTAGCAGTGAAATGCGTAGAGATGTGGAGGAACACCGATGGCGAAGGCAGCCCCCTGGGCCAATACTGACGCTCATGCACGAAAGCGTGGGGAGCAAACAGG
>OTU_451
TGGGGAATTTTGGACAATGGGGGAAACCCTGATCCAGCCATCCCGCGTGTGCGATGAAGGCCTTCGGGTTGTAAAGCACTTTTGGCAGGAAAGAAACGTCGCGGGTTAATACCCCGCGAAACTGACGGTACCTGCAGAATAAGCACCGGCTAACTACGTGCCAGCAGCCGCGGTAATACGTAGGGTGCAAGCGTTAATCGGAATTACTGGGCGTAAAGCGTGCGCAGGCGGTTCGGAAAGAAAGATGTGAAATCCCAGAGCTTAACTTTGGAACTGCATTTTTAACTACCGGGCTAGAGTGTGTCAGAGGGAGGTGGAATTCCGCGTGTAGCAGTGAAATGCGTAGATATGCGGAGGAACACCGATGGCGAAGGCAGCCTCCTGGGATAACACTGACGCTCATGCACGAAAGCGTGGGGAGCAAACAGG
>OTU_452
TGGGGAATCTTGGACAATGGGGGCAACCCTGATCCAGCGATGCCGCGTGAGTGAAGAAGGCCTTCGGGTCGTAAAGCTCTTTAGGTTGGGAGGAAGGCTAGTATTTTAAGAGATAACTAGTTTGACTGTACCGACAGAATAAGCACCGGCAAACTCTGTGCCAGCAGCCGCGGTAATACAGAGGGTGCGAGCGTTAATCGGATTTACTGGGCGTAAAGGGTGCGTAGGCGGTTATATGAGTGTGATGTGAAAGCCCCGGGCTTAACCTGGGAAGAGCATTGCAAACGATATGACTGGAGTAGTTGAGAGGGTGATGGAATTTCCGGTGTAGCGGTGAAATGCGTAGAGATCGGAAGGAACGTCAATGGCGAAGGCAGTCACCTGGCAACATACTGACGCTGAGGCACGAAAGCGTGGGTAGCGAACAGG
>OTU_453
TGGGGAATTTTGGACAATGGGGGCAACCCTGATCCAGCCATGCCGCGTGCGGGAAGAAGGCCTTCGGGTTGTAAACCGCTTTTGTTCGGGAAGAAATCCTCTGGGCTAATACCCCGGGGGGATGACGGTACCGGAAGAATAAGCGCCGGCTAACTACGTGCCAGCAGCCGCGGTAATACGTAGGGTGCGAGCGTTAATCGGAATTACTGGGCGTAAAGCGTGCGCAGGCGGTTGTGCAAGACAGATGTGAAATCCCCGGGCTTAACCTGGGAACTGCATTTGTGACTGCACGGCTAGAGTGCGGCAGAGGGGAGTGGAATTCCGCGTGTAGCAGTGAAATGCGTAGATATGCGGAGGAACACCGATGGCGAAGGCAGCTCCCTGGGCCTGCACTGACGCTCATGCACGAAAGCGTGGGGAGCAAACAGG
>OTU_454
TGGGGAATATTGGACAATGGGGGCAACCCTGATCCAGCAATGCCGCGTGTGTGAAGAAGGCCTGAGGGTTGTAAAGCACTTTCAGTGGGGAGGAGGATTGCTAGGTTAAGAGCTAGGTAATTGGACGTTACCCACAGAAGAAGCACCGGCTAACTCCGTGCCAGCAGCCGCGGTAATACGGAGGGTGCGAGCGTTAATCGGAATTACTGGGCGTAAAGGGTGCGTAGGTTGTTGAATAAGTTATCTGTGAAATCCCCGGGCTTAACCTGGGCAGGTCAGATAAGACTGTTTGACTCGAGTATGGGAGAGGGTAGTGGAATTTCCGGTGTAGCGGTGAAATGCGTAGAGATCGGAAGGAACACCAGTGGCGAAGGCGGCTACCTGGCCTGATACTGACACTGAAGCACGAAAGCGTGGGGAGCAAACAGG
>OTU_455
TCGAGAATCTTTCGCAATGGACGAAAGTCTGACGAAGCGACGCTGTGTGAGCGATGAAGGCCTTCGGGTTGTAAAGCTCTTTCGCATAAGAACAAGAAACGTTGGTTAATAGCCAGCGGATTTGAGGGTACTATGTAAAGAAGCACCGGCTAACTCCGTGCCAGCAGCTGCGGTAATACGGAGGGTGCAAGCATTAATCGGATTTATTGGGCGTAAAGGGCGCGTAGGCGGATGTAAAAGTCAGATGTGAAATTCCGAAGCTCAACTTCGGAGCTGCATTTGAAACTCTATATCTAGAGGGATGGCGGAGAAAATGGAATTCCACGTGTAGCGGTGAAATGCGTAGATATGTGGAAGAACACCAGTGGCGAAAGCGGTTTTCTAGCTATTTCCTGACGCTGAGGCGCGAGAGCAAGGGGAGCAAACAGG
>OTU_456
TGGGGAATATTGGACAATGGGGGAAACCCTGATCCAGCAATGCCGCGTGTGTGAAGAAGGCCTGCGGGTTGTAAAGCACTTTCGGTGGGGAGGAGAGGCTTAGAGTTAATACCTCTAAGCGGAGACGTTACCCACAGAAGAAGCACCGGCTAACTCTGTGCCAGCAGCCGCGGTAATACAGAGGGTGCAAGCGTTAATCGGAATTACTGGGCGTAAAGGGTGCGTAGGTGGTTACATAAGTTAGGTGTGAAAGTCCAGGGCTTAACCTTGGGACTGCGCCTAATACTGTGTGGCTAGAGTACTGTAGAGGAAGGTGGAATTTCCAGTGTAGCGGTGAAATGCGTAGATATTGGAAGGAACATCAGTGGCGAAGGCGACTTTCTGGACAGATACTGACACTGAGGCACGAAAGCGTGGGGAGCAAACAGG
>OTU_457
TGGGGAATATTGGACAATGGGCGAAAGCCTGATCCAGCAATGCCGCGTGTGTGAAGAAGGCCTTCGGGTTGTAAAGCACTTTCAGTGGGGAAGAAAAAGTCGAAGATAATATCTTCGAAAATTGACGTTACCCACAGAAGAAGCACTGGCTAACTCTGTGCCAGCAGCCGCGGTAATACAGAGAGTGCGAGCGTTAATCAGAATTACTGGGCGTAAAGCGCATGTAGGTGGATAATTAAGTCGAATGTGAAAGCCCCGAGCTCAACTTGGGAATTGCATCCGATACTGGTTATCTAGAGTATGGTAGAGGGAAGTGGAATTTCCGGTGTAGCGGTGAAATGCGTAGATATCGGAAGGAACACCAGTGGCGAAAGCGGCTTCCTGGACTAATACTGACACTGAGGTGCGAAAGCGTGGGGAGCAAACAGG
>OTU_458
TGGGGAATATTGGACAATGGGCGCAAGCCTGATCCAGCAATGCCGCGTGTGTGAAGAAGGCCTGCGGGTTGTAAAGCACTTTCGGTGGGGAGAAAGAGGCTGTGAGTAATCCTCACGGTGGATGATGTTACCCACAGAAGAAGCACCGGCTAACTCTGTGCCAGCAGCCGCGGTAATACAGAGGGTGCGAGCGTTAATCGGAATTACTGGGCGTAAAGGGTGCGTAGGTGGTTGTATCAGTTAGGTGTGAAATTCCCGGGCTTAACCTGGGGACTGTGCTTAATACTGTACGACTAGAGTCTTGTAGAGGAAGGTGGAATTTCCGGTGTAGCGGTGAAATGCGTAGATATCGGAAGGAACATCAGTGGCGAAGGCGACCTTCTGGACAAAGACTGACACTGAGGCACGAAAGCATGGGGAGCAAACAGG
>OTU_459
TGGGGAATCTTGCGCAATGCGCGAAAGCGTGACGCAGCAACACCGCGTGAGGGAAGACGGCCTTAGGGTTGTAAACCTCTTTCAGATGGGACGAAGGTTGTCCGGTGAATAGCCGAGATGATTGACGGTACCGTCAGAAGAAGCTCCGGCTAACTACGTGCCAGCAGCCGCGGTAATACGTAGGGAGCGAGCGTTGTCCGGAATCATTGGGCGTAAAGAGCACGTAGGTGGATCAATTAGTCTGCTGTGAAAGTCGAAGGCTCAACCTTCGAAAGCCGGTGGATACTGTTGATCTAGAGTACGGAAGAGGCGAGTGGAATTCCTGGTGTAGCGGTGGAATGCGCAGATATCAGGAGGAACACCAATAGCGAAGGCAGCTCGCTGGGACGTTACTGACACTAAGGTGCGAAAGCGTGGGGAGCAAACAGG
>OTU_460
TGGGGAATCTTGGACAATGGGGGAAACCCTGATCCAGCAATGCCGCGTGTGGGATGAAGGCCCTCGGGTTGTAAACCACTTTTGGCAGGAAAGAAATCGCCTGTGCTAATACCATGGGCGGATGACGGTACCTGCAGAATAAGCACCGGCTAACTACGTGCCAGCAGCCGCGGTAATACGTAGGGTGCGAGCGTTAATCGGAATTACTGGGCGTAAAGCGTGCGCAGGCGGTTTTGTAAGACAGATGTGAAATCCCCGGGCTTAACCTGGGAACTGCATTTGTGACTGCAAGACTAGAGTGTGTCAGAGGGAGGTGGAATTCCGCGTGTAGCAGTGAAATGCGTAGAGATGCGGAAGAACACCGATGGCGAAGGCAGCCTCCTGGGATAACACTGACGCTCAGGCACGAAAGCGTGGGGAGCAAACAGG
>OTU_461
TGGGGAATATTGGACAATGGGGGCAACCCTGATCCAGCGACGCCGCGTGTGTGAAGAAGGCCTGCGGGTTGTAAAGCACTTTTAGTGGGGACAAAAAGCCATCGGCTAATACCGGGTGGTCTTGATTTAACCCAAAGAAAAAGCACCGGCTAACTCTGTGCCAGCAGCCGCGGTAATACAGAGGGTGCGAGCGTTAATCGGAATTACTGGGCGTAAAGCGTGCGTAGACGGTTTCGTAAGTCGGGTGTGAAATCCCCGGGCTCAACCTGGGAATTGCATTCGAAACTGCGAGGCTAGGGTACGGAAGAGGGAAGCGGAATTTCTGGTGTAGCGGTGAAATGCGTAGATATCAGAAGGAACATCAGTGGCGAAAGCGGCTTCCTGGTCCAGTACCGACGTTCAGGCACGAAAGCGTGGGGAGCAAACAGG
>OTU_462
TGGGGAATTTTGGACAATGGGGGCAACCCTGATCCAGCAATGCCGCGTGAGTGAAGAAGGCCTTCGGGTTGTAAAGCTCTTTTGTCAGGGAAGAAACGGTTGGGGCTAATATCCCCGGCTAATGACGGTACCTGAAGAATAAGCACCGGCTAACTACGTGCCAGCAGCCGCGGTAATACGTAGGGTGCAAGCGTTAATCGGAATTACTGGGCGTAAAGCGTGCGCAGGCGGTTTTGTAAGACTGTCGTGAAATCCCCGGGCTTAACCTGGGAATGGCGATGGTGACTGCAAGGCTAGAGTTTGGCAGAGGGGGGTAGAATTCCACGTGTAGCAGTGAAATGCGTAGAGATGTGGAGGAACACCGATGGCGAAGGCAGCCCCCTGGGTCAAAACTGACGCTCATGCACGAAAGCGTGGGGAGCAAACAGG
>OTU_463
TGGGGAATTTTGGACAATGGGGGCAACCCTGATCCAGCCATTCCGCGTGAGTGAAGAAGGCCTTCGGGTTGTAAAGCTCTTTCGCAAGGGAAGAAAACTTAGTCTCTAACATAGGCTGAGGCTGACGGTACCTTGATAAGAAGCACCGGCTAACTACGTGCCAGCAGCCGCGGTAATACGTAGGGTGCGAGCGTTAATCGGAATTACTGGGCGTAAAGCGTGCGCAGGCGGTTTTGAAAGTCAGATGTGAAATCCCCGGGCTCAACCTGGGAACTGCGTTTGAAACTCCAAAGCTAGAGTATGGGAGAGGGGGGTAGAATTCCACGTGTAGCAGTGAAATGCGTAGAGATGTGGAGGAATACCAATGGCGAAGGCAGCCCCCTGGCCTAATACTGACGCTCATGCACGAAAGCGTGGGGAGCAAACAGG
>OTU_464
TGGGGAATATTGGACAATGGGGGCAACCCTGATCCAGCCATGCCGCGTGTGTGAAGAAGGCCTTCGGGTTGTAAAGCACTTTAAGTGGGGAGAAAGGCTCGGCAGCTAATATCTGCCGGGATTGATGCTACCCACAGAATAAGCACCGGCTAACTCTGTGCCAGCAGCCGCGGTAATACAGAGGGTGCAAGCGTTAATCGGAATTACTGGGCGTAAAGCGCGCGTAGGCGGCTGCCTAAGTCGGATGTGAAATCCCCGGGCTTAACCTGGGAACTGCATTCGATACTGGGCGGCTAGAGTATGAGAGAGGGAGGTAGAATTCCACGTGTAGCGGTGAAATGCGTAGATATGTGGAGGAATACCGGTGGCGAAGGCGGCCTCCTGGCTTAATACTGACGCTGAGGTGCGAAAGCGTGGGGAGCAAACAGG
>OTU_465
TAGGGAATATTGGACAATGGGGGAAACCCTGATCCAGCAACGCCGCGTGGATGATGAAGCTTTTTGGAGTGTAAAATCCTGTCAGTGGGGACGAAACGTCCGGGTAGGAAATGACCCGGGCCTGACTGTACCCGCAGAGGAAGTTCCGGCCAACTCCGTGCCAGCAGCCGCGGTAATACGGGGGGAACGAGCGTTGTTCGGATTTACTGGGCGTAAAGGGTACGCAGGCGGGGAGACAAGTCAGATGTGAAAACCCAAAGCTTAACTCTGGGCCTGCATTTGATACTGTTTCTCTTGAGTACGGGAGAGGATAGCGGAATTCTTGGTGTAGCGGTGAAATGCGTAGATATCAAGAAGAACACCGGTGGCGAAGGCGGCTATCTGGCCCGATACTGACGCTCATGTGCGAAGGCAAGGGGAGCAAACAGG
>OTU_466
TGGGGAATTTTGGACAATGGGCGCAAGCCTGATCCAGCCATGCCGCGTGAGTGAAGAAGGCCTTCGGGTTGTAAAGCTCTTTCGGCCGGGACGAAATCGCCCTCGTGAATATCGGGGGTGGATGACGGTACCGGAATAAGAAGCACCGGCTAACTACGTGCCAGCAGCCGCGGTAATACGTAGGGTGCGAGCGTTAATCGGAATTACTGGGCGTAAAGCGTGCGCAGGCGGTTTTGTAAGCCAGATGTGAAATCCCCGGGCTTAACCTGGGAACTGCATATGGGACTGCAAGGCTAGAGTACGGCAGAGGGAGGTGGAATTCCACGTGTAGCAGTGAAATGCGTAGATATGTGGAGGAACACCGATGGCGAAGGCAGCCTCCTGGGCTAGTACTGACGCTCATGCACGAAAGCGTGGGGAGCAAACAGG
>OTU_467
TAGGGAATATTGGACAATGGGGGAAACCCTGATCCAGCGATGCCGCGTGGATGATGAAGGCCTTCGGGTCGTAAAGTCCTTTTCTGAGGGAAGAACTGTCGGACGAGGAAATGCGTCTGATTTGACGGTACCTCAGGAATAAGCAACGGCTAACTCCGTGCCAGCAGCCGCGGTAATACGGAGGTTGCAAGCGTTGTTCGGAATAACTGGGCGTAAAGGGAGCGCAGGCGGCTTGGTAAGTCTAAAGTGAAATTCCAGGGCTCAACCCTGGACGTGCTTTGGATACTGCCTGGCTTGAGTACGTGAGAGGAGATTGGAATTCCAGGTGTAGCGGTGAAATGCGTAGATATCTGGAGGAACACCGGTGGCGAAAGCGGATCTCTGGCACGTTACTGACGCTGAGGCTCGAAAGCATGGGGAGCAAACGGG
>OTU_468
TGGGGAATTTTGGACAATGGGCGCAAGCCTGATCCAGCAATGCCGCGTGCAGGATGAAGGCCTTCGGGTTGTAAACTGCTTTTGTACGGAACGAAAAGCTTCGGGCTAATACCCTGGAGTCATGACGGTACCGTAAGAATAAGCACCGGCTAACTACGTGCCAGCAGCCGCGGTAATACGTAGGGTGCAAGCGTTAATCGGAATTACTGGGCGTAAAGCGTGCGCAGGCGGTTTTGTAAGACAGTGGTGAAATCCCCGGGCTCAACCTGGGAACTGCCATTGTGACTGCAAGGCTGGAGTGCGGCAGAGGGGGATGGAATTCCGCGTGTAGCAGTGAAATGCGTAGATATGCGGAGGAACACCGATGGCGAAGGCAATCCCCTGGGCCTGCACTGACGCTCATGCACGAAAGCGTGGGGAGCAAACAGG
>OTU_469
TGGGGAATTTTGGACAATGGGCGCAAGCCTGATCCAGCCATGCCGCGTGAGTGAAGAAGGCCTTCGGGTTGTAAAGCTCTTTCGGCCGGAACGAAATCGATCGGGTTAACACCTCGGTTGGATGACGGTACCGGAAGAAGAAGCACCGGCTAACTACGTGCCAGCAGCCGCGGTAATACGTAGGGTGCAGGCGTTAATCGGAATTACTGGGCGTAAAGCGTGCGCAGGCGGCTTCCTAAGTCAGATGTGAAATCCCCGGGCTTAACCTGGGAACTGCGTTTGAAACTGGGAGGCTAGAGTGCGGCAGAGGGGGGTGGAATTCCACGTGTAGCAGTGAAATGCGTAGATATGTGGAGGAACACCGATGGCGAAGGCAGCCCCCTGGGCCAGCACTGACGCTCATGCACGAAAGCGTGGGGAGCAAACAGG
>OTU_470
TGGGGAATTTTGGACAATGGGGGCAACCCTGATCCAGCAATGCCGCGTGTGTGAAGAAGGCCTGCGGGTTGTAAAGCACTTTAGGTGGGGAGAAAGACGGGTGGTCGAATAAACTATCCGGTTGCTGTTACCCACAAAATAAGCACCGGCTAACTCTGTGCCAGCAGCCGCGGTAATACAGAGGGTGCAAGCGTTAATCGGAATGACTGGGCGTAAAGCGCATGTAGGTGGTCTAATTAGTTTGATGTGAAAGCCCTGGGCTTAACCTGGGAATGGCGTTGAAAACGGTTAGACTGGAGTCAGACAGAGGGTCGTGGAATTTCCGGTGTAGCGGTGAAATGCATAGATATCGGAAAGAACATCAGTGGCGAAGGCGGCGGCCTGGGTCTAGACTGACATTAAAGTGCGAAGGCGTGGGGAGCAAACAGG
>OTU_471
TCGAGAATTTTTCGCAATGGGCGCAAGCCTGACGGAGCGACGCCGTGTGAGTGATGAAGGCCTTTGGGTTGTAAAACTCTTTCGCCTGTGAAAAAGATAGTTGAGCGAATAACTCGATGATCTGATGGTAACAGGTAAAGAAGCACCGGCTAACTCCGTGCCAGCAGCTGCGGTAATACGGAGGGTGCAAGCATTGATCGGAATTATTGGGCGTAAAGGGCGCGTAGGCGGCAAGATAAGTTTGGTGTGAAATACCGTGGCTCAACCACGGTGCTGCGCTGAATACTGTCTAGCTGGAGTGTAGTGTGGGAAAACAGAATTTCGCATGTAGCGGTGAAATGCGTAGATATGCGAAGGAATACCGGTGGTGAAGGCGGTTTTCTGTGCTACAACTGACGCTGAGGCGCGAGAGCAAGGGGAGCAAACAGG
>OTU_472
TGGGGAATATTGGACAATGGGGGCAACCCTGATCCAGCAATACCGCGTGTGTGAAGAAGGCCTTAGGGTTGTAAAGCACTTTAGGTTGGGAAGAAGGTATGTTGTTTAAGAGATGGCATATTTGACGGTACCAACAGAATAAGCACCGGCTAACTCTGTGCCAGCAGCCGCGGTAATACAGAGGGTGCAAGCGTTAATCGGAGTTACTGGGCGTAAAGGGCGCGTAGGCGGTTATTTAAGTGAGATGTGAAAGCCCTGGGCTTAACCTAGGAACTGCATCTTATACTGGATAGCTGGAGTATTGTAGAGGGTAGTGGAATTTCCGGTGTAGCGGTGAAATGCGTAGAGATCGGAAGGAACACCAGTGGCGAAGGCGGCTACCTGGACAAATACTGACGCTGAGGCGCGAAAGCGTGGGGATCAAACAGG
>OTU_473
TGGGGAATCTTGCGCAATGCGCGAAAGCGTGACGCAGCAACGCCGCGTGGGGGAAGACGGCCTTCGGGTTGTAAACCCCTTTCAGGAGGGACGAAGGTTCACCGGTGAATAGCCGTGTGGATTGACGGTACCTCCAGAAGAAGCTCCGGCTAACTACGTGCCAGCAGCCGCGGTAATACGTAGGGGGCAAGCGTTGTCCGGAATCATTGGGCGTAAAGCGCGCGTAGGCGGCCCTGTAAGTCCGTTGTGAAAGTCGAAGGCTCAACCTTCGAAAGCCGATGGATACTGCAGGGCTAGAGTCCGGAAGAGGCGAGTGGAATTCCTGGTGTAGCGGTGGAATGCGCAGATATCAGGAGGAACACCAATAGCGAAGGCAGCTCGCTGGGACGGTACTGACGCTAAGGCGCGAAAGCGTGGGGAGCGAACAGG
>OTU_474
TGGGGAATTTTGGACAATGGGGGCAACCCTGATCCAGCCATGCCGCGTGTGTGAAGAAGGCCTTCGGGTTGTAAAGCACTTTCGGCCGGAACGAAATCGCCCGTGTTAACAGCGCGGGTGGATGACGGTACCGGAAGAAGAAGCACCGGCTAACTACGTGCCAGCAGCCGCGGTAATACGTAGGGTGCGAGCGTTAATCGGAATTACTGGGCGTAAAGGGTGCGCAGGCGGCTCCGCATGTCGGGCGTGAAATCCCCGGGCTTAACCTGGGAATTGCGTCCGAAACTATGGAGCTGGAGTGTGGCAGAGGGAGGTGGAATTCCACGTGTAGCGGTGAAATGCGTAGAGATGTGGAGGAACACCGATGGCGAAGGCAGCCTCCTGGGCCAACACTGACGCTCATGCACGAAAGCGTGGGGAGCAAACAGG
>OTU_475
TGGGGAATTTTGGACAATGGGGGCAACCCTGATCCAGCCATGCCGCGTGTGTGAAGAAGGCCTTCGGGTTGTAAAGCACTTTCGGACGGAACGAAATCGCGCGGGTGAACATCCCGCGTGGATGACGGTACCGTAAGAAGAAGCACCGGCTAACTACGTGCCAGCAGCCGCGGTAATACGTAGGGTGCGAGCGTTAATCGGAATTACTGGGCGTAAAGTGTGCGCAGGCGGCCGCGCAAGTCGAGTGTGAAAGCCCCGGGCTTAACTTGGGAATTGCGCTCGAAACTACGTGGCTGGAGTGTGGCAGAGGAAGGTGGAATTCCAGGTGTAGCGGTGAAATGCGTAGAGATCTGGAGGAACACCGATGGCGAAGGCAGCCTTCTGGGCCAACACTGACGCTCATGCACGAAAGCGTGGGGAGCAAACAGG
>OTU_476
TGGGGAATATTGGACAATGGGGGAAACCCTGATCCAGCGACGCCGCGTGTGTGAAGAAGGCCTGCGGGTTGTAAAGCACTTTTAGTAGAGATGAAAAGTTTCAGGATAACACCTTGGGACTTTGACCTAACCTACAGAAAAAGCACCGGCTAACTCTGTGCCAGCAGCCGCGGTAATACAGAGGGTGCGAGCGTTAATCGGAATTACTGGGCGTAAAGCGCGCGTAGGCGGTTTTGTAAGTCGGATGTGAAAGCCCCGGGCTTAACCTGGGAACTGCATTCGAGACTGCATGACTAGAGTATTGGAGAGGGCAGTGGAATTTCCGGTGTAGCGGTGAAATGCGTAGATATCGGAAGGAACATCAGTGGCGAAAGCGACTGCCTGGCCAAATACTGACGCTCATGTGCGAAAGCGTGGGGAGCAAACAGG
>OTU_477
TGGGGAATATTGGACAATGGGGGCAACCCTGATCCAGCAATACCGCGTGTGTGAAGAAGGCCTTAGGGTTGTAAAGCACTTTAGGCTGGGAAGAAGCGATATAGGTTAAGAGCTAATATTGTTGACGGTACCAGCAGAATAAGCACCGGCTAACTCTGTGCCAGCAGCCGCGGTAATACAGAGGGTGCAAGCGTTAATCGGAATTACTGGGCGTAAAGGGCGCGTAGGTGGTTATGTAAGTGAGATGTGAAATCCCCGGGCTTAACCTGGGAATGGCATCTTATACTGCATAGCTGGAGTACATGAGAGGGTAGTGGAATTTCCGGTGTAGCGGTGAAATGCGTAGATATCGGAAGGAACACCAGTGGCGAAGGCGGCTACCTGGCATGATACTGACACTGAGGCGCGAAAGCGTGGGGAGCAAACAGG
>OTU_478
TCGAGAATAATTCACAATGGGGGCAACCCTGATGGTGCAACGCCGCGTGGAGGATGAAGGTCTTCGGATTGTAAACTCCTGTCATCTGGGAGTAAGACCTGGCTGTGAATAGCAGACAGGGTTGATAGTACCAGAAGAGGAAGGGACGGCTAACTTCGTGCCAGCAGCCGCGGTAATACGAAGGTCCCGAGCGTTGTTCGGAATCACTGGGCGTAAAGGGAGCGTAGGCGGCGTGGTAAGTCAGATGTGAAATCCCGGGGCTCAACCTCGGAACTGCATCCGATACTGCCATGCTAGAGGACTGGAGAGGTGACTGGAATTCTCGGTGTAGCAGTGAAATGCGTAGAGATCGAGAGGAACACTCGTGGCGAAAGCGAGTCACTGGACAGTATCTGACGCTGAGGCTCGAAGGCTAGGGGAGCGAAAGGG
>OTU_479
TCGAGAATCTTCCGCAATGGGCGCAAGCCTGACGGAGCGACGCCGCGTGGAGGACGAAGGCCTTCGGGTTGTAAACTCCTGTCACGAGTTAAGAAGGTGCCATTTCGAACAGAGGTGGCATTTGACGTAAGCTCGAGAGGAAGCACTGGCTAACTCTGTGCCAGCAGCCGCGGTAATACAGAGAGTGCAAACGTTGTTCGGAATTACTGGGCTTAAAGCGCACGTAGGCGGCGTCGTAAGTGTCGGGTGAAATCCCACGGCTCACCCGTGGAACTGCCCGGCATACTGCGACGCTCGAGTGTGGTAGGGAAGAGCGGAACTCCTGGTGGAGCGGTGAAATGCGTAGATATCAGGAGGAACACCGGTGGCGAAGGCGGCTCTTTGGTCCACAACTGACGCTGAGGTGCGAAAGCCAGGGGAGCAAACGGG
>OTU_480
TGGGGAATATTGCACAATGGGCGAAAGCCTGATGCAGCCATGCCGCGTGTGTGAAGAAGGCCTTCGGGTTGTAAAGCACTTTAGGCGGGGAGGAAAAGCGTACGGTTAATAACCGTGCGCCGTGACGTTACCCGCAGAATAAGCACCGGCTAACTCCGTGCCAGCAGCCGCGGTAATACGGAGGGTGCAAGCGTTAATCGGAATTACTGGGCGTAAAGCGCGCGTAGGCGGTTTAATAAGCGGAGTGTGAAATCCCCGGGCTCAACCTGGGAACTGCATTCCGAACTGTTAAGCTAGAGTATGAGAGAGGGTGGCGGAATTCCGAGTGTAGCGGTGAAATGCGTAGATATTCGGAGGAACACCAGTGGCGAAGGCGGCCACCTGGATCAATACTGACGCTGAGGCGCGAAAGCGTGGGTAGCAAACAGG
>OTU_481
TGGGGAATATTGGACAATGGGGGCAACCCTGATCCAGCAATGCCGCGTGTGTGAAGAAGGCCTGCGGGTTGTAAAGCACTTTAGGTAACGAGGAAAGTCTGGGTGTTAATAGCATCTAGAATTGACGTTAGTTACAGAATAAGCACCGGCTAACTCTGTGCCAGCAGCCGCGGTAATACAGAGGGTGCAAGCGTTAATCGGAATGACTGGGCGTAAAGCGTGCGTAGGTGGTTAATTAAGTTAGATGTGAAATCCCCGGGCTTAACCTGGGAACTGCATTTAAAACTGGTTGACTAGAGTGTGGGAGAGGTAAGTGGAATTTCCGGTGTAGCGGTGAAATGCGTAGATATCGGAAGGAACACCAGTGGCGAAGGCGGCTTACTGGCCTAACACTGACACTGAGGCACGAAAGCGTGGGGAGCAAACAGG
>OTU_482
TGGGGAATATTGCACAATGGGCGCAAGCCTGATGCAGCCATGCCGCGTGTGTGAAGAAGGCCTTCGGGTTGTAAAGCACTTTCAGCGAGGAGGAAGGTGGTGAGCTTAATACGCTCATCAATTGACGTTACTCGCAGAAGAAGCACCGGCTAACTCCGTGCCAGCAGCCGCGGTAATACGGAGGGTGCAAGCGTTAATCGGAATTACTGGGCGTAAAGCGCACGCAGGCGGTTTGTTAAGTCAGATGTGAAATCCCCGGGCTCAACCTGGGAACTGCATTTGAAACTGGCAAGCTAGAGTCTCGTAGAGGGGGGTAGAATTCCAGGTGTAGCGGTGAAATGCGTAGAGATCTGGAGGAATACCGGTGGCGAAGGCGGCCCCCTGGACGAAGACTGACGCTCAGGTGCGAAAGCGTGGGGAGCAAACAGG
>OTU_483
TGGGGAATCTTGCACAATGGGCGAAAGCCTGATGCAGCGACGCCGCGTGGAGGATGAAGGTCTTCGGATTGTAAACTTCTGTTAAGTGGGACGAAATAGCTTTTGTTAATAGCAAAAGAAGATGACGGTACCATTAAAGAAAGCACCGGCTAACTTCGTGCCAGCAGCCGCGGTAATACGAAGGGTGCGAGCGTTATTCGGATTGATTGGGCGTAAAGGGTGCGCAGGCGGCAAGTTAAGTCAATCGTCAAATTTCCCGGCTCAACCGGGAATCGGCGGCAGATACTGACTGGCTAGAGGATGGAAGAGAGAAGTGGAATTCTCGGAGTAGCGGTAAAATGCGTAGATCTCGAGAGGAACACCGATGGCGAAGGCAGCTTCTTGGTCCATTTCTGACGCTCATGCACGAAAGCGTGGGGAGCAAACAGG
>OTU_484
TGAGGAATATTGCGCAATGGGCGAAAGCCTGACGCAGCGACGCCGCGTGGAGGATGAAGGTCTTCGGATTGTAAACTCCTGTCAAGTGGGAAGAAAGACCTGTGGGTAATATACATAGGGGATGACGGTACCACTAGAGGAAGCACCGGCTAACTTCGTGCCAGCAGCCGCGGTAATACGAGGGGTGCAAGCGTTATTCGGAATCACTGGGCGTAAAGGGTGTGTAGGTGGTATGATAAGTCTGTTGTTAAATCTTTCGGCCCAACCGGAAAATCGCGATGGAAACTATTATGCTAGAGGGTGAGAGAGAGGAGTGGAATTCTCGGAGTAGCGGTAAAATGCGTAGATATCGAGAGGAACACCGATGGCGAAAGCAGCTCCTTGGCTCACTTCTGACACTGAGACACGAAAGCGTGGGGAGCAAACAGG
>OTU_485
TCGAGAATCTTTCGCAATGGGCGCAAGCCTGACGAAGCGACGCCGCGTGCAGGATGAAGGCCTTCGGGTTGTAAACTGCTGTCTTTCGGGAGCAAGGGACACGGGTGAATAATCCGTGAACTTGATAGTACCGGAGGAGGAAGCCACGGCTAACTCTGTGCCAGCAGCCGCGGTAATACAGAGGTGGCGAGCGTTGTTCGGATTTACTGGGCGTAAAGGGTGCGTAGGCGGTTCTGCATGTCGGATGTGAAATCCCACGGATCATCTGTGGAACGGCATTCGAAACTGCAGGACTAGAGTGCGGGAGAGGAAGGTGGAATTCTCGGTGTAGCGGTGAAATGCGTTGATATCGAGAGGAACGCCGGTGGTGAAGACGACCTTCTGGAACGCAACTGACGCTGAGGCACGAAAGCTAGGGGAGCAAACAGG
>OTU_486
TGGGGAATATTGCGCAATGGGCGAAAGCCTGACGCAGCGACGCCGCGTGGAGGATGAAGGTTTTAGGATTGTAAACTCCTGTTAAGTGGGAAGAAAAGTCCATTTTTAATAGAGATGGATCATGACGGTACCATTAGAGAAAGCACCGGCTAACTTCGTGCCAGCAGCCGCGGTAATACGAGGGGTGCAAGCGTTATTCGGAATAATTGGGCGTAAAGGGTGTGTAGACGGCTTATTAAGTCAACTGTTAAATTCTCCGGCCTAACCGGAGGTCAGCGGTAGAAACTGGTAGGCTAGAGGGTGGAAGAGAGAAGTGGAATTCTCGGAGTAGCGGTAAAATGCGTAGATCTCGAGAGGAACACCGATGGCGAAGGCAGCTTCTTGGTCCATTTCTGACGTTGAAACACGAAAGCGTGGGGAGCAAACAGG
>OTU_487
TGGGGAATATTGGTCAATGGGCGCAAGCCTGAACCAGCCACGCCGCGTGAGTGATGAAGGCCTTCGGGTTGTAAAGCTCTGTGGGGAGGGACGAAAACGGTCCGGAAGAAACGACGGATCCTTGACGGTACCTCCTTAGCAAGCACCGGCTAACTCTGTGCCAGCAGCCGCGGTAATACAGAGGGTGCGAACGTTGCTCGGAATTACTGGGCGTAAAGCGCGTGTAGGCGGGATGATAAGTCGGAAGTGAAATCCCCGGGCTCAACCCGGGAACTGCTTTCGAAACTGTCGTCCTCGAGTACCGGAGAGGGTGGCGGAATTCCTGGTGTAGAGGTGAAATTCGTAGATATCAGGAGGAACACCGGTGGCGAAGGCGGCCACCTGGACGGTTACTGACGCTGAGACGCGAAAGCGTGGGGAGCAAACAGG
>OTU_488
TCGAGGATCTTTCGCAATGGGCGCAAGCCTGACGAAGCGACGCTGCGTGAGTGATGAAGGCCTTCGGGTTGTAAAGCTCTTTCGCGCAAGAACAAGGAAATGGTGTGAATAACATCGTAACTTGAGGGTACTGCGTAAAGAAGCACCGGCTAACTCCGTGCCAGCAGCTGCGGTAATACGGAGGGTGCAAGCATTAATCGGAATTATTGGGCGTAAAGGGCGCGTAGGCGGGAAAGTAAGTCAGATGTGAAATACCGAAGCTCAACTTCGGTGCTGCATTTGAAACTACTTTTCTGGAGGGTTGACGGAGAAAACGGAATTCCACGTGTAGCGGTGAAATGCGTAGATATGTGGAAGAACACCTGTGGCGAAAGCGGTTTTCTAGTTAATACCTGACGCTGAGGCGCGAGAGCAAGGGGAGCAAACAGG
>OTU_489
TGAGGAATATTGCGCAATGGGCGAAAGCCTGACGCAGCGACGCCGCGTGAAGGATGAAGGTCTTCGGATCGTAAACTTCTGTTGAGTGGGAAGAAAGTCTGATTTTTAATACAAATCAGGTATGACGGTACCACTTTAGAAAGCACCGGCTAACTTCGTGCCAGCAGCCGCGGTAATACGAAGGGTGCAAGCGTTATTCGGAATGACTGGGCGTAAAGGGTGCGTAGACGGTTTGTTAAGCTTGTTGTTAAATTCCCCAGCCTAACTGGGGGCATGCGATGAGAACTGGCATACTAGAGGATGAGAGAGAGGAGTGGAATTTCCGGAGTAGCGGTAAAATGCGTAGATCTCGGAAGGAACACCGATGGCGAAGGCAGCTCTTTGGCTCATTCCTGACGTTGAGGCACGAAAGCGTGGGGAGCAAACAGG
>OTU_490
TGGGGAATTTTGGACAATGGGGGCAACCCTGATCCAGCCATGCCGCGTGCGGGAAGAAGGCCTTCGGGTTGTAAACCGCTTTTAGCCGGGAAGAAAAGGCGGCCCCTAATACGGGCTGTTTTTGACGGTACCGGCGGAATAAGCACCGGCTAACTACGTGCCAGCAGCCGCGGTAATACGTAGGGTGCGAGCGTTAATCGGAATTACTGGGCGTAAAGCGTGCGCAGGCGGTTCGTTAAGTCTGATGTGAAAGCCCCGGGCTCAACCTGGGAATGGCATTGGAGACTGGCGGGCTGGAGTGTGGCAGAGGGGGGTGGAATTCCGCGTGTAGCAGTGAAATGCGTAGAGATGCGGAGGAACACCGATGGCGAAGGCAGCCCCCTGGGCTGACACTGACGCTCAGGCACGAAAGCGTGGGGAGCAAACAGG
>OTU_491
TGGGGAATATTGGACAATGGGGGGAACCCTGATCCAGCAATGCCGCGTGTGTGAAGAAGGCCTTCGGGTTGTAAAGCACTTTAGGCGGGGAAGAAGGTAGTTAGTTTAAGAGATGAGCTACTTGACGGTACCCGCAGAATAAGCACCGGCTAACTCTGTGCCAGCAGCCGCGGTAATACAGAGGGTGCAAGCGTTAATCGGAATTACTGGGCGTAAAGGGCGCGTAGGTGGTTGCGTAAGTGAGATGTGAAATCCCCGGGCTTAACCTGGGAACTGCATCTTATACTGTGCAACTGGAGTGCAATAGAGGGTAGTGGAATTTCCGGTGTAGCGGTGAAATGCGTAGATATCGGAAGGAACACCAGTGGCGAAGGCGGCTACCTGGATTGACACTGACACTGAGGCGCGAGAGCGTGGGTAGCAAACAGG
>OTU_492
TGGGGAATATTGGACAATGGGGGAAACCCTGATCCAGCGATGCCGCGTGTGTGAAGAAGGCCTGAGGGTTGTAAAGCACTTTCGGTGGGGAGGAGGTTTTGTTGGTTAAGAGCTGATGAGATGGACGTTACCCACAGAAGAAGCACCGGCTAACTCCGTGCCAGCAGCCGCGGTAATACGGAGGGTGCGAGCGTTAATCGGAATGACTGGGCGTAAAGGGTGAGTAGGTGGTTGAATAAGTTGTCTGTGAAAGACCAGGGCTTAACCTTGGGGTGTCAGACAAGACTGTTTAACTAGAGTATGGGAGAGGGTAGTGGAATTTCCGGTGTAGCGGTGAAATGCGTAGATATCGGAAGGAACATCGGTGGCGAAGGCGGCTACCTGGCCTAATACTGACACTGAGTCACGAAAGCGTGGGGAGCAAACAGG
>OTU_493
TGGGGAATATTGGACAATGGGGGCAACCCTGATCCAGCAATGCCGCGTGTGTGAAGAAGGCCTGAGGGTTGTAAAGCACTTTCAGTGGGGAGGAGGGTATGCAGGTTAAGAGCTAGTGTACTGGACGTTACCCACAGAAGAAGCACCGGCTAACTCCGTGCCAGCAGCCGCGGTAATACGGAGGGTGCAAGCGTTAATCGGAATTACTGGGCGTAAAGGGTGCGTAGGTGGTTATATAAGTTATCTGTGAAATTCCTGGGCTCAACCTGGGAAGGTCAGATAAAACTGTGTGACTCGAGTATGAGAGAGGGTAGTGGAATTTCCGGTGTAGCGGTGAAATGCGTAGAGATCGGAAGGAACACCAGTGGCGAAGGCGGCTACCTGGCTTAATACTGACACTGAGGCACGAAAGCGTGGGGAGCAAACAGG
>OTU_494
TGGGGAATATTGGACAATGGGGGCAACCCTGATCCAGCAATACCGCGTGTGTGAAGAAGGCCTTCGGGTTGTAAAGCACTTTAGGTTGGGGAGAAGGTTGGGAGTTTAAGAGATACTCAATTTGACTGTACCAACAGAATAAGCACCGGCTAACTCTGTGCCAGCAGCCGCGGTAATACAGAGGGTGCAAGCGTTAATCGGAGTTACTGGGCGTAAAGGGCGCGTAGGCGGGAATTTAAGTGAGTTGTGAAATCCCTGGGCTTAACCTAGGAAGTGCAACTTAAACTGAGTTTCTAGAGTATTGTAGAGGGTAGTGGAATTTCCGGTGTAGCGGTGAAATGCGTAGAGATCGGAAGGAACACCAGTGGCGAAGGCGGCTACCTGGACAAATACTGACGCTGAGGCGCGAAAGCGTGGGGAGCAAACAGG
>OTU_495
TAGGGAATCTTCCGCAATGGACGAAAGTCTGACGGAGCAACGCCGCGTGAGTGATGAAGGTTTTCGGATCGTAAAACTCTGTTGTTAGGGAAGAACAAGTACCATAGTAACTGATGGTACCTTGACGGTACCTAACCAGAAAGCCACGGCTAACTACGTGCCAGCAGCCGCGGTAATACGTAGGTGGCAAGCGTTGTCCGGAATTATTGGGCGTAAAGCGCTCGCAGGCGGTTCTTTAAGTCTGATGTGAAATCTTACGGCTCAACCGTAAACGTGCATTGGAAACTGGGGAACTTGAGTACAGAAGAGGAGAGTGGAATTCCACGTGTAGCGGTGAAATGCGTAGAGATGTGGAGGAACACCAGTGGCGAAGGCGACTCTCTGGTCTGTAACTGACGCTGAGGAGCGAAAGCGTGGGGAGCGAACAGG
>OTU_496
TGGGGAATTTTGGACAATGGACGCAAGTCTGATCCAGCCATGCCGCGTGCGGGAAGAAGGCCTTCGGGTTGTAAACCGCTTTTGTCAGGGAAGAAACGGCTTTCTCTAATACAGAGGGCTAATGACGGTACCTGAAGAATAAGCACCGGCTAACTACGTGCCAGCAGCCGCGGTAATACGTAGGGTGCAAGCGTTAATCGGAATTACTGGGCGTAAAGCGTGCGCAGGCGGTTATGCAAGACAGAGGTGAAATCCCCGGGCTCAACCTGGGAACTGCCTTTGTGACTGCATAGCTAGAGTACGGTAGAGGGGGATGGAATTCCGCGTGTAGCAGTGAAATGCGTAGATATGCGGAGGAACACCGATGGCGAAGGCAATCCCCTGGACCTGTACTGACGCTCATGCACGAAAGCGTGGGGAGCAAACAGG
>OTU_497
TCGAGAATTTTTCTCAATGGGCGAAAGCCTGAAGGAGCGACGCCGCGTGGGGGATGAAGGGTTTCGATCCGTAAACCCCTGTCATTTGCGAACAAACCTTACCATTGAACAGGTGGTGAGCTGATTGTAGCGAAAGAGGAAGGGACGGCTAACTCTGTGCCAGCAGCCGCGGTAATACAGAGGTCCCGAGCGTTGTTCGGATTCACTGGGCGTAAAGGGCGCGTAGGTGGCTTGGTAAGTTTGATGTGAAATCTCCGGGCTTAACCCGGAAAATGCATTGAATACTATTTGAGCTTGAGGATTGGAGGGGGGACTGGAATTCTTGGTGTAGCAGTGAAATGCGTAGATATCAAGAGGAACACCAGTGGCGAAGGCGAGTCCCTGGACAACACCTGACACTGAGGCGCGAAAGCTAGGGGAGCAAACAGG
>OTU_498
TCGAGAATCTTTCGCAATGGGCGCAAGCCTGACGAAGCGACGCCGTGTGAGCGAAGAAGGCCTTCGGGTTGTAAAGCTCTTTCGCTAGGGAACAAGAGAGATAGGATAATACCCTATTAATTTGATGGTACTTGGTAAAGAAGCACCGGCTAACTCCGTGCCAGCAGCTGCGGTAATACGGAGGGTGCAAGCATTGATCGGAATTACTGGGCGTAAAGGGCGCGTAGGCGGATCTGAAAGTCAGATGTGAAATTCCGGGGCTCAACCCCGGAGCTGCATTTGAAACTCCAGATCTAGAGTACAGTTAGGGTAAACGGAATTCCACGTGTAGCGGTGAAATGCGTAGATATGTGGAAGAACACCGGTGGTGAAGACGGTTTACTGGGCTGTAACTGACGCTGAGGCGCGAAAGCTAGGGGAGCAAACAGG
>OTU_499
TAGGGAATATTGGACAATGGGGGAAACCCTGATCCAGCAACGCCGCGTGGATGATGAAGCATCTTGGTGTGTAAAATCCTGTCAGTGGGGACGAAACGTCCGGGTAGGAAATGCCCCGGGCTTGACTGTACCCGCAGAGGAAGTTCCGGCCAACTCCGTGCCAGCAGCCGCGGTAATACGGGGGGAACAAGCGTTGTTCGGATTTACTGGGCGTAAAGGGCACGCAGGCGGGAAGACAAGTCAGCTGTGAAAACCCAAAGCTTAACTCTGGGCCTGCATTTGATACTGTCTTTCTTGAGTATGGGAGAGGATAGCGGAATTCTTGGTGTAGCGGTGAAATGCGTAGATATCAAGAAGAACACCGGTGGCGAAGGCGGCTATCTGGCCCAATACTGACGCTCATGTGCGAAGGCAAGGGGAGCAAACAGG
>OTU_500
TAGGGAATATTGGACAATGGGCGCAAGCCTGATCCAGCCATGCCGCGTGAGTGATGAAGGCCTTCGGGTCGTAAAGCTCTTTTCTGAGGGAAGAACATCTGAAAGAGGAAATGCTTTTGGGTTGACGGTACCTTAGGAATAAGGAACGGCTAACTCCGTGCCAGCAGCCGCGGTAATACGGAGGTTCCTAGCGTTGTTCGGAATTACTGGGCGTAAAGGGAGCGCAGGCGGATTGTTAAGTCTAAAGTGGAAGCCCGGGGCTCAACCTCGGACGTGCTTTGGATACTGGCAGTCTTGAGTTTGTGAGAGGAAAGCGGAATTCAGGGTGTAGCGGTGAAATGCTTAGATATCCTGAGGAACACCAGTGGCGAAAGCGGCTTTCTGGCACATAACTGACGCTGAGGCTCGAAAGCGTGGGGAGCGAACGGG
>OTU_501
TGGGGAATATTGGACAATGGGGGCAACCCTGATCCAGCGATGCCGCGTGGGTGAAGAAGGCCTTCGGGTTGTAAAGCCCTTTAGGTTGGGAAGAAGTGTAGTCGGTGAATAACCGGTTACATTGACGGTACCGACAGAATAAGCACCGGCAAACTCTGTGCCAGCAGCCGCGGTAATACAGAGGGTGCGAGCGTTAATCGGATTTACTGGGCGTAAAGGGCGCGTAGGCGGTTTAGTGAGTGTGATGTGAAAGCCCTGGGCTTAACCTAGGAAGTGCATCGCAAACGACTAAACTGGAGTATATGAGAGGGTGGCGGAATTTCCGGTGTAGCGGTGAAATGCGTAGAGATCGGAAGGAACGTCAATGGCGAAGGCAGCCACCTGGCATAATACTGACGCTGAGGCGCGAGAGCGTGGGGATCAAACAGG
>OTU_502
TGGGGAATATTGGACAATGGGCGAAAGCCTGATCCAGCCATGCCGCGTGTGTGAAGAAGGTCTTCGGATTGTAAAGCACTTTAAGTTGGGAGGAAGGGCAGTAAGCTAATACCTTGCTGTTTTGACGTTACCGACAGAATAAGCACCGGCTAACTTCGTGCCAGCAGCCGCGGTAATACGAAGGGTGCAAGCGTTAATCGGAATTACTGGGCGTAAAGCGCGCGTAGGTGGTTCGTTAAGTTGGATGTGAAAGCCCCGGGCTCAACCTGGGAACTGCATCCAAAACTGGCGAGCTAGAGTACGGTAGAGGGTGGTGGAATTTCCTGTGTAGCGGTGAAATGCGTAGATATAGGAAGGAACACCAGTGGCGAAGGCGACCACCTGGACTGATACTGACACTGAGGTGCGAAAGCGTGGGGAGCAAACAGG
>OTU_503
TGGGGAATCTTGGTCAATGGGCGCAAGCCTGAACCAGCGACGCCGCGTGAGTGATGAAGGCCTTCGGGTTGTAAAGCTCTGTGGGGAGGGACGAAAGAGGCTTGTCGAATAGGCAAGTCAGTTGACGGTACCTCCTTAGCAAGCACCGGCTAACTCTGTGCCAGCAGCCGCGGTAAGACAGAGGGTGCAAACGTTGCTCGGAATTACTGGGCGTAAAGCGCGTGTAGGCGGGCTTGCAAGTCAGATGTGAAATCCCTGGGCTCAACCCAGGAACTGCATTTGAAACTGCAAGCCTTGAGTATCGGAGAGGAAAGCGGAATTCCTGGTGTAGAGGTGAAATTCGTAGATATCAGGAGGAACACCGGTGGCGAAGGCGGCTTTCTGGACGATAACTGACGCTGAGACGCGAAAGCGTGGGGAGCAAACAGG
>OTU_504
TAGGGAATATTGGACAATGGGCGCAAGCCTGATCCAGCGATGCCGCGTGAGTGATGAAGGCCTTCGGGTCGTAAAGCTCTTTTCCAAGGGAAGAACCGCCGGAAGAGGAAATGCTTCTGGTTTGACGGTACCTTGGGAATAAGGAACGGCTAACTCCGTGCCAGCAGCCGCGGTAATACGGAGGTTCCTAGCGTTGTTCGGAATTACTGGGCGTAAAGGGAGCGCAGGCGGATCGTTAAGTCTAAAGTGGAATCCCGGGGCTCAACCTCGGACGTGCTTTGGATACTGGCGGTCTTGAGTTCGCGAGAGGAAAGCGGAATTCAGGGTGTAGCGGTGAAATGCTTAGATATCCTGAGGAACACCAGTGGCGAAAGCGGCTTTCTGGCGCGAAACTGACGCTGAGGCTCGAAAGCGTGGGGAGCGAACGGG
>OTU_505
TGGGGAATATTGGACAATGGGCGCAAGCCTGATCCAGCCACGCCGCGTGAGTGATGAAGGCCTTCGGGTTGTAAAGCTCTGTGGGGAGGGACGAAAACGGCGCACAAGAAACGGTGCGTCCTTGACGGTACCTCCTTAGCAAGCACCGGCTAACTCTGTGCCAGCAGCCGCGGTAATACAGAGGGTGCGAACGTTGCTCGGAATTACTGGGCGTAAAGCGCATGTAGGCGGATCCATAAGTCGGGCGTGAAATCCCCAGGCTCAACCTGGGAACTGCGCTCGAAACTGTGGGTCTCGAGTGTCGGAGAGGATGGCGGAATTCCTGGTGTAGAGGTGAAATTCGTAGATATCAGGAGGAACACCGGTGGCGAAGGCGGCCATCTGGACGACAACTGACGCTGAGATGCGAAAGCGTGGGGAGCAAACAGG
>OTU_506
TGGGGAATATTGGACAATGGGGGCAACCCTGATCCAGCCATGCCGCGTGTGTGAAGAAGGCCTTCGGGTTGTAAAGCACTTTCAGAGGGGAAGAAAGTTGCCTGGCTAATATCCAGGCGATGTGACGTTACCTTCAGAAGAAGCACCGGCAAACTCCGTGCCAGCAGCCGCGGTAATACGGAGGGTGCAAGCGTTAATCGGAATCACTGGGCGTAAAGAGCACGTAGGCGGTTCGTCAAGTTGGCTGTGAAAGGCCTGGGCTTAACCTGGGAACGGCAGCCGAAACTAGCGGACTAGAGTGTAGCAGAGGGCGGTGGAATTCCCGGTGTAGCGGTGAAATGCGTAGAGATCGGGAGGAACATCCGTGGCGAAGGCGGCCGTCTGGGCTGACACTGACGCTGAGGTGCGAAAGCGTGGGGATCAAACAGG
>OTU_507
TGGGGAATATTGGACAATGGGCGAAAGCCTGATCCAGCGACGCCGCGTGGGTGAAGAAGGCCTGCGGGTTGTAAAGCCCTTTCGGTGGGGATGAAAAGCCTTGGTCTAACACACCAGGGTCTTGACCTAACCCAAGAAAGAAGCACCGGCTAACTCTGTGCCAGCAGCCGCGGTAATACAGAGGGTGCGAGCGTTAATCGGAATTACTGGGCGTAAAGCGCACGTAGGTGGCTTTGCAAGTCGATTGTGAAATCCCCGGGCTTAACCTGGGAACTGCAGTCGAGACTGCTTTGCTTGAGTATGGGAGAGGGAGGTGGAATTTCCGGTGTAGCGGTGAAATGCGTAGATATCGGAAGGAACATCAGTGGCGAAGGCGACCTCCTGGACCAATACTGACACTCAAGTGCGAAAGCGTGGGGAGCAAACAGG
>OTU_508
CTAAGAATCTTCCGCAATGGGCGAAAGCCTGACGGAGCGATGCCGCGTGATCGAAGAAGGTCGAGAGATTGTAAAGATCTTTTCCATCTGAGGAATAAGTCTAGGAGGGAATGCCTGGACGATGACGTTAAGGTGGGAATAAGCCCCGGCTAATTACGTGCCAGCAGCCGCGGTAACACGTAAGGGGCGAGCGTTGTTCGGAATTATTGGGCGTAAAGGGCACGCAGGCGGCCTGACAAGTCTGGTGTGAAATCTCCGGGCTCAACTCGGGAAACGCGCTGGAAACTGTCAAGCTAGAGTATTGGAGGGGGAGTCGGAATTCCTAGTGTAGGGGTGAAATCTGTTGATATTAGGAAGAACACCGGTGGCGAAGGCGGACTCCTGGCTGAATACTGACGCTGAGGTGCGAAAGCATAGGGAGCAAACAGG
>OTU_509
TGGGGAATTGTTCGCAATGGGCGCAAGCCTGACGACGCAACGCCGCGTGGAGGATGAAGATCTTCGGGTCGTAAACTCCTTTCGATCGAGACGAACGGCTTCCGGGCTAATCACCGGAAGAGTGACGGTACCGAGAGAAGAAGCCCCGGCTAACTCCGTGCCAGCAGCCGCGGTAATACggggggggCAAGCGTTGTTCGGAATTACTGGGCGTAAAGGGCTCGTAGGCGGCCAACTAAGTCAGACGTGAAATCCCTCGGCTTAACCGGGGAACTGCGTCTGATACTGGATGGCTTGAGGTTGGGAGAGGGATGCGGAATTCCAGGTGTAGCGGTGAAATGCGTAGATATCTGGAGGAACACCGGTGGCGAAGGCGGCATCCTGGACCAATTCTGACGCTGAGGAGCGAAAGCCAGGGGAGCAAACGGG
>OTU_510
TGGGGAATATTGGACAATGGGGGCAACCCTGATCCAGCAATGCCGCGTGTGTGAAGAAGGCCTTCGGGTTGTAAAGCACTTTTATCGGGAACGAAACATTGTCGGTTAATACCCGGCAAGACTGACGGTACCCGAGGAATAAGCACCGGCTAACTCCGTGCCAGCAGCCGCGGTAATACGGAGGGTGCAAGCGTTAATCGGAATTACTGGGCGTAAAGCGTGCGCAGGCGGTCTGTTAAGTCTGCTGTGAAATCCCCGAGCTCAACTTGGGAATTGCAGTGGATACTGGCAGGCTGGAGTACGGTAGAGGAAGGTGGAATTCCCGGTGTAGCAGTGAAATGCGTAGAGATCGGGAGGAACACCAGTGGCGAAGGCGGCCTTCTGGACCAGTACTGACGCTCATGCACGAAAGCGTGGGGAGCAAACAGG
>OTU_511
TGGGGAATATTGCACAATGGGCGCAAGCCTGATGCAGCCATGCCGCGTGTATGAAGAAGGCCTTCGGGTTGTAAAGTACTTTCAGCGAGGAGGAAGGCATTGTGGTTAATAACCACAGTGATTGACGTTACTCGCAGAAGAAGCACCGGCTAACTCCGTGCCAGCAGCCGCGGTAATACGGAGGGTGCAAGCGTTAATCGGAATTACTGGGCGTAAAGCGCACGCAGGCGGTCTGTCAAGTCGGATGTGAAATCCCCGGGCTCAACCTGGGAACTGCATTCGAAACTGGCAGGCTAGAGTCTTGTAGAGGGGGGTAGAATTCCAGGTGTAGCGGTGAAATGCGTAGAGATCTGGAGGAATACCGGTGGCGAAGGCGGCCCCCTGGACAAAGACTGACGCTCAGGTGCGAAAGCGTGGGGAGCAAACAGG
>OTU_512
TGGGGAATTTTGGACAATGGGCGCAAGCCTGATCCAGCCATTCCGCGTGCAGGATGAAGGCCCTCGGGTTGTAAACTGCTTTTGTACGGAACGAAAAGGTGCCCTCTAATACAGGGCGCTGATGACGGTACCGTAAGAATAAGCACCGGCTAACTACGTGCCAGCAGCCGCGGTAATACGTAGGGTGCAAGCGTTAATCGGAATTACTGGGCGTAAAGCGTGCGCAGGCGGTGATGTAAGACAGGTGTGAAATCCCCGGGCTTAACCTGGGAACTGCATTTGTGACTGCATCGCTGGAGTGCGGCAGAGGGGGATGGAATTCCGCGTGTAGCAGTGAAATGCGTAGATATGCGGAGGAACACCGATGGCGAAGGCAATCCCCTGGGCCTGCACTGACGCTCATGCACGAAAGCGTGGGGAGCAAACAGG
>OTU_513
TGGGGAATATTGGACAATGGGGGCAACCCTGATCCAGCGATGCCGCGTGAGTGAAGAAGGCCTTCGGGTCGTAAAGCTCTTTAGGTTGGGAAGAAGGGTATTAAGTGAATAGCTTAGTACTTTGACGGTACCGACAGAATAAGCACCGGCAAACTCTGTGCCAGCAGCCGCGGTAATACAGAGGGTGCGAGCGTTAATCGGAATTACTGGGTGTAAAGGGCGCGTAGGCGGTATGATGTGTGTGATGTGAAAGCCCCGGGCTTAACCTGGGAAGTGCATCGCAAACTGTTGTACTAGAGTATATGAGAGGGTGACGGAATTTCCGGTGTAGCGGTGAAATGCGTAGAGATCGGAAGGAAGGTCAATGGCGAAGGCAGTCACCTGGCATAATACTGACGCTGAGGCGCGAAAGCGTGGGGAGCGAACAGG
>OTU_514
TGGGGAATCTTCCGCAATGGACGAAAGTCTGACGGAGCAACGCCGCGTGAACGATGAAGGTCTTCGGATTGTAAAGTTCTGTGATCCGGGACGAAGGCATTGATTGAGAACATTGATTGATGTTGACGGTACCGGAAAAGCAAGCCACGGCTAACTACGTGCCAGCAGCCGCGGTAATACGTAGGTGGCAAGCGTTGTCCGGAATTATTGGGCGTAAAGCGCGCGCAGGCGGCCGTGCAAGTCCATCTTAAAAGCGTGGGGCTTAACCCCATGAGGGGATGGAAACTGCATGGCTGGAGTGTCGGAGGGGAAAGTGGAATTCCTAGTGTAGCGGTGAAATGCGTAGAGATTAGGAAGAACACCGGTGGCGAAGGCGACTTTCTAGACGACAACTGACGCTGAGGCGCGAAAGCGTGGGGAGCAAACAGG
>OTU_515
TGGGGAATTTTGGACAATGGGCGCAAGCCTGATCCAGCCATTCCGCGTGAGTGAAGAAGGCCTTCGGGTTGTAAAGCTCTTTCGCAAGGGAAGAAACGATAGTGACGAATAATCACTGTTAATGACGGTACCTTGATAAGAAGCACCGGCTAACTACGTGCCAGCAGCCGCGGTAATACGTAGGGTGCGAGCGTTAATCGGAATTACTGGGCGTAAAGCGTGCGCAGGCGGCCTTGAAAGTCAGATGTGAAATCCCCGAGCTCAACTTGGGAACTGCGTTTGAAACTCCAAGGCTAGAATATGTCAGAGGGGGGTAGAATTCCACGTGTAGCAGTGAAATGCGTAGAGATGTGGAGGAATACCAATGGCGAAGGCAGCCCCCTGGGATAATATTGACGCTCATGCACGAAAGCGTGGGGAGCAAACAGG
>OTU_516
TGGGGAATATTGCGCAATGGGCGAAAGCCTGACGCAGCGACGCCGCGTGGAGGATGAAGGTCTTAGGATTGTAAACTCCTGTTAAGTGGGAAGAAAAGTCTATCAGTAATATGGATAGATTATGACGGTACCGCTAGAGAAAGCACCGGCTAACTTCGTGCCAGCAGCCGCGGTAATACGAGGGGTGCAAGCGTTATTCGGATTTACTGGGCGTAAAGGGTGTGTAGACGGTTTGCTAAGTCTGTTGTTAAATACTCCGGCTTAACTGGAGATCAGCAGTGGAAACTAGTAGACTAGAGGTTGGGAGAGAGAAGTGGAATTCCCGGAGTAGCGGTAAAATGCGTAGATCTCGGGAGGAACACCGATGGCGAAGGCAGCTTCTTGGCCCATACCTGACGTTGAGACACGAAAGCGTGGGGAGCAAACAGG
>OTU_517
TGGGGAATATTGGACAATGGGGGCAACCCTGATCCAGCAATACCGCGTGTGTGAAGAAGGCCTTCGGGTTGTAAAGCACTTTAGGTTGGGAAGAAGGCGTATTGTTTAAGAGATGATACGTTTGACTGTACCAACAGAATAAGCACCGGCTAACTCTGTGCCAGCAGCCGCGGTAATACAGAGGGTGCAAGCGTTAATCGGAGTTACTGGGCGTAAAGGGCGCGTAGGCGGTTAATTAAGTGAGATGTGAAATCCCTGGGCTTAACCTAGGAACTGCATCTTATACTGGTTAACTGGAGTACTGTAGAGGGTAGTGGAATTTCCGGTGTAGCGGTGAAATGCGTAGAGATCGGAAGGAACACCAGTGGCGAAGGCGGCTACCTGGACAGATACTGACGCTGAGGCGCGAGAGCGTGGGGAGCAAACAGG
>OTU_518
TGGGGAATATTGGACAATGGGGGCAACCCTGATCCAGCGATGCCGCGTGTGTGAAGAAGGCCTGCGGGTTGTAAAGCACTTTAGTAGGGGAGGAAAGGCTGAGGGCTAATATCCTTTGGCGATGACGTTACCCTAAGAATAAGCACCGGCAAACTCTGTGCCAGCAGCCGCGGTAATACAGAGGGTGCAAGCGTTAATCGGAATCACTGGGCGTAAAGGGTGCGTAGGTGGCTTTATAAGTTTCATGTGAAATCCCTGGGCTTAACCTGGGAACTGCATGGGAGACTGTAGAGCTAGAGTAGGGTAGAGGTGAGTGGAATTTCCGGTGTAGCGGTGAAATGCGTAGAGATCGGAAGGAACACCAGTGGCGAAGGCGGCTCACTGGACTCATACTGACACTGAGGCACGAAAGCGTGGGGAGCAAACAGG
>OTU_519
TAGGGAATATTGCGCAATGGGCGAAAGCCTGACGCAGCGACGCCGCGTGAGTGATGAAGGCCTTCGGGTCGTAAAGCTCTGTTGTACGGGAAGAAGTTTGCATGGCTAATACCCATGCAAATTGACGGTACCGTATAAGAAAGGACCGGCTAACTTCGTGCCAGCAGCCGCGGTAAGACGAGGGGTCCTAGCGTTGTTCGGAATCACTGGGCGTAAAGCGTTTGTAGGCGGCTCTATAAGTCGGGTGTGAAATCCCATGGCTCAACCATGGAAGTGCATTCGAAACTGCAGAGCTTGAATATGGAAGAGGGCAGTAGAATTCCAGGTGTAGTGGTGAAATACGTAGATATCTGGAGGAATACCGGTGGCGAAGGCGACTGCCTGGTCCAATATTGACGCTGAGAAACGAAAGTGCGGGGATCAAACAGG
>OTU_520
TGGGGAATATTGGACAATGGGGGCAACCCTGATCCAGCAATGCCGCGTGTGTGAAGAAGGCCTTCGGGTTGTAAAGCACTTTTATCGGGAACGAAACATTGTCGGTGAATATCCGGCAAGACTGACGGTACCCGAGGAATAAGCACCGGCTAACTTCGTGCCAGCAGCCGCGGTAATACGAAGGGTGCAAGCGTTACTCGGAATTACTGGGCGTAAAGGGTGCGTAGGTGGTTTTTTAAGTCTGCTGTGAAATCCCCGGGCTCAACCTGGGAATGGCAGTGGATACTGGAAAGCTGGAGTGCGGTAGAGGGTAGTGGAATTCCCGGTGTAGCAGTGAAATGCGTAGAGATCGGGAGGAACACCAGTGGCGAAGGCGGCTACCTGGACCAGCACTGACACTGAGGCACGAAAGCGTGGGGAGCAAACAGG
>OTU_521
TGGGGAATTTTGGACAATGGGGGCAACCCTGATCCAGCCATGCCGCGTGTGTGAAGAAGGCCTTCGGGTTGTAAAGCACTTTCGGACGGAACGAAATCGCGCGAGTTAATAGTTCGCGTGGATGACGGTACCGTAAGAAGAAGCACCGGCTAACTACGTGCCAGCAGCCGCGGTAATACGTAGGGTGCGAGCGTTAATCGGAATTACTGGGCGTAAAGTGTGCGCAGGCGGCGTCGCAAGTCGAGTGTGAAAGCCCCGAGCTTAACTTGGGAATTGCGCTCGAAACTACGGCGCTGGAGTATGGCAGAGGAAGGTGGAATTCCACGTGTAGCGGTGAAATGCGTAGAGATGTGGAGGAACACCGATGGCGAAGGCAGCCTTCTGGGCCAATACTGACGCTCATGCACGAAAGCGTGGGGAGCAAACAGG
>OTU_522
TAGGGAATCTTCCACAATGGACGCAAGTCTGATGGAGCAACGCCGCGTGAGTGAAGAAGGTTTTCGGATCGTAAAGCTCTGTTGTTGGTGAAGAAGGATAGAGGTAGTAACTGGCCTTTATTTGACGGTAATCAACCAGAAAGTCACGGCTAACTACGTGCCAGCAGCCGCGGTAATACGTAGGTGGCAAGCGTTGTCCGGATTTATTGGGCGTAAAGCGAGCGCAGGCGGAAGAATAAGTCTGATGTGAAAGCCCTCGGCTTAACCGAGGAACTGCATCGGAAACTGTTTTTCTTGAGTGCAGAAGAGGAGAGTGGAACTCCATGTGTAGCGGTGGAATGCGTAGATATATGGAAGAACACCAGTGGCGAAGGCGGCTCTCTGGTCTGCAACTGACGCTGAGGCTCGAAAGCATGGGTAGCGAACAGG
>OTU_523
TGAGGAATATTGCGCAATGGGGGAAACCCTGACGCAGCGACGCCGCGTGGAGGATGAAGGTCTTCGGATTGTAAACTCCTGTTAAGTGGGAAGAAATAACTCTATCTAATAAATAGAGGTGATGACGGTACCATTAGAGAAAGCACCGGCTAACTTCGTGCCAGCAGCCGCGGTAATACGAGGGGTGCTAGCGTTATTCGGAATTATTGGGCGTAAAGGGTGCGTAGGCGGTGCGTTAAGTCAGCTGTTAAATTCTCCGGCCTAACTGGAGGCTTGCAGCAGATACTGGCGCGCTAGAGGATGGAAGAGAGAAGTGGAATTCTCGGAGTAGCGGTAAAATGCGTAGATCTCGAGAGGAACACCGATGGCGAAGGCAGCTTCTTGGTCCATATCTGACGCTGAGGCACGAAAGCGTGGGGAGCAAACAGG
>OTU_524
TGAGGAATATTGCGCAATGGGCGAAAGCCTGACGCAGCGACGCCGCGTGGAGGATGAAGGTTTTAGGATTGTAAACTCCTGTTAAGTGGGAAGAAAGATTCGCTTTTAATAGAAGCGAAGGATGACGGTACCATTAGAGAAAGCACCGGCTAACTTCGTGCCAGCAGCCGCGGTAATACGAGGGGTGCAAGCGTTATTCGGATTCATTGGGCGTAAAGGGTGCGTAGACGGCTTATTAAGTCAACTGTTAAATTCTCCGGCCTAACCGGAGGCTTGCGGTAGAAACTGATAGGATTGAGGGTGGAAGAGAGAAGTGGAATTCTCGGAGTAGCGGTAAAATGCGTAGATCTCGAGAGGAACACCGATGGCGAAGGCAGCTTCTTGGTCCATACCTGACGTTGAGGCACGAAAGCGTGGGGAGCAAACAGG
>OTU_525
TGGGGAATTTTGGACAATGGGCGCAAGCCTGATCCAGCCATGCCGCGTGCAGGATGAAGGCCCTCGGGTTGTAAACTGCTTTTGTACGGAACGAAAAGGCCCTGGTGAACAACCGGGGTTGCTGACGGTACCGTAAGAATAAGCACCGGCTAACTACGTGCCAGCAGCCGCGGTAATACGTAGGGTGCGAGCGTTAATCGGAATTACTGGGCGTAAAGCGTGCGCAGGCGGACATGCAAGACAGATGTGAAATCCCCGGGCTCAACCTGGGAACTGCATATGTGACTGCATGACTGGAGTACGGCAGAGGGGGATGGAATTCCGCGTGTAGCAGTGAAATGCGTAGATATGCGGAGGAACACCGATGGCGAAGGCAATCCCCTGGGCCAGTACTGACGCTCATGCACGAAAGCGTGAGGAGCAAACAGG
>OTU_526
TCGAGAATCTTTCGCAATGGGCGCAAGCCTGACGAAGCGACGCCGTGTGAGCGAAGAAGGCCTTCGGGTTGTAAAGCTCTTTCGCTAGGGAACAAGAGAGTCCGGATAATACCCGGATGATTTGATGGTACTTGGTAAAGAAGCACCGGCTAACTCCGTGCCAGCAGCTGCGGTAATACGGAGGGTGCAAGCATTGATCGGAATTACTGGGCGTAAAGGGCGCGTAGGCGGTCAAAAAAGTCAGATGTGAAATTCCGGGGCTCAACCTCGGAGCTGCATTTGAAACTTTTTGACTAGAGTACAGTTAGGGTAAACGGAATTCCACGTGTAGCGGTGAAATGCGTAGATATGTGGAAGAACACCGGTGGTGAAGACGGTTTACTGGGCTGAAACTGACGCTGAGGCGCGAAAGCTAGGGGAGCAAACAGG
>OTU_527
CTAAGAATCTTCCGCAATGGGCGAAAGCCTGACGGAGCGATGCCGCGTGATCGATGAAGGTCGAGAGATTGTAAAGATCTTTTCTCCATGAGGAATAATGCTAGGAGGGAATGCCTGGCAGATGACGTTAGTGGAGGAATAAGCCCCGGCTAATTACGTGCCAGCAGCCGCGGTAACACGTAAGGGGCGAGCGTTGTTCGGAATTATTGGGCGTAAAGGGCACGCAGGCGGCCTGACAAGTCTGGTGTGAAAGATCCGGGCTCAACTCGGAGAACGCGCTGGAAACTGTCAAGCTAGAGTATTGGAGGGGGAGTCGGAATTCCTAGTGTAGGGGTGAAATCTGTTGATATTAGGAAGAACACCGGTGGCGAAGGCGGACTCCTGGCTGAATACTGACGCTGAGGTGCGAAAGCATAGGGAGCAAACAGG
>OTU_528
TGAGGAATATTGCACAATGGACGAAAGTCTGATGCAGCGACGCCGCGTGGAGGATGAAGGTTTTCGGATTGTAAACTCCTGTTAAGCGGGAAGAAAGACCCACTTCTAATAAAGGTGGGGGATGACGGTACCGCTAAAGAAAGCACCGGCTAACTTCGTGCCAGCAGCCGCGGTAATACGAGGGGTGCAAACGTTATTCGGATTGATTGGGCGTAAAGGGTGCGTAGGTGGCGCTCTAAGTTTGTTGTTAAATTCTTTGGCCTAACCAAAGGTATGCAGCGAATACTGGAGTGCTAGAGGGCAGAAGAGAGAAGTGGAATTCTCGGAGTAGCGGTAAAATGCGTAGATCTCGAGAGGAACACCGATGGCGAAGGCAGCTTCTTGGTCTGCTTCTGACACTGATGCACGAAAGCGTGGGTAGCAAACAGG
>OTU_529
TGAGGAATATTGCGCAATGGGCGAAAGCCTGACGCAGCGACGCCGCGTGGAGGATGAAGGTCTTCGGATTGTAAACTCCTGTTAAGTGAGAAGAAAAGCAGAGTCTTAATACGGCTCTGTGCTGACGGTATCATTAGAGAAAGCACCGGCTAACTTCGTGCCAGCAGCCGCGGTAATACGAGGGGTGCTAGCGTTATTCGGAATTATTGGGCGTAAAGGGTGCGTAGGTGGTGCGTTAAGTCAACTGTTAAATCCTCCGGCTTAACCGGAGATCAGCAGTAGATACTGGCGTGCTAGAGGGTGGAAGAGAGAAGCGGAATTCTTGGAGTAGCGGTAAAATGCGTAGATCTCAAGAGGAACACCAATGGCGAAGGCAGCTTCTTAGTCCATGCCTGACACTGATGCACGAAAGCGTGGGGAGCAAACAGG
>OTU_530
TGGGGAATATTGCGCAATGGGCGAAAGCCTGACGCAGCGACGCCGCGTGGAGGATGAAGGTCTTCGGATTGTAAACTTCTGTTAAGTGGGAAAAAAGTTTCATTCCTAATACGAATGAGAGATGATGGTACCACTAGAGAAAGCACCGGCTAAACTCGTGCCAGCAGCCGCGGTAATACGAGTGGTGCAAGCGTTATTCGGAATCATTGGGCGTAAAGGGTGCGTAGACGGCATGCTAAGTCTGTTGTTAAATCCCTCGGCTTAACCGAGGATATGCGGCGGATACTGATATGCTAGAGGGTGGAAGAGAGAAGTGGAATTCTCGGAGTAGCGGTAAAATGCGTAGATCTCGAGAGGAACACCGATGGCGAAGGCAGCTTCTTGGTCCATTCCTGACGTTGAGGCACGAAAGCGTGGGGAGCAAACAGG
>OTU_531
TGGGGAATTTTGGACAATGGGCGAAAGCCTGATCCAGCCATGCCGCGTGCGGGAAGAAGGCCTTCGGGTTGTAAACCGCTTTTGTCAGGGAAGAAATCCTTTGGGCTAATACCCCTGGGGGATGACGGTACCTGAAGAATAAGCACCGGCTAACTACGTGCCAGCAGCCGCGGTAATACGTAGGGTGCAAGCGTTAATCGGAATTACTGGGCGTAAAGCGTGCGCAGGCGGTTATGCAAGACAGATGTGAAATCCCCGGGCTCAACCTGGGAACTGCATTTGTGACTGCATAGCTGGAGTGCGGCAGAGGGGGATGGAATTCCGCGTGTAGCAGTGAAATGCGTAGATATGCGGAGGAACACCGATGGCGAAGGCAATCCCCTGGGCCTGCACTGACGCTCATGCACGAAAGCGTGGGGAGCAAACAGG
>OTU_532
TGAGGAATATTGCGCAATGGGCGAAAGCCTGACGCAGCGACGCCGCGTGGAGGATGAAGGTCTTCGGATTGTAAACTTCTGTTAAGTGGGAAGAAATAGCCTGTTCTAATAAAACAGGAAGATGACGGTACCATTAGAGAAAGCACCGGCTAACTTCGTGCCAGCAGCCGCGGTAATACGAAGGGTGCAAGCGTTATTCGGAATGATTGGGCGTACAGGGTGCGCAGGCGGTATAGTAAGTCAACTGTCAAATTCCCCAGCCTAACTGGGGGCAGGCGGTAGATACTATTATACTAGAGGATGGAAGAGAGAAGTGGAATTCTTGGAGTAGCGGTAAAATGCGTAGATCTCAAGAGGAACACCGATGGCGAAGGCAGCTTCTTGGTCCATTTCTGACGCTCATGCACGAAAGCGTGGGGAGCAAACAGG
>OTU_533
TCGAGGATCTTCTGCAATGGGCGCAAGCCTGACAGAGCGACGCCGCGTGGGGGAGGAAGGCCTTCGGGTTGTAAACCCCTGTTGCCGGTTAAGAATGCTGGGGTGCAAATAGCGCTTCCAGTTGACTAAGGCCGGTGAGGAAGCCACGGCTAACTACGTGCCAGCAGCCGCGGTAAGACGTAGGTGGCGAGCGTTGTTCGGAATCACTGGGCATAAAGCGCGCGTAGGCGGCCAGGTCAGTCAGGTGTGAAAGCCCTCGGCTCAACCGAGGAACTGCGCCTGATACTGCCTGGCTTGAGGTCCGGAGGGGAGAGTGGAATTCCCGGTGGAGCGGTGAAATGCGTAGAGATCGGGAAGAACGCCGGCGGCGAAAGCGACTCTCTGGTCGGATCCTGACGCTGAGGCGCGAAAGCTAGGGGAGCAAACGGG
>OTU_534
TGGGGAATATTGGACAATGGGGGCAACCCTGATCCAGCAATGCCATGTGTGTGAAGAAGGCCTGAGGGTTGTAAAGCACTTTAGTCAGCGAGGAAGGGTATAGTGCTAATAGTACTGTACATTGACGTTAGCTGAAGAATAAGCACCGGCTAACTCTGTGCCAGCAGCCGCGGTAATACAGAGGGTGCGAGCGTTAATCGGAATTACTGGGCGTAAAGCGCACGTAGGTGGATCGATAAGTCGGATGTGAAAACCCTGGGCTCAACCTGGGGCTGCCATTTGATACTGTTGATCTAGAGTATGGTAGAGGAAAGGGGAATTCACAGTGTAGCGGTGAAATGCGTAGATATTGTGAGGAACATCAGTGGCGAAGGCGCCTTTCTGGACTGATACTGACACTGAGGTGCGAAAGCGTGGGTAGCGAACAGG
>OTU_535
TGGGGAATATTGGACAATGGGGGGAACCCTGATCCAGCCATGCCGCGTGTGTGAAGAAGGCCCTCGGGTTGTAAAGCACTTTCAGTGAGGAAGAACGCCTGGTGGTTAATACCCATCAGGAAAGACATCACTCACAGAAGAAGCACCGGCTAACTCCGTGCCAGCAGCCGCGGTAATACGGAGGGTGCGAGCGTTAATCGGAATTACTGGGCGTAAAGCGCGCGTAGGTGGCTTGATAAGCCGGTTGTGAAAGCCCCGGGCTCAACCTGGGAACGGCATCCGGAACTGTCAAGCTAGAGTGCAGGAGAGGAAGGTAGAATTCCCGGTGTAGCGGTGAAATGCGTAGAGATCGGGAGGAATACCAGTGGCGAAGGCGGCCTTCTGGACTGACACTGACACTGAGGTGCGAAAGCGTGGGTAGCAAACAGG
>OTU_536
TGGGGAATATTGGACAATGGGGGCAACCCTGATCCAGCAATGCCGCGTGTGTGAAGAAGGCCTTCGGGTTGTAAAGCACTTTTATCCGGAACGAAACGCGCAGGGCGAATACCCTTGCGAACTGACGGTACCGGAGGAATAAGCACCGGCTAACTTCGTGCCAGCAGCCGCGGTAATACGAAGGGTGCAAGCGTTACTCGGAATTACTGGGCGTAAAGCGTGCGTAGGTGGTTTGTTAAGTCTGCTGTGAAAGCCCCGGGCTCAACCTGGGAATGGCAGTGGATACTGGCAAGCTAGAGTGCGGTAGAGGGTAGTGGAATTCCCGGTGTAGCGGTGAAATGCGTAGAGATCGGGAGGAACACCAGTGGCGAAGGCGGCTACCTGGACCAGCACTGACACTCAGGCACGAAAGCGTGGGGAGCAAACAGG
>OTU_537
TGGGGAATATTGGACAATGGGGGGAACCCTGATCCAGCGATGCCGCGTGTGTGAAGAAGGCCTGAGGGTTGTAAAGCACTTTTAGTGGGGAGGAGCGTATATTGGTTAAGAGCTGATATACGGGACGTTACCCACAGAAAAAGCACCGGCTAACTCCGTGCCAGCAGCCGCGGTAATACGGAGGGTGCAAGCGTTAATCGGAATGACTGGGCGTAAAGGGTGCGTAGGTGGTTAATTAAGTTATAGGTGAAATCATAGGGCTCAACCTTGTGCTGAATTATAATACTGATTGACTAGAGTATAGGAGAGGGTGGTGGAATTTCCGGTGTAGCGGTGAAATGCGTAGAGATCGGAAGGAACACCAGTTGCGAAGGCGGCCACCTGGCCATATACTGACACTGAGTCACGAAAGCGTGGGTAGCAAACAGG
>OTU_538
TGGGGAATTTTGGACAATGGGCGCAAGCCTGATCCAGCCATGCCGCGTGAGTGAAGAAGGCCTTCGGGTTGTAAAGCTCTTTCGGCGGGGACGAAATGGTTCGTGCTAACACCGCGGACTGATGACGGTACTCGTAGAAGAAGCACCGGCTAACTACGTGCCAGCAGCCGCGGTAATACGTAGGGTGCGGGCGTTAATCGGAATTACTGGGCGTAAAGCGTGCGCAGGCGGCCTCTTAAGTCAGATGTGAAATCCCCGGGCTTAACCTGGGAACTGCGTTTGAAACTGGGAGGCTCGAGTGTGGAAGAGGGGGGTGGAATTCCAGGTGTAGCAGTGAAATGCGTAGAGATCTGGAGGAACACCGATGGCGAAGGCAGCCCCCTGGGCTAACACTGACGCTCATGCACGAAAGCGTGGGGAGCAAACAGG
>OTU_539
TGGGGAATATTGGACAATGGGGGCAACCCTGATCCAGCGATGCCGCGTGGGTGAAGAAGGCCTTCGGGTTGTAAAGCCCTTTAGGCTGGGAAGAAGTTTGCTGACTGAATAAGTCAGTAGATTGACGGTACCAGCAGAATAAGCACCGGCAAACTCTGTGCCAGCAGCCGCGGTAATACAGAGGGTGCAAGCGTTAATCGGAGTTACTGGGCGTAAAGGGCGCGTAGGCGGTCTTATTAGAGTGATGTGAAAGCCCTGGGCTTAACCTAGGAAGTGCATCGCAAACGGTAAGACTGGAGTATAAGAGAGGGTGGCGGAATTTCCGGTGTAGCGGTGAAATGCGTAGAGATCGGAAGGAACGTCAATGGCGAAGGCAGCCACCTGGCTTAATACTGACGCTGAGGCGCGAAAGCGTGGGGAGCGAACAGG
>OTU_540
TGGGGAATATTGGACAATGGGCGCAAGCCTGATCCAGCAATGCCGTGTGTGTGAAGAAGGCCTTCGGGTTGTAAAGCACTTTTAGTTGGGAAGAAAAGTTCATGAGTAATATTCATGAATGCTGACGTTACCAACAGAAAAAGCACTGGCTAACTCTGTGCCAGCAGCCGCGGTAATACAGAGAGTGCAAGCGTTAATCGGAATTACTGGGCGTAAAGCGCACGTAGGTGGAATCTTAAGTCAGATGTGAAATCCCCGAGCTTAACTTGGGAATTGCATTTGATACTGGGTTTCTAGAATATGGTAGAGGGAAGTGGAATTTCCGGTGTAGCGGTGAAATGCGTAGATATCGGAAAGAACACCAGTGGCGAAAGCGGCTTCCTGGACCAATATTGACACTTAGGTGCGAAAGCGTGGGGAGCAAACAGG
>OTU_541
TGGGGAATATTGGACAATGGGGGCAACCCTGATCCAGCAATGCCGCGTGTGTGAAGAAGGCCTGCGGGTTGTAAAGCACTTTCAGTGGAGAAGAAAAGCTCGGGGCTAATACCTCCGGGTCTTGACGTTATCCAAAGAAGAAGCACCGGCTAACTCCGTGCCAGCAGCCGCGGTAATACGGAGGGTGCGAGCGTTAATCGGAATTACTGGGCGTAAAGCGCACGTAGGCGGTCGTGTAAGTCGGATGTGAAAGCCCTGGGCTTAACCTGGGAACTGCACCCGATACTGCATGGCTAGAGTATGGGAGAGGGAAGCGGAATTTCCGGTGTAGCGGTGAAATGCGTAGATATCGGAAGGAACACCAATGGCGAAGGCAGCTTCCTGGCCCAATACTGACGCTCAGGTGCGAAAGCGTGGGGATCAAACAGG
>OTU_542
TGGGGAATTTTGGACAATGGGCGCAAGCCTGATCCAGCCATGCCGCGTGTGTGAAGAAGGCCTTCGGGTTGTAAAGCACTTTCGGACGGAACGAAATCGCGCGGGCGAATATCCCGCGTGGATGACGGTACCGTAAGAAGAAGCACCGGCTAACTACGTGCCAGCAGCCGCGGTAATACGTAGGGTGCGAGCGTTAATCGGAATTACTGGGCGTAAAGCGTGCGCAGGCGGTCTCGCAAGTCGAGTGTGAAAGCCCCGGGCTTAACCTGGGAACTGCGCTCGAAACTACGGGACTGGAGTGTGGCAGAGGAAGGTGGAATTCCACGTGTAGCGGTGAAATGCGTAGAGATGTGGAGGAACACCGATGGCGAAGGCAGCCTTCTGGGCCAACACTGACGCTCAGGCACGAAAGCGTGGGGAGCAAACAGG
>OTU_543
TGGGGAATATTGGACAATGGGGGCAACCCTGATCCAGCGATGCCGCGTGAGTGAAGAAGGCCTTCGGGTCGTAAAGCTCTTTAGGTTGGGAAGAAGGTTATGTGGGGATAATCCATGTAACTTGACGGTACCGACAGAATAAGCACCGGCAAACTCTGTGCCAGCAGCCGCGGTAATACAGAGGGTGCGAGCGTTAATCGGAATTACTGGGCGTAAAGGGCGCGTAGGCGGTTAGGTAAGTGTGATGTGAAAGCCCCGGGCTTAACCTGGGAAGTGCATCGCAAACTATCTAGCTAGAGTAGATGAGAGGGTGGCGGAATTTCCGGTGTAGCGGTGAAATGCGTAGAGATCGGAAGGAACGTCAATGGCGAAGGCAGCCACCTGGCATCATACTGACGCTGAGGCGCGAAAGCGTGGGGAGCGAACAGG
>OTU_544
TGGGGAATTTTGGACAATGGGCGCAAGCCTGATCCAGCCATGCCGCGTGCGGGAAGAAGGCCTTCGGGTTGTAAACCGCTTTTGTCAGGGAAGAAATCCTTTGGGCTAATACCTCGGAGGGATGACGGTACCTGAAGAATAAGCACCGGCTAACTACGTGCCAGCAGCCGCGGTAATACGTAGGGTGCAAGCGTTAATCGGAATTACTGGGCGTAAAGCGTGCGCAGGCGGTCTTGCAAGACAGATGTGAAATCCCCGGGCTCAACCTGGGAACTGCATTTGTGACTGCAAGGCTAGAGTACGGTAGAGGGGGATGGAATTCCGCGTGTAGCAGTGAAATGCGTAGATATGCGGAGGAACACCGATGGCGAAGGCAATCCCCTGGACCTGTACTGACGCTCATGCACGAAAGCGTGGGGAGCAAACAGG
>OTU_545
TGGGGAATCTTGCGCAATGCGCGAAAGCGTGACGCAGCAACGCCGCGTGGGGGAAGAAGGCCTTCGGGTTGTAAACCCCTTTCAGGAGGGACGAAGGTGTGACGGTGAATAGCCGTTCACACTGACGGTACCTCCACAAGAAGCCCCGGCTAACTACGTGCCAGCAGCCGCGGTAATACGTAGGGGGCAAGCGTTGTCCGGAATCATTGGGCGTAAAGCGCGCGTAGGCGGCCCGGTAAGTCCGCTCTGAAAGTCCAGGGCTCAACCCTGGAAAGCGGGTGGATACTGCCGGGCTCGAATCCGGAAGAGGCGAGTGGAATTCCTGGTGTAGCGGTGGAATGCGCAGATATCAGGAGGAACACCAATAGCGAAGGCAGCTCGCTGGGACGGTATTGACGCTAAGGCGCGAAAGCGTGGGGAGCAAACAGG
>OTU_546
TCGAGAATCTTTCGCAATGGGCGAAAGCCTGACGAAGCGACGCCGTGTGAATGATGAAGGCCTTCGGGTTGTAAAGTTCTTTCGCTTGGGAACAAAATTAGAGCGTGAATATCGCTTTGAATTGAGAGTACCAGGTAAAGAAGCACCGGCTAACTCTGTGCCAGCAGCTGCGGTAATACAGAGGGTGCAAGCATTAATCGGATTTACTGGGCGTAAAGGGCGCGTAGGCGGCCAAGAAAGTCAGATGTGAAATACCAAGGCTCAACTTTGGTGCTGCATTTGAAACTTCTTGGCTAGAGGAACGGCGGGGAAAACGGAATTCCACATGTAGCGGTGAAATGCGTAGATATGTGGAAGAACACCGGTGGCGAAGGCGGTTTTCTAGCTTTCTCCTGACGCTGAGGCGCGAAAGCAAGGGTAGCAAACAGG
>OTU_547
TGAGGAATATTGCACAATGGGCGAAAGCCTGATGCAGCGACGCCGCGTGGAGGATGACGGTTTTCGGATTGTAAACTCCTGTTAAGTGGGAAAAAAGACTTGCTATGAATAAGAGCGAGGGATGATGGTACCACTAGAGAAAGCACCGGCTAACTTCGTGCCAGCAGCCGCGGTAATACGAGGGGTGCAAACGTTATTCGGAATCATTGGGCGTAAAGGGTGCGTAGACGGCGAATTAAGTCGATTATTAAATCTTCTGGCTTAACCAGAAGTTTGTGGTCGAGACTGATTTGCTAGAGGATGGAAGAGAGAAGTGGAATTCTCGGAGTAGCGGTAAAATGCGTAGATCTCGAGAGGAACACCGATGGCGAAGGCAGCTTCTTGGTCCATATCTGACGTTGAGGCACGAAAGCGTGGGGAGCAAACAGG
>OTU_548
TGGGGAATATTGCGCAATGGGCGAAAGCCTGACGCAGCGACGCCGCGTGGAGGATGAAGGTCTTCGGATTGTAAACTTCTGTTAAGCGGGAAGAAATCTCAGTTTTTAATAGAAGCTGAGGATGACGGTACCGCTAGAGAAAGCACTGGCTAACTTCGTGCCAGCAGCCGCGGTAATACGAAGGGTGCAAGCGTTATTCGGAATGACTGGGCGTAAAGGGTGTGTAGACGGTATGTTAAGCTTGCTGTTAAATTCTCCGGCCTAACTGGAGACATGCAGTGAGAACTGGCGTGCTTGAGGATGAGAGAGAGAAGTGGAATTCCCGGAGTAGCGGTAAAATGCGTAGATCTCGGGAGGAACACCGATGGCGAAGGCAGCTTCTTGGCTCATTCCTGACGTTGAAACACGAAAGCGTGGGGAGCAAACAGG
>OTU_549
TGGGGAATATTGGACAATGGGCGCAAGCCTGATCCAGCAATGCCGCGTGTGTGAAGAAGGCCTTCGGGTTGTAAAGCACTTTTATCAGGAGCGAAATGCCATTGGTTAATACCCGGTGGAGCTGACGGTACCTGAGGAATAAGCACCGGCTAACTTCGTGCCAGCAGCCGCGGTAATACGAAGGGTGCAAGCGTTAATCGGAATTACTGGGCGTAAAGCGTGCGTAGGCGGTGACTTAAGTCTGCTGTGAAATCCCCGGGCTCAACCTGGGAATGGCAGTGGATACTGGGTCGCTAGAGTGTGATAGAGGATGGTGGAATTCCCGGTGTAGCGGTGAAATGCGTAGAGATCGGGAGGAACATCAGTGGCGAAGGCGGCCATCTGGATCAACACTGACGCTGAGGCACGAAAGCGTGGGGAGCAAACAGG
>OTU_550
TGGGGAATATTGGACAATGGGGGCAACCCTGATCCAGCAATGCCGCGTGTGTGAAGAAGGCCTGAGGGTTGTAAAGCACTTTCAGTGGGGAGGATAGTTGAGAGATTAAGAGTCACTTAACGGGACGTTACCCACAGAAGAAGCACCGGCTAACTCCGTGCCAGCAGCCGCGGTAATACGGAGGGTGCAAGCGTTAATCGGAATTACTGGGCGTAAAGAGTGCGTAGGTGGTTTTTTAAGTTATCTGTGAAATCCCCGGGCTCAACCTGGGCAGGTCAGATAAGACTGGAGAACTCGAGTATTGGAGAGGGTAGTGGAATTTCCGGTGTAGCGGTGAAATGCGTAGAGATCGGAAGGAACACCAGTGGCGAAGGCGGCTACCTGGCCAAATACTGACACTGAGGCACGAAAGCGTGGGGAGCAAACAGG
>OTU_551
TGGGGAATATTGGACAATGGGCGCAAGCCTGATCCAGCCATGCCGCGTGTGTGAAGAAGGCCTTCGGGTTGTAAAGCACTTTTGTACGGGAAGAAACAGCGGTGGTTAATACCCGCCGTGAATGACGGTACCGTAAGAATAAGCACCGGCTAACTTCGTGCCAGCAGCCGCGGTAATACGAAGGGTGCAAGCGTTACTCGGAATTACTGGGCGTAAAGCGTGCGTAGGCGGTTTGTTAAGTCTGATGTGAAATCCCCGGGCTCAACCTGGGAATGGCATTGGATACTGGCAGGCTAGAATGTGGTAGAGGGTGGTGGAATTCCCGGTGTAGCGGTGAAATGCGTAGAGATCGGGAGGAACATCCGTGGCGAAGGCGGCCACCTGGACCAACATTGACGCTGAGGCACGAAAGCGTGGGGAGCAAACAGG
>OTU_552
TGAGGAATATTGCGCAATGGGCGAAAGCCTGACGCAGCGACGCCGCGTGGAGGATGAAGGTTCTAGGATTGTAAACTCCTGTTAAGTGGGAAGAAAGACCCATCCTGAATACGGATGGGGGATGACGGTACCACTAGAGAAAGCACCGGCTAACTTCGTGCCAGCAGCCGCGGTAATACGAGGGGTGCTAGCGTTATTCGGAATTATTGGGCGTAAAGGGTGCGTAGACGGTCTGCTAAGTCAATTGTTAAATCTCCCGGCTTAACCGGGAATCGGCGATAGATACTGGCAAACTAGAGGGTGGAAGAGAGAAGTGGAATTCTCGGAGTAGCGGTAAAATGCGTAGATCTCGAGAGGAACACCGATGGCGAAGGCAGCTTCTTGGTCCACTCCTGACGTTGAGGCACGAAAGCGTGGGTAGCAAACAGG
>OTU_553
TCGAGGATCATTCGCAATGGGCGAAAGCCTGACGATGCGACGCTGTGTGAGTGATGAAGGCCTTCGGGTCGTAAAGCTCTTTCGCCTTGGAACAAGGGAGTATAGTGAATAACTATGCAACTTGAGGGTACAAGGTAAAGAAGCACCGGCTAACTCCGTGCCAGCAGCTGCGGTAATACGGAGGGTGCAAGCATTAATCGGAATTATTGGGCGTAAAGGGCGCGTAGGCGGATTTGTAAGTCAGATGTGAAATTCCGAAGCTCAACTTCGGAGCTGCATTTGAAACTGTGAATCTAGAGGAATGGCGGAGAAAATGGAATTCCACGTGTAGCGGTGAAATGCGTAGATATGTGGAAGAACACCGGTGGCGAAAGCGGTTTTCTAGCTTTTACCTGACGCTGAGGCGCGAGAGCAAGGGGAGCAAACAGG
>OTU_554
TGGGGAATTTTGGACAATGGGCGAAAGCCTGATCCAGCAATGCCGCGTGTGTGATGAAGGCCTTCGGGTTGTAAAGCACTTTTGGCGGGAACGAAAAGGACCGTGCTAATACCATGGTTCGATGACGGTACCCGCAGAATAAGCACCGGCTAACTACGTGCCAGCAGCCGCGGTAATACGTAGGGTGCAAGCGTTAATCGGAATTACTGGGCGTAAAGAGTGCGCAGGCGGTTTTGCAAGACCGATGTGAAATCCCCGGGCTTAACCTGGGAACTGCATTGGTGACTGCAAGGCTAGAGTGTGTCAGAGGGAGGTGGAATTCCGCATGTAGCAGTGAAATGCGTAGATATGCGGAGGAACACCGATGGCGAAGGCAGCCTCCTGGGATAACACTGACGCTCATGCACGAAAGCGTGGGGAGCAAACAGG
>OTU_555
TGGGGAATATTGGACAATGGGGGCAACCCTGATCCAGCAATACCGCGTGTGTGAAGAAGGCCTTCGGGTTGTAAAGCACTTTAGTTGGGGAGGAAGGTATGGAGTTTAAGAGACACCATATTTGACTGTACCCAAGGAATAAGCACCGGCTAACTCTGTGCCAGCAGCCGCGGTAATACAGAGGGTGCGAGCGTTAATCGGAATTACTGGGCGTAAAGGGCGCGTAGGCGGTTTAATAAGTTGGTTGTGAAATCCCTGGGCTTAACCTAGGAACTGCAATCAAAACTATTGAACTGGAGTGCAGTAGAGGGTAGTGGAATTTCCGGTGTAGCGGTGAAATGCGTAGATATCGGAAGGAACACCAGTGGCGAAGGCGGCTACCTGGACTGACACTGACGCTGAGGCGCGAGAGCGTGGGGAGCAAACAGG
>OTU_556
TGGGGAATATTGGACAATGGGGGCAACCCTGATCCAGCAATGCCGCGTGTGTGAAGAAGGCCTTCGGGTTGTAAAGCACTTTGGGCGGGGAAGAAGGTGTGGTGTTTAAGAGATGCTGCATTTGACGGTACCCGCAGAACAAGCACCGGCTAACTCTGTGCCAGCAGCCGCGGTAATACAGAGGGTGCGAGCGTTAATCGGAATTACTGGGCGTAAAGGGCGCGTAGGCGGTCGCTCAAGTGAGATGTGAAATCCCCGGGCTTAACCTGGGAACTGCATCTTAGACTGAGGGGCTGGAGTACTGTAGAGGATAGTGGAATTTCCGGTGTAGCGGTGAAATGCGTAGAGATCGGAAGGAACACCAGTGGCGAAGGCGACTGTCTGGACAGATACTGACGCTGAGGCGCGAAAGCGTGGGGAGCAAACAGG
>OTU_557
TCGAGAATCTTTCGCAATGGGCGCAAGCCTGACGAAGCGACGCCGCGTGCAGGATGAAAGCCTTCGGGTTGTAAACTGCTGTCTTTCGGGAGCAAGGAACACGGGTGAACATCCCGTGAACTTGATAGTACCGGAGGAGGAAGCCACGGCTAACTCTGTGCCAGCAGCCGCGGTAATACAGAGGTGGCAAGCGTTGTTCGGATTTACTGGGCGTAAAGGGTGCGTAGGCGGTCCTGCATGTCGGGTGTGAAATCCCACGGATCATCTGTGGAACGGCATTCGAAACTGCAGGGCTAGAGTACGGGAGAGGAAGGTGGAATTCTCGGTGTAGCGGTGAAATGCGTTGATATCGAGAGGAACGCCGGTGGCGAAGGCGACCTTCTGGAACGTAACTGACGCTGAGGCACGAAAGCTAGGGGAGCAAACAGG
>OTU_558
TGGGGAATTTTGCGCAATGGGCGAAAGCCTGACGCAGCAACGCCGTGTGGAGGATGAAGGTCTTTGGATTGTAAACTCCTGTCAGCAGGGAAAAAGCGATTTAGGTTAATACCCTAGAGAGTTGATTGTACCTGCAGAGGAAGCCCCGGCTAACTCTGTGCCAGCAGCCGCGGTAATACAGAGGGGGCAAGCGTTATTCGGAATTATTGGGCGTAAAGGGCGCGTAGGCGGCTTTTCAAGTGGCGGGTGAAATCCCTCGGCTTAACCGAGGAACTGCCTGCCAGACTGGAAGGCTTGAGACCGGGAGAGGTGAGTGGAATTCCCAGTGTAGCGGTGAAATGCGTAGATATTGGGAGGAACACCAGTGGCGAAGGCGGCTCACTGGACCGGAACTGACGCTGAGGCGCGAAAGCGTGGGGAGCAAACAGG
>OTU_559
TGGGGAATATTGGACAATGGGGGGAACCCTGATCCAGCAATGCCGCGTGTGTGAAGAAGGCCTGAGGGTTGTAAAGCACTTTCAGTGGGGAGGAGAATCGATAGGTTAAGAGCTAATTGATTGGACGTTACCCACAGAAGAAGCACCGGCTAACTCCGTGCCAGCAGCCGCGGTAATACGGAGGGTGCAAGCGTTAATCGGAATTACTGGGCGTAAAGGGTTCGTAGGTGGTTGTATAAGTTATCTGTAAAATCCCTGGGCTTAACCTGGGCAGGTCAGATAAGACTGTACGACTCGAGTATTGGAGAGGGTAGTGGAATTTCCGGTGTAGCGGTGAAATGCGTAGAGATCGGAAGGAACACCAGTGGCGAAGGCGGCTACCTGGCCAAATACTGACACTGAGGAACGAAAGCGTGGGGAGCAAACAGG
>OTU_560
TGGGGAATATTGGACAATGGGGGAAACCCTGATCCAGCAATACCGCGTGTGTGAAGAAGGCCTGCGGGTTGTAAAGCACTTTTATTGGGGAGGAAAAGTTAAAAATTAATACCTTTTAACCATGACGCTACCCAAAGAAAAAGCACCGGCTAACTCTGTGCCAGCAGCCGCGGTAATACAGAGGGTGCAAGCGTTAATCGGAATTACTGGGCGTAAAGGGCATGTAGGTGGTTTCTTAAGTTAGATGTGAAAGCCCCGGGCTTAACCTGGGAACTGCATCTAAAACTGGGTGACTAGAGTATGGTAGAGGGAAGTGGAATTTCTAGTGTAGCGGTGAAATGCGTAGATATTAGAAAGAACACCAGTGGCGAAGGCGACTTCCTGGACTAATACTGACACTGAGGTGCGAAAGCGTGGGGAGCAAACAGG
>OTU_561
TGGGGAATATTGGACAATGGGGGGAACCCTGATCCAGCGATGCCGCGTGGGTGAAGAAGGCCTTCGGGTTGTAAAGCCCTTTAGGTTGGGAAGAAGGATACTTGAGTATAATGCAAGTATTTTGACGGTACCGACAGAATAAGCACCGGCAAACTCTGTGCCAGCAGCCGCGGTAATACAGAGGGTGCGAGCGTTAATCGGATTTACTGGGCGTAAAGGGTGCGTAGGCGGATGTATGAGTGTGATGTGAAAGCCCCGGGCTTAACCTGGGAAGGGCATCGCAAACGATATATCTGGAGTATATGAGAGGGTGGCGGAATTTCCGGTGTAGCGGTGAAATGCGTAGAGATCGGAAGGAACGTCAATGGCGAAGGCAGCCACCTGGCATAATACTGACGCTGAGGCACGAAAGCGTGGGGAGCGAACAGG
>OTU_562
TGGGGAATTTTGGACAATGGGCGCAAGCCTGATCCAGCCATGCCGCGTGAGTGAAGAAGGCCTTCGGGTTGTAAAGCTCTTTCGGCAGGAACGAAATGGTTCGTGCTAATACCACGGACTGATGACGGTACCTGAAGAAGAAGCACCGGCTAACTACGTGCCAGCAGCCGCGGTAATACGTAGGGTGCAGGCGTTAATCGGAATTACTGGGCGTAAAGCGTGCGCAGGCGGTTTCTTAAGTCAGATGTGAAAGCCCCGGGCTTAACCTGGGAACTGCGTTTGAAACTGGGAGACTTGAGTGTGGCAGAGGGGGGTGGAATTCCACGTGTAGCAGTGAAATGCGTAGATATGTGGAGGAACACCGATGGCGAAGGCAGCCCCCTGGGCTAACACTGACGCTCATGCACGAAAGCGTGGGGAGCAAACAGG
>OTU_563
TAGGGAATATTGGACAATGGACGAAAGTCTGATCCAGCCATGCCGCGTGAGTGACGAAGGTCTTCGGATTGTAAAACTCTTTTATGAGGGAAGAAAACCCCGGGGAGGAAATGCCCCGGGCTTGACGGTACCTCAGGAATAAGGGACGGCTAACTCCGTGCCAGCAGCCGCGGTAATACGGAGGTCCCGAGCGTTGTTCGGAATTACTGGGCGTAAAGGGGGCGCAGGCGGACAGGTCAGTGGAAAGTGGAAGCCCGGGGCTCAACCCCGGAAAGCCTTTCCATACTGCCTGTCTTGAGTTCGTGAGAGGAGAGCGGAATTCAGGGTGTAGCGGTGAAATGCTTAGATATCCTGAGGAACACCAATGGCGAAAGCAGCTCTCTGGCACGTTACTGACGCTGAGGCCCGAAAGCGTGGGGAGCGAACGGG
>OTU_564
TGGGGAATTTTGGACAATGGGGGAAACCCTGATCCAGCCATTCCGCGTGAGTGAAGAAGGCCTTCGGGTTGTAAAGCTCTTTTGTCCGGAACGAAACGGTGGACGTGAACATCGTCCGCTACTGACGGTACCGGAAGAATAAGCACCGGCTAACTACGTGCCAGCAGCCGCGGTAATACGTAGGGTGCGAGCGTTAATCGGAATTACTGGGCGTAAAGCGTGCGCAGGCGGTTTTGTAAGCCAGATGTGAAATCCCCGGGCTCAACCTGGGAATGGCATTTGGGACTGCAAGGCTGGAGTGCGGCAGAGGAGACTGGAATTCCTGGTGTAGCAGTGAAATGCGTAGATATCAGGAGGAATACCGATGGCGAAGGCAGGTCTCTGGGCTGACACTGACGCTCATGCACGAAAGCGTGGGGAGCAAACAGG
>OTU_565
TGGGGAATTTTGGACAATGGGGGAAACCCTGATCCAGCCATCCCGCGTGTATGATGAAGGCCTTCGGGTTGTAAAGTACTTTTGGCAGAGAAGAAAAGGTATCCCCTAATACGGGATACTGCTGACGGTATCTGCAGAATAAGCACCGGCTAACTACGTGCCAGCAGCCGCGGTAATACGTAGGGTGCAAGCGTTAATCGGAATTACTGGGCGTAAAGCGTGTGTAGGCGGTTCGGAAAGAAAGATGTGAAATCCCAGGGCTCAACCTTGGAACTGCATTTTTAACTGCCGAGCTAGAGTATGTCAGAGGGGGGTAGAATTCCACGTGTAGCAGTGAAATGCGTAGATATGTGGAGGAATACCGATGGCGAAGGCAGCCCCCTGGGATAATACTGACGCTCAGACACGAAAGCGTGGGGAGCAAACAGG
>OTU_566
TGGGGAATATTGGACAATGGGGGCAACCCTGATCCAGCCATGCCGCGTGTGTGAAGAAGGCCTTCGGGTTGTAAAGCACTTTCAGCGGGGAGGAAGGCGTCGTGACTAATATTCACGGCGATTGACGTTACCCGCAGAAGAAGCACCGGCTAACTCCGTGCCAGCAGCCGCGGTAATACGGAGGGTGCGAGCGTTTATCGGAATTACTGGGCGTAAAGCGCGCGTAGGCGGCTTGTTAAGTCGGATGTGAAATCCCCGGGCTCAACCTGGGAATTGCATCCGATACTGGCGAGCTGGAGTGCGATAGAGGGGGGTAGAATTCCTAGTGTAGCGGTGAAATGCGTAGATATTAGGAGGAATACCGGTGGCGAAGGCGGCCCCCTGGATCGACACTGACGCTGAGGTGCGAAAGCGTGGGTAGCAAACAGG
>OTU_567
TGGGGAATATTGGACAATGGGGGAAACCCTGATCCAGCGATGCCGCGTGGAGGAAGAAGGCTCTTGGGTTGTAAACTCCTGTCGTTGGGGAAAAAGGTATATCAGTGAATAATTGGTATGCTTGATGGTACCCAAAAAGGAAGCACCGGCTAACTCCGTGCCAGCAGCCGCGGTAATACGGAGGGTGCAAGCGTTGTTCGGAATTACTGGGCGTAAAGCGCGTCTAGGCGGGATGACAAGTCAGTTGTGAAAGCCCTTGGCTCAACCAAGGAACTGCAATTGATACTGTTATTCTTGAGTGGTGGAGAGAGGAACGGAATTCCGAGTGTAGCAGTGAAATGCGTAGATATTCGGAGGAACACCAGAGGCGAAAGCGGTTCCTTGGCCACTAACTGACGCTGAAGCGCGAAAGCGTGGGTAGCAAACAGG
>OTU_568
TGGGGAATATTGGACAATGGGGGGAACCCTGATCCAGCAATGCCGCGTGTGTGAAGAAGGCCTGAGGGTTGTAAAGCACTTTCAGTGGGGAGGAGGGTTAAAAGGTTAAGAGCTAGTTAACTGGACGTTACCCACAGAAGAAGCACCGGCTAACTCCGTGCCAGCAGCCGCGGTAATACGGAGGGTGCGAGCGTTAATCGGAATTACTGGGCGTAAAGGGTGTGTAGGTGGTTTACTAAGTTATCTGTGAAAGTCCTGGGCTTAACCTGGGAAGGTCAGATAAGACTGATAGACTTGAGTATAGGAGAGGGTAGTGGAATTTCCGGTGTAGCGGTGAAATGCGTAGAGATCGGAAGGAACACCAGTGGCGAAGGCGGCTACCTGGCCTAATACTGACACTGAGGCACGAAAGCGTGGGGAGCAAACAGG
>OTU_569
TGGGGAATTTTGGACAATGGGGGAAACCCTGATCCAGCCATGCCGCGTGTGTGAAGAAGGCCTTCGGGTTGTAAAGCACTTTCGGACGGAACGAAATCGCGCGGATGAATAATCCGCGTGGATGACGGTACCGTAAGAAGAAGCACCGGCTAACTACGTGCCAGCAGCCGCGGTAATACGTAGGGTGCAAGCGTTAATCGGAATTACTGGGCGTAAAGCGTGCGCAGGCGGCGCCGCAAGTCAGGCGTGAAATCCCCGAGCTCAACTTGGGAATTGCGCTTGAAACTACGGTGCTTGAGTGTGGCAGAGGGAGGTGGAATTCCACGTGTAGCGGTGAAATGCGTAGAGATGTGGAGGAACACCGATGGCGAAGGCAGCCTCCTGGGCCAACACTGACGCTCATGCACGAAAGCGTGGGGAGCAAACAGG
>OTU_570
TGGGGGATATTGGACAATGGGGGCAACCCTGATCCAGCAACGCCGCGTGAATGAAGAAGGCCTTCGGGTTGTAAAGTTCTTTTGTCTGGGAGCAAAGCTCGCGTAGTAATATGATGCGGGGATGAGAGTACCAGAAGAATAAGCACCGGCTAACTACGTGCCAGCAGCCGCGGTAATACGTAGGGTGCGAGCGTTAATCGGAATTACTGGGCGTAAAGGGTGCGTAGGCGGAAGATTAAGTTAGGAGTGAAAAGCCCGGGCTCAACCTGGGTCGTGCTTTTAAGACTGGTCATCTAGAGTTAGTCAGAGGGGGGTGGAATTCCAAGTGTAGCAGTGAAATGCGTAGAGATTTGGAGGAACATCGATGGCGTAGGCAGCCCCCTGGGATGTAACTGACGCTGAGGCACGAAAGCGTGGGTAGCAAACAGG
>OTU_571
TGGGGAATTTTGGACAATGGGCGCAAGCCTGATCCAGCCATGCCGCGTGCGGGAAGAAGGCCTTCGGGTTGTAAACCGCTTTTGTCAGGGAAGAAACGCTTCGGGCTAATACCTCGGAGTAATGACGGTACCTGAAGAATAAGCACCGGCTAACTACGTGCCAGCAGCCGCGGTAATACGTAGGGTGCAAGCGTTAATCGGAATTACTGGGCGTAAAGCGTGCGCAGGCGGCTTTGCAAGACAGATGTGAAATCCCCGGGCTTAACCTGGGAACTGCATTTGTGACTGCATGGCTAGAGTGCGGCAGAGGGGGATGGAATTCCGCGTGTAGCAGTGAAATGCGTAGATATGCGGAGGAACACCGATGGCGAAGGCAATCCCCTGGGCCTGCACTGACGCTCATGCACGAAAGCGTGGGGAGCAAACAGG
>OTU_572
TGGGGAATTTTGGACAATGGGCGCAAGCCTGATCCAGCCATGCCGCGTGCGGGAAGAAGGCCTTCGGGTTGTAAACCGCTTTTGTCAGGGAAGAAAAGCTCTGGGTTAATACCCTGGGGTGATGACGGTACCTGAAGAATAAGCACCGGCTAACTACGTGCCAGCAGCCGCGGTAATACGTAGGGTGCAAGCGTTAATCGGAATTACTGGGCGTAAAGCGTGCGCAGGCGGTTATGCAAGACAGAGGTGAAATCCCCGGGCTCAACCTGGGAACTGCCTTTGTGACTGCATAGCTAGAGTACGGTAGAGGGGGATGGAATTCCGCGTGTAGCAGTGAAATGCGTAGATATGCGGAGGAACACCGATGGCGAAGGCAATCCCCTGGACCTGTACTGACGCTCATGCACGAAAGCGTGGGGAGCAAACAGG
>OTU_573
TGGGGAATTTTGGACAATGGGGGAAACCCTGATCCAGCCATGCCGCGTGTGTGAAGAAGGCCTTCGGGTTGTAAAGCACTTTTGGCGGGAACGAAACGGCAAGCATTAATACTGTTTGCTAATGACGGTACCCGCAGAATAAGCACCGGCTAACTACGTGCCAGCAGCCGCGGTAATACGTAGGGTGCAAGCGTTAATCGGAATTACTGGGCGTAAAGCGTGCGCAGGCGGTTTCGTAAGACAGATGTGAAATCCCCGGGCTCAACCTGGGAACTGCATTTGTAACTGCGAGGCTAGAGTGTGTCAGAGGGAGGTGGAATTCCACGTGTAGCAGTGAAATGCGTAGATATGTGGAGGAACACCGATGGCGAAGGCAGCCTCCTGGGATAACACTGACGCTCATGCACGAAAGCGTGGGGAGCAAACAGG
>OTU_574
TCGAGAATCTTCCGCAATGGGCGAAAGCCTGACGGAGCGACGCCGCGTGGAGGACGAAGGCCTTCGGGTTGTAAACTCCTGTCACGAGTTAAGAAGGTGTCACGACGAACAGTGGTGACATTTGACGTAAGCTCGAGAGGAAGCACTGGCTAACTCTGTGCCAGCAGCCGCGGTAATACAGAGAGTGCGAACGTTGTTCGGAATTACTGGGCTTAAAGCGCACGTAGGCGGTGCTGTAAGTGTCAGGTGAAATCCCACGGCTCACCCGTGGAACTGCCTGGCAGACTGCGGTACTAGAGTGTGGTAGGGGAGAGCGGAACTCCTGGTGGAGCGGTGAAATGCGTAGATATCAGGAGGAACACCGGTGGCGAAGGCGGCTCTCTGGTCCACAACTGACGCTGAGGTGCGAAAGCCAGGGGAGCAAACGGG
>OTU_575
TGGGGAATATTGGACAATGGGGGAAACCCTGATCCAGCGATGCCGCGTGTGTGAAGAAGGCCTGCGGGTTGTAAAGCACTTTAGTGGGTGAAGAGAAGCGGAGTAAGAATACGACTCTGTAGAGACATTAGCCCAAGAATAAGCACCGGCAAACTCTGTGCCAGCAGCCGCGGTAATACAGAGGGTGCGAGCGTTAATCGGAATCACTGGGCGTAAAGGGTGCGTAGGTGGTAGGATAAGTGTGATGTGAAATCCCTGGGCTTAACCTGGGAATGGCATCGCAAACTGTGTTACTAGAGTACAGGAGAGGTAAGTGGAATTTCCGGTGTAGCAGTGAAATGCGTAGAGATCGGAAGGAACACCAGAGGCGAAGGCGGCTTACTGGCCTGCTACTGACACTGAGGCACGAAAGCGTGGGGAGCAAACAGG
>OTU_576
TGGGGAATCTTGCGCAATGCGCGAAAGCGTGACGCAGCAACGCCGCGTGAGGGAAGACGGCCTTAGGGTTGTAAACCTCTTTCAGTTGGGACGAAGGCCGGCACGTTAATAGCGTGTCCGGTTGACGGTACCTTCACAAGAAGCCCCGGCTAACTACGTGCCAGCAGCCGCGGTAATACGTAGGGGGCAAGCGTTGTCCGGAATCATTGGGCGTAAAGAGCGCGTAGGCGGTCCGGTAAGTCAGCTGTGAAAGTCAGGGGCTCAACCCTTGAAAGCCGGTTGATACTGTCGGGCTAGAGTCCGGAAGAGGCGAGTGGAATTCCCGGTGTAGCGGTGAAATGCGCAGATATCGGGAGGAACACCAATGGCGAAGGCAGCTCGCTGGGACGGTACTGACGCTGAGGCGCGAAAGCGTGGGGAGCAAACAGG
>OTU_577
TGGGGAATATTGGACAATGGGGGCAACCCTGATCCAGCGATGCCGCGTGTGTGAAGAAGGCCTGAGGGTTGTAAAGCACTTTTAGTGGAGAAGAAAGAGTTAAGGTTAATACCCTTAAAAGATGACGTTATCCACAGAAAAAGCACCGGCTAACTCTGTGCCAGCAGCCGCGGTAATACAGAGGGTGCAAGCGTTAATCGGAATTACTGGGCGTAAAGCGCGCGTAGGCGGTTAGAGAAGTTGGATGTGAAAGCCCCGGGCTTAACCTGGGAATGGCATTCAAAACTGGCTGACTAGAGTACAGTAGAGGTGAGTGGAATTTCCGGTGTAGCGGTGAAATGCGTAGAGATCGGAAGGAACACCAGTGGCGAAGGCGACTCACTGGACTGATACTGACGCTGAGGCGCGAAGGCGTGGGGAGCAAACAGG
>OTU_578
TGGGGAATTTTTCGCAATGGGGGAAACCCTGACGAAGCAACGCCGCGTGGAGGATGAAGGCCTTCGGGTCGTAAACTCCTGTCGACCGGGAAGAATGCACCTGACCTAATACGTCGGTGTGTTGACTGTACCGGTGGAGGAAGCCACGGCTAACTCTGTGCCAGCAGCCGCGGTAATACAGAGGTGGCAAGCGTTGTTCGGAATTACTGGGCGTAAAGGGCGCGTAGGCGGCCCGTCAAGTCCCGTGTGAAAGCCCCCGGCTCAACCGGGGAACGGCGCGGGAAACTAGCAGGCTTGAGTTCGGGAGAGGGAAGCGGAATTCCGGGTGTAGCGGTGAAATGCGCAGATATCCGGAGGAACACCGGTGGCGAAGGCGGCTTCCTGGACCGACACTGACGCTGAGGCGCGAAAGCTAGGGGAGCAAACGGG
>OTU_579
TGGGGAATATTGGACAATGGGCGAAAGCCTGATCCAGCAATGCCGCGTGTGTGAAGAAGGCCTTCGGGTTGTAAAGCACTTTCAGTGGGGAAGAAAAACTTAGGGTTAATACCCCTAAGCATTGACGTTACCCACAGAAGAAGCACCGGCTAACTCTGTGCCAGCAGCCGCGGTAATACAGAGGGTGCAAGCGTTAATCGGAATTACTGGGCGTAAAGCGTGCGTAGGCGGATATTTAAGTCGAATGTGAAAGCCCCGGGCTCAACCTGGGAACTGCATCCGATACTGGATATCTGGAGTATGGTAGAGGAAAGTGGAATTCCCGGTGTAGCGGTGAAATGCGTAGATATCGGGAGGAACATCAGTGGCGAAGGCGACTTTCTGGATCAATACTGACGCTGAGGCACGAAAGCGTGGGGAGCAAACAGG
>OTU_580
TGGGGAATATTGGACAATGGGGGCAACCCTGATCCAGCAATGCCGCGTGTGTGAAGAAGGCCTGCGGGTTGTAAAGCACTTTTAGTAGGGACGAAAATCCGGAGGCTAATATCCTCCGGGCTTGACTTAACCTACAGAAAAAGCACCGGCTAACTCTGTGCCAGCAGCCGCGGTAATACAGAGGGTGCAAGCGTTAATCGGAATTACTGGGCGTAAAGGGTGCGTAGGTGGTCTGATAAGTCAGATGTGAAATCCCCGGGCTTAACCTGGGAATTGCATTTGATACTGTCAGACTAGAGTGTGATAGAGGTAAGCGGAATTCCCGGTGTAGCGGTGAAATGCGTAGATATCGGGAGGAACATCAGTGGCGAAGGCGGCTTACTGGATCAACACTGACACTGAGGCACGAAAGCGTGGGTAGCAAACAGG
>OTU_581
TGGGGAATATTGGACAATGGGCGAAAGCCTGATCCAGCAATGCCGTGTGTGTGAAGAAGGCCTTCGGGTTGTAAAGCACTTTTAGTGGGGAAGAAAAGTTCATGGCTAATATCCATGAATGCTGACGTTACCCACAGAAAAAGCACTGGCTAACTCTGTGCCAGCAGCCGCGGTAATACAGAGAGTGCAAGCGTTAATCGGATTTACTGGGCGTAAAGCGCACGTAGGTGGAGCTTTAAGTCGGATGTGAAATCCCCGAGCTTAACTTGGGAATTGCATTCGATACTGAAACTCTTGAGTATGGTAGAGGGAAGTGGAATTTCCGGTGTAGCGGTGAAATGCGTAGATATCGGAAAGAACATCAGTGGCGAAAGCGGCTTCCTGGACCAATACTGACACTTAGGTGCGAAAGCGTGGGGAGCAAACAGG
>OTU_582
TCGAGAATAATTCACAATGGGGGCAACCCTGATGGTGCAACGCCGCGTGGAGGATGAAGGTCTTCGGATTGTAAACTCCTGTCATCCGGGAGCAAGACCTGACGGTCAATAGCCGGCAGGGTTGATAGTACCGGAAGAGGAAGGGACGGCTAACTTCGTGCCAGCAGCCGCGGTAATACGAAGGTCCCGAGCGTTGTTCGGAATCACTGGGCGTAAAGGGAGCGTAGGCGGTTTGGTAAGTCAGATGTGAAATCCCGGGGCTCAACCCCGGAACTGCATCCGATACTGCCGGACTTGAGCAATGGAGAGGTAGCCGGAATTCTCGGTGTAGCAGTGAAATGCGTGGATATCGAGAGGAACACTCGTGGCGAAGGCGGGCTACTGGACATTTGCTGACGCTGAGGCTCGAAGGCCGGGGGAGCGAAAGGG
>OTU_583
TGGGGAATATTGGACAATGGGGGCAACCCTGATCCAGCAATGCCGCGTGTGTGAAGAAGGCCTGAGGGTTGTAAAGCACTTTCAGTGGGGAGGAGTGTTACTAGGTTAAGAGCTAAGTAATTGGACGTTACCCACAGAAGAAGCACCGGCTAACTCCGTGCCAGCAGCCGCGGTAATACGGAGGGTGCGAGCGTTAATCGGAATTACTGGGCGTAAAGGGTGCGTAGGTTGTTACATAAGTTAGCTGTGAAATTCCCGGGCTTAACCTGGGGTGGTCAGCTAAGACTGTGAGACTAGAGTATGGGAGAGGGTAGTGGAATTTCCGGTGTAGCGGTGAAATGCGTAGAGATCGGAAGGAACACCAGTGGCGAAGGCGGCTACCTGGCCTAATACTGACACTGAGGCACGAAAGCGTGGGGAGCAAACAGG
>OTU_584
TGGGGAATATTGGACAATGGGCGCAAGCCTGATCCAGCAACGCCGCGTGGAGGATGAAGGTCTTCGGATCGTAAACTCCTGTCAGATGGGACGAAGGTAGGAGGGTAAACAATCCTTCTGCTTGACGGTACCGTCAGAGGAAGCCCCGGCTAACTCCGTGCCAGCAGCCGCGGTAATACGGAGGGGGCGAGCGTTATTCGGAATTATTGGGCGTAAAGGGCGCGTAGGCGGCGCGATAAGTCAAAGGTGAAATCCCTCGGCTCAACTGAGGAACTGCCTTTGAAACTGTCGAGCTTGAGGCCGGGAGGGGGTAGCGGAATTCCCAGTGTAGCGGTGAAATGCGTAGATATTGGGAGGAACACCAGTGGCGAAGGCGGCTACCTGGACCGGTTCTGACGCTGATGCGCGAAAGCGTGGGTAGCAAACAGG
>OTU_585
TGGGGAATATTGGACAATGGGCGAAAGCCTGATCCAGCAATGCCGCGTGTGTGAAGAAGGCCTGCGGGTTGTAAAGCACTTTTATCGGGAAAGAAAAGCTTGGAGCTAATATCTCCAAGCCTTGACGGTACCCGTTGAATAAGCACCGGCTAACTCCGTGCCAGCAGCCGCGGTAATACGGAGGGTGCAAGCGTTAATCGGAATTACTGGGCGTAAAGCGAGTGTAGGTGGTTGCATAAGTCGGATGTGAAAGCCCTGGGCTTAACCTGGGAATTGCATTCGATACTGTGTGACTAGAGTCTGATAGAGGGAAGTGGAATTCCAGGTGTAGCGGTGAAATGCGTAGATATCTGGAGGAACATCAGTGGCGAAGGCGGCTTCCTGGATCAAGACTGACACTGAGGCTCGAAAGCGTGGGGAGCAAACAGG
>OTU_586
TGGGGAATATTGGACAATGGGGGCAACCCTGATCCAGCAATACCGCGTGTGTGAAGAAGGCCTGAGGGTTGTAAAGCACTTTCAGTGGGGAGGAGGATACTTAGGTTAAGAGCTAGAGTATTGGACGTTACCCACAGAAGAAGCACCGGCTAACTCCGTGCCAGCAGCCGCGGTAATACGGAGGGTGCAAGCGTTAATCGGAATTACTGGGCGTAAAGGGTGCGTAGGTGGTTTGGTAAGTTATCTGTGAAATCCCCGGGCTCAACCTGGGCAGGTCAGATAATACTGCTGAACTCGAGTGTGGGAGAGGGTAGTGGAATTTCCGGTGTAGCGGTGAAATGCGTAGAGATCGGAAGGAACACCAGTGGCGAAGGCGGCTACCTGGCCCAACACTGACACTGAGGCACGAAAGCGTGGGGAGCAAACAGG
>OTU_587
TCGAGAATCTTTCGCAATGGGCGCAAGCCTGACGAAGCGACGCCGTGTGAGCGAAGAAGGCCTTCGGGTTGTAAAGCTCTTTCGCTAGGGAACAAGAGATTCCGGTGAATAACCGGATGATTTGATGGTACTTGGTAAAGAAGCACCGGCTAACTCCGTGCCAGCAGCTGCGGTAATACGGAGGGTGCAAGCATTGATCGGAATTACTGGGCGTAAAGGGCGCGTAGGCGGTCCGAAAAGTCAGATGTGAAATTCCGGGGCTCAACCCCGGAGCTGCATTTGAAACTTTTAGACTAGAGTATAGTGAGGGTAAACGGAATTCCACGTGTAGCGGTGAAATGCGTAGATATGTGGAAGAACACCAGTGGTGAAGACGGTTTACTGTGCTATAACTGACGCTGAGGCGCGAAAGCAAGGGGAGCAAACAGG
>OTU_588
TAGGGAATCTTCCACAATGGGCGCAAGCCTGATGGAGCAACACCGCGTGAGTGAAGAAGGGTTTCGGCTCGTAAAGCTCTGTTGTTAGAGAAGAATGTGCGTGAGAGCAACTGTTCACGCAGTGACGGTATCTAACCAGAAAGTCACGGCTAACTACGTGCCAGCAGCCGCGGTAATACGTAGGTGGCAAGCGTTATCCGGATTTATTGGGCGTAAAGCGAGCGCAGGCGGTTTGATAAGTCTGATGTGAAAGCCTTTGGCTTAACCAAAGAAGTGCATCGGAAACTGTCAGACTTGAGTGCAGAAGAGGACAGTGGAACTCCATGTGTAGCGGTGGAATGCGTAGATATATGGAAGAACACCAGTGGCGAAGGCGGCTGTCTGGTCTGCAACTGACGCTGAGGCTCGAAAGCATGGGTAGCGAACAGG
>OTU_589
TGGGGAATTTTGGACAATGGGGGAAACCCTGATCCAGCAATGCCGCGTGTGTGAAGAAGGCCTTCGGGTTGTAAAGCACTTTTGTCCGGAAAGAAATCTGTCGGGCTAATACCCCGACGGGATGACGGTACCGGAAGAATAAGCACCGGCTAACTACGTGCCAGCAGCCGCGGTAATACGTAGGGTGCGAGCGTTAATCGGAATTACTGGGCGTAAAGCGTGCGCAGGCGGCTCTGTAAGACAGATGTGAAAGCCCCGGGCTTAACCTGGGAATTGCATTTGTGACTGCAGAGCTAGAGTGTGTCAGAGGGAGGTGGAATTCCGCGTGTAGCAGTGAAATGCGTAGAGATGCGGAGGAACACCGATGGCGAAGGCAGCCTCCTGGGATAACACTGACGCTCATGCACGAAAGCGTGGGGAGCAAACAGG
>OTU_590
TGGGGAATATTGCACAATGGGGGAAACCCTGATGCAGCCATGCCGCGTGTGTGAAGAAGGCCTTCGGGTTGTAAAGCACTTTCAGCGAGGAGGAAAGGTTGATACCTAATACGTATCAGCTGTGACGTTACTCGCAGAAGAAGCACCGGCTAACTCCGTGCCAGCAGCCGCGGTAATACGGAGGGTGCAAGCGTTAATCGGAATTACTGGGCGTAAAGCGCACGCAGGCGGTTGGATAAGTTAGATGTGAAAGCCCCGGGCTCAACCTGGGAATTGCATTTAAAACTGTCCAGCTAGAGTCTTGTAGAGGGGGGTAGAATTCCAGGTGTAGCGGTGAAATGCGTAGAGATCTGGAGGAATACCGGTGGCGAAGGCGGCCCCCTGGACAAAGACTGACGCTCAGGTGCGAAAGCGTGGGGAGCAAACAGG
>OTU_591
TGGGGAATATTGGACAATGGGGGAAACCCTGATCCAGCGACGCCGCGTGGGTGAAGAAGGCCTGCGGGTTGTAAAGCCCTTTCGGTAGGGACGAAAGCTCTTGCTCTAACAAAGCAGGAGGTTGACTTAACCTACATAAGAAGCACCGGCTAACTCTGTGCCAGCAGCCGCGGTAATACAGAGGGTGCGAGCGTTAATCGGAATTACTGGGCGTAAAGCGCACGTAGTCGGCTTGTCAAGTCGGGTGTGAAATCCCCGGGCTCAACCTGGGAACTGCATCCGAAACTGACTTGCTAGAGTATGGGAGAGGGAGGCGGAATTTCTGGTGTAGCAGTGAAATGCGTAGATATCAGAAGGAACATCAGTGGCGAAGGCGGCCTCCTGGACCAATACTGACGATCAGGTGCGAAAGCGTGGGGAGCAAACAGG
>OTU_592
TGGGGAATTTTGGACAATGGGGGCAACCCTGATCCAGCCATGCCGCGTGTGTGAAGAAGGCCTTCGGGTTGTAAAGCACTTTTGTCCGGAACGAAACGGTGGAGGCTAATACCTTTCGCTAATGACGGTACCGGAAGAATAAGCACCGGCTAACTACGTGCCAGCAGCCGCGGTAATACGTAGGGTGCAAGCGTTAATCGGAATTACTGGGCGTAAAGCGTGCGCAGGCGGTTTTGTAAGTCAGATGTGAAATCCCCGGGCTTAACCTGGGAACTGCATTTGAAACTGCAAGGCTAGAGTGTGTCAGAGGGGGGTAGAATTCCACGTGTAGCAGTGAAATGCGTAGAGATGTGGAGGAATACCGATGGCGAAGGCAGCCCCCTGGGATAACACTGACGCTCATGCACGAAAGCGTGGGGAGCAAACAGG
>OTU_593
TGGGGAATTTTGGACAATGGGCGCAAGCCTGATCCAGCCATGCCGCGTGCAGGATGAAGGCCTTCGGGTTGTAAACTGCTTTTGTACGGAACGAAAAGGCTCTTTCTAATAAAGGGGGCTCATGACGGTACCGTAAGAATAAGCACCGGCTAACTACGTGCCAGCAGCCGCGGTAATACGTAGGGTGCGAGCGTTAATCGGAATTACTGGGCGTAAAGCGTGCGCAGGCGGTGATGTAAGACAGTTGTGAAATCCCCGGGCTCAACCTGGGAACTGCATCTGTGACTGCATTGCTGGAGTGCGGCAGAGGGGGATGGAATTCCGCGTGTAGCAGTGAAATGCGTAGATATGCGGAGGAACACCGATGGCGAAGGCAATCCCCTGGGCCTGCACTGACGCTCATGCACGAAAGCGTGGGGAGCAAACAGG
>OTU_594
TGGGGAATATTGGACAATGGGGGCAACCCTGATCCAGCAATGCCGCGTGTGTGAAGAAGGCCTTCGGGTTGTAAAGCACTTTAGGCTGGGAAGAAGATGTGGAGTTTAAGAGACACTACATTTGACGGTACCGGCAGAATAAGCACCGGCTAACTCTGTGCCAGCAGCCGCGGTAATACAGAGGGTGCGAGCGTTAATCGGAATTACTGGGCGTAAAGGGCGCGTAGGTGGTTTATTAAGATTGTTGTGAAATCCCTGGGCTTAACCTAGGAACTGCAACGATGACTGATAAGCTTGAGTATTGTAGAGGGTAGTGGAATTTCCGGTGTAGCGGTGAAATGCGTAGAGATCGGAAGGAACACCAGTGGCGAAGGCGGCTACCTGGACAAATACTGACACTGAGGCGCGAGAGCGTGGGGAGCAAACAGG
>OTU_595
TGGGGAATATTGGACAATGGGCGCAAGCCTGATCCAGCAATGCCGCGTGTGTGAAGAAGGCCTGCGGGTTGTAAAGCACTTTCAGTGGGGAGGAAGGCCTCAGTGGTAATATCGCTGAGGATTGACGTTACCCACAGAAGAAGCACCGGCTAACTCTGTGCCAGCAGCCGCGGTAATACAGAGGGTGCAAGCGTTAATCGGAATTACTGGGCGTAAAGGGTGCGTAGGTGGTTAATTAAGTCAGATGTGAAATCCCAAGGCTTAACCTTGGAATTGCATTTGATACTGGTTGGCTAGAGTACAGAAGAGGGAAGTGGAATTTCCGGTGTAGCGGTGAAATGCGTAGATATCGGAAGGAACATCAGTGGCGAAGGCGACTTCCTGGTCTGTTACTGACACTGAGGCACGAAAGCGTGGGGAGCGAACAGG
>OTU_596
TGGGGAATATTGGACAATGGGGGGAACCCTGATCCAGCGATGCCGCGTGTGTGAAGAAGGCCTGAGGGTTGTAAAGCACTTTAGTTGGGGAGGAGGGTCTGTAGGTTAAGAGCTAATAGACTGGACGTTACCCAAAGAATAAGCACCGGCTAACTCCGTGCCAGCAGCCGCGGTAATACGGAGGGTGCGAGCGTTAATCGGAATTACTGGGCGTAAAGGGTGCGTAGGTTGTTTGATAAGTTGGATGTGAAATACCTGGGCTCAACCTAGGGGGGTCATTCAATACTGTTGAACTTGAGTATGGGAGAGGGTAGTGGAATTTCCGGTGTAGCGGTGAAATGCGTAGATATCGGAAGGAACACCGGTGGCGAAGGCGGCTACCTGGCCTAATACTGACACTGAGGCACGAAAGCGTGGGTAGCGAACAGG
>OTU_597
TGGGGAATTTTGGACAATGGGGGCAACCCTGATCCAGCCATGCCGCGTGAGTGAAGAAGGCCTTCGGGTTGTAAAGCTCTTTCAGCCGGAACGAAACGGTCACGGTTAATAACTGTGATCACTGACGGTACCGGAAGAAGAAGCACCGGCTAACTACGTGCCAGCAGCCGCGGTAATACGTAGGGTGCGAGCGTTAATCGGAATTACTGGGCGTAAAGCGTGCGCAGGCGGTTTTGTAAGTCAGATGTGAAATCCCCGGGCTTAACCTGGGAACTGCGTTTGAAACTACAAGGCTAGAGTGTGGCAGAGGGGGGTGGAATTCCACGTGTAGCAGTGAAATGCGTAGAGATGTGGAGGAACACCGATGGCGAAGGCAGCCCCCTGGGTTAACACTGACGCTCAGGCACGAAAGCGTGGGGAGCAAACAGG
>OTU_598
TGGGGAATATTGGACAATGGGCGAAAGCCTGATCCAGCAATGCCGCGTGTGTGAAGAAGGCCTTCGGGTTGTAAAGCACTTTTATCAGGAACGAAATCTGCGGGGTTAATACCTCCGTAGTCTGACGGTACCTGAGGAATAAGCACCGGCTAACTCCGTGCCAGCAGCCGCGGTAATACGGAGGGTGCAAGCGTTAATCGGAATTACTGGGCGTAAAGCGTACGTAGGCGGTTCGTTAAGTCTGTTGTGAAAGCCCCGGGCTCAACCTGGGAATGGCAATGGATACTGGCGAGCTAGAGTGTGTCAGAGGAAGGTGGAATTCCCGGTGTAGCGGTGAAATGCGTAGAGATCGGGAGGAACATCAGTGGCGAAGGCGGCCTTCTGGGGCAACACTGACGCTGAGGTACGAAAGCGTGGGGAGCAAACAGG
>OTU_599
TGGGGAATATTGGACAATGGGCGCAAGCCTGATCCAGCAATGCCGCGTGTGTGAAGAAGGCCTGAGGGTTGTAAAGCACTTTCGGTGGGGAGAAAGAGGCCGTTGCTAATATCAACGGCGGAAGATGTTACCCACAGAAGAAGCACCGGCTAACTCTGTGCCAGCAGCCGCGGTAATACAGAGGGTGCAAGCGTTAATCGGAATTACTGGGCGTAAAGGGTGCGTAGGTGGTTATGTAAGTTAGATGTGAAATTCCTGGGCTTAACCTGGGGACTGCGTCTGATACTGTGTAGCTAGAGTCCTGTAGAGGAAAGCGGAATTTCCGGTGTAGCAGTGAAATGCGTAGATATCGGAAGGAACATCAGTGGCGAAGGCGGCTTTCTGGACAGAGACTGACACTGAGGCACGAAAGCGTGGGGAGCAAACAGG
>OTU_600
TGGGGAATATTGGACAATGGGGGAAACCCTGATCCAGCAATGCCGCGTGTGTGAAGAAGGCCTTCGGGTTGTAAAGCACTTTTAGTGGGGAGGAAAAGTTTAAGACTAATAATCTTGAACTGTGACGTTACCCACAGAAAAAGCACTGGCTAACTCTGTGCCAGCAGCCGCGGTAATACAGAGAGTGCAAGCGTTAATCGGAATTACTGGGCGTAAAGCGCACGTAGGTGGATATTTAAGTCGAATGTGAAAGCCCCGGGCTTAACCTGGGAATTGCATCCGATACTGGGTATCTTGAGTATAGTAGAGGGAAGTGGAATTTCCGGTGTAGCGGTGAAATGCGTAGATATCGGAAAGAACATCAGTGGCGAAGGCGGCTTCCTGGACTAATACTGACACTGAGGTGCGAAAGCGTGGGGAGCAAACAGG
>OTU_601
TGGGGAATATTGGACAATGGGGGCAACCCTGATCCAGCAATGCCGCGTGTGTGAAGAAGGCCTGCGGGTTGTAAAGCACTTTAGGTAATGAGGAAGGTTGTGGTGTGAATAGCACCATGAATTGACGTTAGTTACAGAATAAGCACCGGCTAACTCTGTGCCAGCAGCCGCGGTAATACAGAGGGTGCAAGCGTTAATCGGAATGACTGGGCGTAAAGGGTGCGTAGGTGGCTCTTTAAGTTAGATGTGAAATCCCCGGGCTTAACCTGGGAACTGCATATAATACTGAAGGGCTAGAGTGTGGGAGAGGTAAGTGGAATTTCCGGTGTAGCGGTGAAATGCGTAGATATCGGAAGGAACACCAGTGGCGAAGGCGGCTTACTGGCCTGACACTGACACTGAGGCACGAAAGCGTGGGTAGCAAACAGG
>OTU_602
TGGGGAATATTGCGCAATGGGCGAAAGCCTGACGCAGCGACGCCGCGTGGAGGATGAAGGTCTTCGGATTGTAAACTTCTGTTAAGTGGGAAGAAATACCTACTTCTAATAAAAGTAGGGGATGACGGTACCATTAGAGAAAGCACCGGCTAACTTCGTGCCAGCAGCCGCGGTAATACGAAGGGTGCAAGCGTTATTCGGAATCATTGGGCGTAAAGGGTGTGTAGACGGTATATTAAGTCTGTTGTTAAATGCTCCAGCCTAACTGGAGACCTGCAATGGAAACTGATGTGCTAGAGGGTGGAAGAGAGAAGTGGAATTCTCGGAGTAGCGGTAAAATGCGTAGATCTCGAGAGGAACACCAATGGCGAAGGCAGCTTCTTAGTCCATACCTGACGTTGAAACACGAAAGCGTGGGGAGCAAACAGG
>OTU_603
TCGAGAATCTTTCGCAATGGGCGCAAGCCTGACGAAGCGACGCCGTGTGAGCGAAGAAGGCCTTCGGGTTGTAAAGCTCTTTCGCTAGGGAACAAGAAAGCCCCCCTAATAATGGGGCAATTTGATGGTACTTGGTAAAGAAGCACCGGCTAACTCCGTGCCAGCAGCTGCGGTAATACGGAGGGTGCAAGCATTGATCGGAATTACTGGGCGTAAAGGGCGCGTAGGCGGCCTGAAAAGTCAGATGTGAAATTCCGGGGCTCAACCCCGGAGCTGCATTTGAAACTTTCAGGCTAGAGGACAGTAAGGGAAAACGGAATTCCACGTGTAGCGGTGAAATGCGTAGATATGTGGAAGAACACCGGTGGTGAAGACGGTTTTCTGTGCTGTAACTGACGCTGAGGCGCGAAAGCTAGGGGAGCAAACAGG
>OTU_604
TCGAGGATCTTTCGCAATGGGCGCAAGCCTGACGGAGCGACGCTGTGTGAGTGATGAAGGCCTTCGGGTTGTAAAACTCTTTTGTTTAGGAACAAGAAAGGTTCGTGAATAACGAGCCGATTTGAGGGTACTAGAAGAAAAAGTACCGGCTAACTACGTGCCAGCAGCTGCGGTAATACGTAGGGTACGAGCATTAATCGGAATTATTGGGCGTAAAGGGCGCGTAGGCGGGAGCATAAGTCAGATGTGAAATACCAAAGCTCAACTTTGGTGCTGCATTTGAAACTGTGTTTCTTGAGGACTGACGGAGAAAGCGGAATTCCACGAGTAGCGGTGAAATGCGTAGATACGTGGAGGAACACCAGTGGCGAAAGCGGCTTTCTAGTTTTTACCAGACGCTGAGGCGCGAGAGCAAGGGGAGCAAACAGG
>OTU_605
TGGGGAATATTGGACAATGGGGGAAACCCTGATCCAGCGATGCCGCGTGGGTGAAGAAGGCCTTCGGGTTGTAAAGCCCTTTAGGTCGGGAAGAAGGATGTTGGGTTAATACCCCGACGTTTTGACGGTACCGACAGAATAAGCACCGGCAAACTCTGTGCCAGCAGCCGCGGTAATACAGAGGGTGCGAGCGTTAATCGGATTAACTGGGCGTAAAGGGCGCGTAGGCGGTTATATGTGTGGGATGTGAAAGCCCCGGGCTTAACCTGGGAAGTGCATACTAAACTATATAACTGGAGTATATGAGAGGGTGGCGGAATTTCCGGTGTAGCGGTGAAATGCGTAGAGATCGGAAGGAACGTCAATGGCGAAGGCAGCCACCTGGCATAATACTGACGCTGAGGCGCGAAAGCGTGGGGAGCAAACAGG
>OTU_606
TGGGGAATCTTGCGCAATGCGCGAAAGCGTGACGCAGCAACGCCGCGTGCGGGAAGACGGCCTTCGGGTTGTAAACCGCTTTCAGTTGGAACGAAGCTTCTGCCGTGAATAGCGGTTGGGAGTGACGGTACCTTCACAAGAAGCCCCGGCTAACTACGTGCCAGCAGCCGCGGTAATACGTAGGGGGCAAGCGTTGTCCGGAATCATTGGGCGTAAAGCGCGTGTAGGCGGCTGAGTAAGTCTGCTCTGAAAGCCCGGGGCTCAACCCCGGGAGGCGGGTGGATACTGCTCAGCTCGAGTCCGGAAGAGGCGAGTGGAATTCCTGGTGTAGCGGTGAAATGCGCAGATATCAGGAGGAACACCAATGGCGAAGGCAGCTCGCTGGGACGGTACTGACGCTGAGACGCGAAAGCGTGGGGAGCAAACAGG
>OTU_607
TGGGGAATCTTGCGCAATGCACGAAAGTGTGACGCAGCAACGCCGCGTGGGGGAAGAAGGCCTTCGGGTTGTAAACCCCTTTCAGGAGGGACGAAGTGCCGGCCGTTAATAGCGGTTCGGCATGACGGTACCTCCACAAGAAGCCCCGGCTAACTACGTGCCAGCAGCCGCGGTAATACGTAGGGGGCAAGCGTTGTCCGGAATCATTGGGCGTAAAGAGCGCGTAGGCGGTCCGGTAAGTCCGCTCTGAAAGTCCGGGGCTCAACCCCGGGAGGCGGGCGGATACTGCCGGGCTAGAGTCCGGAAGAGGCGAGTGGAATTCCTGGTGTAGCGGTGAAATGCGCAGATATCAGGAGGAACACCAATGGCGAAGGCAGCTCGCTGGGACGGTACTGACGCTGAGGCGCGAAAGCGTGGGGAGCAAACAGG
>OTU_608
TGAGGAATCTTGCACAATGGGCGAAAGCCTGATGCAGCGACGCCGCGTGGAGGATGAAGGTCTTAGGATTGTAAACTTCTGTTAAGTGGGACGAAAGACGCAATTCTAATAAAATTGCGGGATGACGGTACCATTAGAGAAAGCACCGGCTAACTTCGTGCCAGCAGCCGCGGTAATACGAAGGGTGCAAGCGTTATTCGGAATGATTGGGCGTAAAGGGTGCGCAGACGGTTTACTAAGTCAACTGTTAAATTTCCCGGCCTAACTGGGAGCTCGCAGTAGAAACTGGTGAACTAGAGGATGGAAGAGAGAAGTGGAATTCTCGGAGTAGCGGTAAAATGCGTAGATCTCGAGAGGAACACCGATGGCGAAGGCAGCTTCTTGGTCCATTTCTGACGTTCAGGCACGAAAGCGTGGGGAGCAAACAGG
>OTU_609
TGGGGAATCTTGGACAATGGGGGCAACCCTGATCCAGCAATGCCGCGTGGGTGAAGAAGGCCTTCGGGTTGTAAAGCCCTTTCGGCAGGGAAGAAATCGGCGGGGCGAATAACCCTGCTGGATGACGGTACCTGCAGAAGAAGCACCGGCTAACTACGTGCCAGCAGCCGCGGTAATACGTAGGGTGCGAGCGTTAATCGGATTTACTGGGCGTAAAGCGTGCGCAGGCGGCCCGTTAAGACAGGTGTGAAATCCCTGGGCTCAACCTAGGAATTGCGCTTGTGACTGGCGGGCTCGAGTACGGTAGAGGGGGGTGGAATTCCTGGTGTAGCAGTGAAATGCGTAGAGATCAGGAGGAACACCGATGGCGAAGGCAGCCCCCTGGGCCTGTACTGACGCTCATGCACGAAAGCGTGGGGAGCAAACAGG
>OTU_610
TGGGGAATATTGGACAATGGGCGGAAGCCTGATCCAGCGATGCCGCGTGTGTGAAGAAGGCCTGCGGGTTGTAAAGCACTTTCGGCGGGGAGGAGAGGTTGAGGGTGAATAACTTTTAACTGAGACGTTACCCGCATAAGAAGCACCGGCTAACTCTGTGCCAGCAGCCGCGGTAATACAGAGGGTGCGAGCGTTAATCGGAATTACTGGGCGTAAAGGGTGCGTAGGTGGTTTGATAAGTTAGGTGTGAAAGTCCTGGGCTTAACCTGGGGATTGCGCTTAAGACTGTTGAGCTAGAGTACTGTAGAGGAAGGTGGAATTTCTGGTGTAGCAGTGAAATGCGTAGATATCAGAAGGAACATCAGTGGCGAAGGCGACTTTCTGGACAGATACTGACACTGAGGCACGAAAGCGTGGGGAGCAAACAGG
>OTU_611
TGGGGAATATTGGACAATGGGGGGAACCCTGATCCAGCGATGCCGCGTGTGTGAAGAAGGCCTGCGGGTTGTAAAGCACTTTAGTTGGTGAGGAAAGGCGAGTTTTTAATAGAGGCTTGCTGTGACGTTAGCCAAAGAATAAGCACCGGCAAACTCTGTGCCAGCAGCCGCGGTAATACAGAGGGTGCAAGCGTTAATCGGACTTACTGGGCGTAAAGGGTGCGTAGGCGGGAGCTTAAGTTAGTTGTGAAAGGCCTGGGCTTAACCTAGGAACTGCAATTAAGACTGGGCATCTAGAGTTGAGTAGAGGGGAGCGGAATTTCCGGTGTAGCGGTGAAATGCGTAGATATCGGAAGGAACACCTGTTGCGAAGGCGGCTCTCTGGACTCAAACTGACGCTGAGGCACGAAAGCGTGGGTAGCGAACAGG
>OTU_612
TGGGGAATTTTGGACAATGGGGGCAACCCTGATCCAGCCATGCCGCGTGCGGGAAGAAGGCCTTCGGGTTGTAAACCGCTTTTAGCCGGGAAGAAAAGGCTGCCCTGAACAGGGGTGGTTTTTGACGGTACCGGCGGAATAAGCACCGGCTAACTACGTGCCAGCAGCCGCGGTAATACGTAGGGTGCGAGCGTTAATCGGAATTACTGGGCGTAAAGCGTGCGCAGGCGGTTCGTTGTGTCCGTCGTGAAAGCCCCGGGCTTAACCTGGGAACTGCGATGGAAACTGGCGAGCTTGAGTGTGGCAGAGGGGGGTGGAACTCCTGGTGTAGCAGTGAAATGCGTAGAGATCAGGAAGAACACCGATGGCGAAGGCAGCCCCCTGGGCCAACACTGACGCTCAGGCACGAAAGCGTGGGGAGCAAACAGG
>OTU_613
TGGGGAATATTGGACAATGGGGGCAACCCTGATCCAGCGATGCCGCGTGAGTGAAGAAGGCCCTCGGGTCGTAAAGCTCTTTAGGTTGGGAAGAAGTACTATGAGCGAATAACTTGTAGTATTGACGGTACCGACAGAATAAGCACCGGCAAACTCTGTGCCAGCAGCCGCGGTAATACAGAGGGTGCGAGCGTTAATCGGAATAACTGGGCGTAAAGGGCGCGTAGGCGGTGATATGGGTGTGATGTGAAAGCCCCGGGCTTAACCTGGGAAGTGCATCGCAAACTATATGACTGGAGTAGATGAGAGGGTGGCGGAATTTCCGGTGTAGCGGTGAAATGCGTAGAGATCGGAAGGAACGTCGATGGCGAAGGCAGCCACCTGGCATCATACTGACGCTGAGGCGCGAAAGCGTGGGGAGCGAACAGG
>OTU_614
TCGAGAATCATTCGCAATGGGCGAAAGCCTGACGATGCGACGCCGTGTGAGCGATGAAGGCCTTAGGGTTGTAAAGCTCTTTCGCCTGGGAGCAAGAGAGGACAGCTAATAACTGTTTTATTTGAGAGTACCAGGTAAAGAAGCACCGGCTAACTCCGTGCCAGCAGCTGCGGTAATACGGAGGGTGCAAGCATTAATCGGATTTATTGGGCGTAAAGGGCGTGTAGGCGGCAGAGTAAGTCAGATGTGAAATCTTGGGGCTTAACCTCAAAATAGCATTTGAAACTACTCAGCTAGAGGGTAGAAGGGGAAAACAGAATTCCACAAGTAGCGGTGAAATGCGTAGATATGTGGAGGAATACCGGTGGCGAAGGCGGTTTTCTATTTTATTCCTGACGCTGAGGCGCGAAAGCAAGGGGAGCAAACAGG
>OTU_615
TGGGGAATATTGCACAATGGGCGCAAGCCTGATGCAGCCATGCCGCGTGTGTGAAGAAGGCCTTCGGGTTGTAAAGCACTTTCAGCGAGGAGGAAGGGTTCGGTGTTAATAGCGCCGTTCATTGACGTTACTCGCAGAAGAAGCACCGGCTAACTCCGTGCCAGCAGCCGCGGTAATACGGAGGGTGCAAGCGTTAATCGGAATTACTGGGCGTAAAGCGCACGCAGGCGGTTTGTTAAGTCAGATGTGAAATCCCCGAGCTTAACTTGGGAACTGCATTTGAAACTGGCAAGCTAGAGTCTTGTAGAGGGGGGTAGAATTCCAGGTGTAGCGGTGAAATGCGTAGAGATCTGGAGGAATACCGGTGGCGAAGGCGGCCCCCTGGACAAAGACTGACGCTCAGGTGCGAAAGCGTGGGGAGCAAACAGG
>OTU_616
TGGGGAATATTGGACAATGGGCGAAAGCCTGATCCAGCAATACCGCGTGTGTGAAGAAGGCCTTCGGGTTGTAAAGCACTTTCAGTAGCTAAGAAATACTCAAGGCTAATACCTTTGAGAGTTGACGTAAACTACAGAAGAAGCACCGGCTAACTCTGTGCCAGCAGCCGCGGTAATACAGAGGGTGCAAGCGTTAATCGGAATTACTGGGCGTAAAGCGCACGTAGGTGGGTGCTTAAGTCGAATGTGAAACCCCCGAGCTTAACTTGGGGACTGCATGCGATACTGAACACCTAGAGTATAGTAGAGGGAAGTGGAATTTCCGGAGTAGCGGTGAAATGCGTAGATATCGGAAGGAACACCAGTGGCGAAGGCGGCTTCCTGGGCTAATACTGACACTGAGGTGCGAAAGCGTGGGGAGCAAACAGG
>OTU_617
TGGGGAATCTTGCACAATGGGCGAAAGCCTGATGCAGCCATGCCGCGTGTGTGAAGAAGGCCTTCGGGTTGTAAAGCACTTTAAGTGGGGAGAAAAGGGTAGTCATTAATACTGGCTATCTGTGATGTTACCCACAGAATAAGCACCGGCAAACTTCGTGCCAGCAGCCGCGGTAATACGAAGGGTGCAAGCGTTAATCGGAATTACTGGGCGTAAAGAGCACGTAGGCGGTTTGGTAAGCGGAATGTGAAATCCCCGGGCTTAACCTGGGAACTGCATTCCGAACTGCCAAGCTAGAGTGTGGTAGAGGTGAGCGGAATTTCCTGTGTAGCGGTGAAATGCGTAGATATAGGAAGGAACATCAGTTGCGAAGGCGGCTCACTGGACCAACACTGACGCTGAGGTGCGAAAGCGTGGGTAGCGAACAGG
>OTU_618
TGGGGAATCTTGCACAATGCGCGAAAGCGTGATGCAGCAACGCCGCGTGGGGGAAGAAGGCCTTCGGGTTGTAAACCCCTTTCAGTTGGGACGAAGCTTCTGCGGTGAACAGCCGTACGGAGTGACGGTACCTTCAGAAGAAGCCCCGGCTAACTACGTGCCAGCAGCCGCGGTAATACGTAGGGGGCAAGCGTTGTCCGGAATTATTGGGCGTAAAGCGCGTGTAGGCGGCTCGATAAGTCTGCTGTGAAAGTCCAGGGCTCAACCCTGGAACGCCGGTGGATACTGTCGAGCTCGAGTCCGGAAGAGGCGAGTGGAATTCCTGGTGTAGCGGTGAAATGCGCAGATATCAGGAGGAACACCAATGGCGAAGGCAGCTCGCTGGGACGGTACTGACGCTGAGACGCGAAAGCGTGGGGAGCAAACAGG
>OTU_619
TGGGGAATTTTGGACAATGGGGGCAACCCTGATCCAGCAATGCCGCGTGTGTGAAGAAGGCCTGCGGGTTGTAAAGCACTTTAGGTGGGGAGAAAGGCTAATTGTTTAATAGACGATTAGATTGATGTTACCCACAGAATAAGCACCGGCTAACTCTGTGCCAGCAGCCGCGGTAATACAGAGGGTGCAAGCGTTAATCGGAATTATTGGGCGTAAAGCGCATGTAGGTGGTTATGTAAGTTTGATGTGAAAGCCCTGGGCTTAACCTGGGAATGGCGTTGAAGACTGCATAACTTGAGTCGGACAGAGGGCGGTGGAATTTCCGGTGTAGCGGTGAAATGCGTAGAGATCGGAAAGAACACCCGTGGCGAAGGCGGCCGCCTGGGTCCAGACTGACACTGAGGTGCGAAAGCGTGGGGAGCAAACAGG
>OTU_620
TGGGGAATATTGGACAATGGGGGCAACCCTGATCCAGCGATGCCGCGTGTGTGAAGAAGGCCTTAGGGTTGTAAAGCACTTTAGGCTGGGAAGAAGGCAACTATTTGATAAGGGTGGTTGTTTGACGGTACCGGCAGAATAAGCACCGGCTAACTCTGTGCCAGCAGCCGCGGTAATACAGAGGGTGCGAGCGTTAATCGGAGTTACTGGGCGTAAAGGGCGCGTAGGCGGTCATGCAAGTGAGATGTGAAAGCCCTGGGCTTAACCTAGGAACAGCATTTTAAACTGTGTGACTGGAGTACAGTAGAGGGTGGCGGAATTTCCGGTGTAGCGGTGAAATGCGTAGAGATCGGAAGGAACACCAGTGGCGAAGGCGGCCACCTGGACTGATACTGACGCTGAGGCGCGAGAGCGTGGGTAGCAAACAGG
>OTU_621
TGGGGAATATTGGACAATGGGGGCAACCCTGATCCAGCAATACCGCGTGTGTGAAGAAGGCCTTCGGGTTGTAAAGCACTTTAGGCGGGGAAGAAGGTTATTTGTTTAAGAGATGAGTAATTTGACGGTACCCGCAGAATAAGCACCGGCTAACTCTGTGCCAGCAGCCGCGGTAATACAGAGGGTGCGAGCGTTAATCGGATTTACTGGGCGTAAAGCGTGCGTAGGCGGCTTTTTAAGTCGGATGTGAAATCCCCGAGCTTAACTTGGGAATTGCATTCGATACTGGGAAGCTAGAGTATGGGAGAGGATGGTAGAATTCCAGGTGTAGCGGTGAAATGCGTAGAGATCTGGAGGAATACCGATGGCGAAGGCAGCCATCTGGCCTAATACTGACGCTGAGGTACGAAAGCATGGGGAGCAAACAGG
>OTU_622
TGAGGAATATTGCGCAATGGGCGAAAGCCTGACGCAGCGACGCCGCGTGGAGGATGAAGGTCTTCGGATCGTAAACTTCTGTTAAGTGGGAAGAAAGGCAAAGTTCTAATACAACTTTGATATGACGGTACCATTAGAGAAAGCACCGGCTAACTTCGTGCCAGCAGCCGCGGTAATACGAAGGGTGCAAGCGTTATTCGGAATAATTGGGCGTAAAGGGTGCGCAGGCGGCATGTTAAGTCAACCGTTAAATCCCCCAGCCTAACTGGGGATCGGCGGTAGATACTGGCGTGCTAGAGGATGGAAGAGAGAAGTGGAATTCTTGGAGTAGCGGTAAAATGCGTAGATCTCAAGAGGAACACCGATGGCGAAGGCAGCTTCTTGGTCCATATCTGACGCTCATGCACGAAAGCGTGGGGAGCAAACAGG
>OTU_623
TGGGGAATTTTGGACAATGGGGGCAACCCTGATCCAGCCATGCCGCGTGCGGGAAGAAGGCCTTCGGGTTGTAAACCGCTTTTAGCCGGGACGAAAGCGCCACGGATAACACCCGTGGCGGTTGACGGTACCGGCGGAATAAGCACCGGCTAACTACGTGCCAGCAGCCGCGGTAATACGTAGGGTGCGAGCGTTAATCGGAATTACTGGGCGTAAAGCGTGCGCAGGCGGTTCGTTGTGTCGGCGGTGAAAGCCCCGGGCTCAACCTGGGAATGGCCGTTGAAACTGGCGAACTGGAGTGTGGCAGAGGGGGGTGGAATTCCGCGTGTAGCAGTGAAATGCGTAGAGATGCGGAGGAACACCGATGGCGAAGGCAGCCCCCTGGGCTGACACTGACGCTCAGGCACGAAAGCGTGGGGAGCAAACAGG
>OTU_624
TGGGGAATTTTGGACAATGGGGGCAACCCTGATCCAGCAATGCCGCGTGAGTGAAGAAGGCCCTCGGGTTGTAAAGCTCTTTTGTCCGGGAAGAAACGGTGTTTTCTAATAAAGAATACTAATGACGGTACCGGAAGAATAAGCACCGGCTAACTACGTGCCAGCAGCCGCGGTAATACGTAGGGTGCAAGCGTTAATCGGAATTACTGGGCGTAAAGCGTGCGCAGGCGGCTAAGTAAGTCAGATGTGAAATCCCCGGGCTCAACCTGGGAATGGCATTTGAGACTGCTGGGCTAGAGTGTGTCAGAGGGGGGTAGAATTCCACGTGTAGCAGTGAAATGCGTAGAGATGTGGAGGAATACCGATGGCGAAGGCAGCCCCCTGGGATAACACTGACGCTCATGCACGAAAGCGTGGGGAGCAAACAGG
>OTU_625
TCGAGAATCTTTCGCAATGGGCGAAAGCCTGACGAAGCGACGCTGTGTGAACGATGAAGGCCTTCGGGTTGTAAAGTTCTTTCGCTAAGGAACAAGGGATGCGCGCTAATAATGTGCAAACTTGAGGGTACTTGGTAAAGAAGGACCGGCTAACTCCGTGCCAGCAGCTGCGGTAATACGGAGGGTCCAAGCATTAATCGGATTTACTGGGCGTAAAGGGCGCGTAGGCGGATGTATAAGTCAGATGTGAAATTTCGGTGCTCAACACCGAAGCTGCATTTGAAACTATAGATCTAGAGGATGGACGGAGAAAACGGAATTCCACGTGTAGCGGTGAAATGCGTAGATATGTGGAAGAACACCTGTGGCGAAAGCGGTTTTCTAGTTTATACCTGACGCTGAGGCGCGAGAGCAAGGGGAGCAAACAGG
>OTU_626
TGGGGAATCTTGCGCAATGGGGGAAACCCTGACGCAGCGACGCCGCGTGAGTGATGAAGGCCTTCGGGTTGTAAAGCTCTGTGGAGGGAGAAGAATAAGCCTTGGCTAACATCCAAGGTGATGACGGTATCCCTTTAGCAAGCACCGGCTAACTCTGTGCCAGCAGCCGCGGTAAGACAGAGGGTGCAAACGTTGTTCGGAATTACTGGGCGTAAAGCGCGTGTAGGTGGCTCACGAAAGTCAGGTGTGAAAGCCCTGGGCTCAACCTAGGAAGTGCACTTGAAACTGCGGAGCTTGAATGCTGGAGAGGGAAGCGGAATTCTCGGTGTAGAGGTGAAATTCGTAGATATCGAGAGGAACACCGGTGGCGAAGGCGGCTTCCTGGACAGTGATTGACGCTGAGACGCGAAAGCGTGGGGAGCAAACAGG
>OTU_627
TCGAGAATCTTTCGCAATGGGCGCAAGCCTGACGAAGCGACGCCGTGTGAGCGAAGAAGGCCTTCGGGTTGTAAAGCTCTTTCGCTAGGGAACAAGAGAGGTAGGATAACACCCTGCCGATTTGATGGTACTTGGTAAAGAAGCACCGGCTAACTCCGTGCCAGCAGCTGCGGTAATACGGAGGGTGCAAGCATTGATCGGAATTACTGGGCGTAAAGGGCGCGTAGGCGGTTAGGAAAGTCAGATGTGAAATTCCGGGGCTCAACCCCGGAGCTGCATTTGAAACTTCCAAACTAGAGTACAGTTAGGGAAAACGGAATTCCACGTGTAGCGGTGAAATGCGTAGATATGTGGAAGAACACCGGTGGTGAAGACGGTTTTCTGGGCTGTAACTGACGCTGAGGCGCGAAAGCTAGGGGAGCAAACAGG
>OTU_628
TCGAGAATCTTTCGCAATGGGCGCAAGCCTGACGAAGCGACGCCGTGTGAGCGAAGAAGGCCTTCGGGTTGTAAAGCTCTTTCGCTAGGGAACAAGAAAGACATATGAATAATATGTTGATTTGATGGTACTTGGTAAAGAAGCACCGGCTAACTCCGTGCCAGCAGCTGCGGTAATACGGAGGGTGCAAGCATTGATCGGAATTACTGGGCGTAAAGGGCGCGTAGGCGGTTAGGAAAGTCAGATGTGAAATTCCGGGGCTCAACCCCGGAGCTGCATTTGAAACTTCCAGACTAGAGCATAGTTAGGGAAAACGGAATTCCACGTGTAGCGGTGAAATGCGTAGATATGTGGAAGAACACCGGTGGTGAAGACGGTTTTCTGGGCTAGAGCTGACGCTGAGGCGCGAGAGCAAGGGGAGCAAACAGG
>OTU_629
TGGGGAATATTGGACAATGGGCGCAAGCCTGATCCAGCAACGCCGTGTGTGTGAAGAAGGCCTTCGGGTTGTAAAGCACTTTTAGTTGGGAAGAAAAGCTCATGATTAATATTCATGAGTGCTGACGTTACCAACAGAAAAAGCACTGGCTAACTCTGTGCCAGCAGCCGCGGTAATACAGAGAGTGCAAGCGTTAATCGGATTTACTGGGCGTAAAGCGCGCGTAGGTGGAATCTTAAGTCGGATGTGAAATCCCCGGGCTTAACCTGGGAATTGCATTCGATACTGGGTTTCTAGAATATGGTAGAGGGAAGTGGAATTTCTGGTGTAGCGGTGAAATGCGTAGATATCAGAAGGAACATCAGTGGCGAAAGCGGCTTCCTGGACCAATATTGACACTTAGGCGCGAAAGCGTGGGGAGCAAACAGG
>OTU_630
TGGGGAATATTGGACAATGGGGGGAACCCTGATCCAGCGATGCCGCGTGTGTGAAGAAGGCCTGCGGGTTGTAAAGCACTTTCAGTTAGGAGGAAGTTGTGTTGGTTAAGAGCTGATATAATTGACGTTACTGACAGAAGAAGCACCGGCTAACTCCGTGCCAGCAGCCGCGGTAATACGGAGGGTGCAAGCGTTAATCGGAATTACTGGGCGTAAAGGGTGCGTAGGTTGTTGTATAAGTTAGTTGTGAAATACCAGTGCTTAACGCTGGGAGGTCAACTAGTACTGTATGACTTGAGTAAAGCAGAGGGTGGTGGAATTTCCGGTGTAGCGGTGAAATGCGTAGAGATCGGAAGGAACATCGGTGGCGAAGGCGACCACCTGGGCTATTACTGACACTGAGGCACGAAAGCGTGGGTAGCAAACAGG
>OTU_631
TGGGGAATATTGGACAATGGGGGCAACCCTGATCCAGCAATACCGCGTGTGTGAAGAAGGCCTTCGGGTTGTAAAGCACTTTAGTTGGGGAAGAAGGTGTGCAGTTTAAGAGACAGTACGCTTGACGGTACCCAAAGAATAAGCACCGGCTAACTCTGTGCCAGCAGCCGCGGTAATACAGAGGGTGCAAGCGTTAATCGGAGTTACTGGGCGTAAAGGGCGCGTAGGCGGTTATTTAAGTTGGATGTGAAATCCCTGGGCTTAACCTAGGAACTGCATACAAGACTGGATGACTGGAGTACTGTAGAGGGTAGTGGAATTTCCGGTGTAGCGGTGAAATGCGTAGAGATCGGAAGGAACACCAGTGGCGAAGGCGGCTACCTGGACAGATACTGACGCTGAGGCGCGAGAGCGTGGGGAGCAAACAGG
>OTU_632
TAGGGAATATTGCACAATGGGGGAAACCCTGATGCAGCAACGCCGCGTGAGTGATGAAGGCTTTCGGGTCGTAAAGCTCTGTCGTTAGGGAAAAAGGTTTAGTAGCTAATATCTGCTAAGTTTGATGGTACCTAATAAGAAAGCACCGGCTAACTACGTGCCAGCAGCCGCGGTAATACGTAGGGTGCGAGCGTTGTTCGGAATTACTGGGCGTAAAGCGCTTGTAGGTGGCTCTGCAAGTCAGATGTGAAAGCCTGGGGCTCAACCCCAGAAGTGCATCTGAAACTGCAAAGCTTGAGTATGGGAGAGGGTGACGGAATTCCTGGTGTAGTGGTGAAATACGTAGATATCAGGAGGAACATCGGTGGCGAAGGCGGTTGCCTGGCCCAATACTGACACTGAGAAGCGAAAGCGTGGGGATCAAACAGG
>OTU_633
TAGGGAATCTTCCGCAATGGACGAAAGTCTGACGGAGCAACGCCGCGTGAGTGATGAAGGCCTTCGGGTCGTAAAACTCTGTTGTTAGGGAAGAACAAGTATCGGAGTAACTGCCGGTACCTTGACGGTACCTAACCAGAAAGCCACGGCTAACTACGTGCCAGCAGCCGCGGTAATACGTAGGTGGCAAGCGTTGTCCGGAATTATTGGGCGTAAAGCGCGCGCAGGCGGTCCTTTAAGTCTGATGTGAAAGCCCACGGCTCAACCGTGGAGGGTCATTGGAAACTGGGGGACTTGAGTGCAGAAGAGGAAAGCGGAATTCCACGTGTAGCGGTGAAATGCGTAGAGATGTGGAGGAACACCAGTGGCGAAGGCGGCTTTCTGGTCTGTAACTGACGCTGAGGCGCGAAAGCGTGGGGAGCAAACAGG
>OTU_634
TGGGGAATATTGGACAATGGGCGCAAGCCTGATCCAGCCATGCCGCGTGTGTGAAGAAGGCCTTAGGGTTGTAAAGCACTTTCAGTGGGGAGAAAGGTCATTCACCTAATACGTGAGTGAATTGATGTTACCCACAGAAGAAGCACCGGCTAACTCCGTGCCAGCAGCCGCGGTAATACGGAGGGTGCAAGCGTTAATCGGAATTACTGGGCGTAAAGCGCACGTAGGTGGTTTGTTAAGCTAGCTGTGAAATCCCCGGGCTCAACCTGGGCACTGCAGTTAGAACTGGCAAGCTAGAGTAGGGTAGAGGGGTGTGGAATTCCAGGTGTAGCGGTGAAATGCGTAGATATCTGGAGGAACATCAGTGGCGAAGGCGACACCCTGGACTCATACTGACACTGAGGTGCGAAAGCGTGGGGAGCAAACAGG
>OTU_635
TGGGGAATATTGGACAATGGGGGAAACCCTGATCCAGCAATGCCGCGTGTGTGAAGAAGGCCTTAGGGTTGTAAAGCACTTTCAGTGGGGAGGAAGGGATAGATGCTAATATCATCTGTCATTGACGTTACCCAAAGAAGAAGCACCGGCTAACTCTGTGCCAGCAGCCGCGGTAATACAGAGGGTGCTAGCGTTAATCGGAATTACTGGGCGTAAAGGGTGTGTAGGTGGTTATGTAAGTTAGATGTGAAATCCCTGGGCTCAACCTGGGAACTGCGTTTAAGACTGTGTAACTAGAGTACTGTAGAGGATAGTGGAATTTCCAGTGTAGCGGTGAAATGCGTAGATATTGGAAGGAACACCAGTGGCGAAGGCGACTATCTGGACAGATACTGACACTGAGACACGAAAGCGTGGGGAGCAAACAGG
>OTU_636
TGGGGAATATTGGACAATGGGGGGAACCCTGATCCAGCGATGCCGCGTGTGTGAAGAAGGCCTGCGGGTTGTAAAGCACTTTTATTAGGGGGGAAGTGAAGTAGTTTAAGAGATAGCTTTATTGACAGTACCTAAAGAATAAGCACCGGCTAACTCTGTGCCAGCAGCCGCGGTAATACAGAGGGTGCGAGCGTTAATCGGAGTGACTGGGCGTAAAGGGCGAGTAGGCGGGTAGATAGGTTAGATGTGAAAGACATGGGCTCAACCGATGGGTGTCATCTAAAACGGTATATCTAGAGTACAGTAGAGGGGAGTGGAATTTCCGGAGGAGCGGTGAAATGCGTAGATCTCGGAAGGAACACCGGTGGCGAAGGCGACTCCCTGGGCTGAAACTGACGCTGAGGAGCGAAGGCGTGGGTAGCGAACAGG
>OTU_637
TGGGGAATTTTGGACAATGGGCGCAAGCCTGATCCAGCAATGCCGCGTGCAGGAAGAAGGCCTTCGGGTTGTAAACTGCTTTTGTACGGAACGAAACGGTCCGGGTTAATACCCTGGGCTAATGACGGTACCGTAAGAATAAGCACCGGCTAACTACGTGCCAGCAGCCGCGGTAATACGTAGGGTGCAAGCGTTAATCGGAATTACTGGGCGTAAAGCGTGCGCAGGCGGTTTTGTAAGACAGGCGTGAAATCCCCGGGCTCAACCTGGGAATTGCGCTTGTGACTGCAAGGCTGGAGTGCGGCAGAGGGGGATGGAATTCCGCGTGTAGCAGTGAAATGCGTAGATATGCGGAGGAACACCGATGGCGAAGGCAATCCCCTGGGCCTGCACTGACGCTCATGCACGAAAGCGTGGGGAGCAAACAGG
>OTU_638
TGGGGAATATTGGACAATGGGGGAAACCCTGATCCAGCGACGCCGCGTGTGTGAAGAAGGCCTGCGGGTTGTAAAGCACTTTTAGTGGGGATGAAAAGCACAGGGCTAATACCTCTGTGTCTTGACCTAACCCACAGAAAAAGCACCGGCTAACTCTGTGCCAGCAGCCGCGGTAATACAGAGGGTGCAAGCGTTAATCGGAATTACTGGGCGTAAAGCGTACGTAGGCGGTTTCGTAAGTCGGGTGTGAAAGCCCCGGGCTCAACCTGGGAATTGCATTCGAGACTGCGAAGCTAGGGCGCGGAAGAGGGAAGTGGAATTTCCGGTGTAGCGGTGAAATGCGTAGATATCGGAAGGAACATCAGTGGCGAAAGCGACTTCCTGGTCCAGCGCCGACGCTCAGGTACGAAAGCGTGGGGAGCAAACAGG
>OTU_639
TGGGGAATATTGGACAATGGGGGCAACCCTGATCCAGCGATGCCGCGTGTGTGAAGAAGGCCTGCGGGTTGTAAAGCACTTTAGTTGGGGAGGAGAAGGTACGTATGAATAATGCGTGCTGGAGACGTTACCCAAAGAATAAGCACCGGCAAACTCTGTGCCAGCAGCCGCGGTAATACAGAGGGTGCAAGCGTTAATCGGAGTTACTGGGCGTAAAGGGCACGTAGGTGGTTAAATAAGTCAGTTGTGAAATCCCCGGGCTTAACCTGGGAACTGCAGCTGATACTGTATGACTAGAGTCGAAGAGAGGGAAGCGGAATTTCCGGTGTAGCGGTGAAATGCGTAGATATCGGAAGGAACATCTGTGGCGAAGGCGGCTTCCTGGCTTCAGACTGACACTGAGGTGCGAAAGCGTGGGTAGCGAACAGG
>OTU_640
TGGGGAATATTGGACAATGGGCGAAAGCCTGATCCAGCAATGCCGCGTGTGTGAAGAAGGCCTTCGGGTTGTAAAGCACTTTTAGTGAGGAGGAAAGGCTTAGAGCTAATACCTCTAAGAGTTGACGTTACTCACAGAAAAAGCACCGGCAAACTCTGTGCCAGCAGCCGCGGTAATACAGAGGGTGCAAGCGTTAATCGGAATTACTGGGCGTAAAGCGCACGTAGGCGGATATTTAAGTCGGATGTGAAATCCCCGGGCTCAACCTGGGAACTGCATTTGATACTGAATATCTAGAGTATGGTAGAGGAAAGTGGAATTCCCGGTGTAGCGGTGAAATGCGTAGATATCGGGAGGAACACCAGTGGCGAAGGCGGCTTTCTGGACCAATACTGACGCTCAGGTGCGAAAGCGTGGGGAGCAAACAGG
>OTU_641
TGGGGAATATTGGACAATGGGGGCAACCCTGATCCAGCCATGCCGCGTGTGTGAAGAAGGCCTTCGGGTTGTAAAGCACTTTAAGTGGGGAGAAAGGTTCGGCAGTTAATACCTGCCGGAAGTGATGTTACCCACAGAATAAGCACCGGCTAACTCTGTGCCAGCAGCCGCGGTAATACAGAGGGTGCAAGCGTTAATCGGAATTACTGGGCGTAAAGCGCGCGTAGGCGGCTGTCTAAGTCGGGTGTGAAAGCCCCGGGCTCAACCTGGGAACTGCATTCGATACTGGACGGCTAGAGTATGAGAGAGGGAGGTAGAATTCCACGTGTAGCGGTGAAATGCGTAGATATGTGGAGGAATACCGGTGGCGAAGGCGGCCTCCTGGTTCAATACTGACGCTGAGGTGCGAAAGCGTGGGGAGCAAACAGG
>OTU_642
TGGGGAATTTTGGACAATGGGGGCAACCCTGATCCAGCAATGCCGCGTGAGTGAAGAAGGCCTTCGGGTTGTAAAGCTCTTTTGTCAGGGAAGAAACGGTCGTGGCTAATATCCATGGCTAATGACGGTACCTGAAGAATAAGCACCGGCTAACTACGTGCCAGCAGCCGCGGTAATACGTAGGGTGCAAGCGTTAATCGGAATTACTGGGCGTAAAGCGTGCGCAGGCGGTTTTGTAAGTCTGTCGTGAAATCCCCGGGCTCAACCTGGGAATTGCGATGGAGACTGCAAGGCTAGAATCTGGCAGAGGGGGGTAGAATTCCACGTGTAGCAGTGAAATGCGTAGAGATGTGGAGGAACACCGATGGCGAAGACAGCCCCCTGGGTCAAGATTGACGCTCATGCACGAAAGCGTGGGGAGCAAACAGG
>OTU_643
TCGAGAATTTTTCTCAATGGGCGAAAGCCTGAAGGAGCGACGCCGCGTGGGGGATGAATGGCTTCGGCCCGTAAACCCCTGTCATTTGTGAACAAATTGTTTCACCCAACACGTGAAACATTGATAGTAACGGAAGAGGAAGGGACGGCTAACTCTGTGCCAGCAGCCGCGGTAATACAGAGGTCCCAAGCGTTGTTCGGATTCACTGGGCGTAAAGGGTGCGTAGGCGGTTTGACAAGTCTGATGTGAAATCCCGCAGCTTAACTGCGGAACTGCATTGGAAACTGTTTGACTAGAGGAATGGAGGGGAGACTGGAATACTTGGTGTAGCAGTGAAATGCGTAGATATCAAGTGGAACACCAGTGGCGAAGGCGAGTCTCTGGACATTTCCTGACGCTGAGGCACGAAAGCCAGGGGAGCAAACGGGA
>OTU_644
TGGGGAATATTGGACAATGGGCGCAAGCCTGATCCAGCAATGCCGCGTGTGTGAAGAAGGCCTGCGGGTTGTAAAGCACTTTCAGTGGGGAGGAAGGCTTTGATATTAATACTATCAAAGATTGACGTTACCCACAGAAGAAGCACCGGCTAACTCTGTGCCAGCAGCCGCGGTAATACAGAGGGTGCAAGCGTTAATCGGAATTACTGGGCGTAAAGGGTGCGTAGGTGGTTATTTAAGTCAGATGTGAAATCCCTAGGCTTAACCTAGGAATGGCATTTGAGACTGAATAGCTAGAGTACAGTAGAGGGAAGTGGAATTTCCGGTGTAGCGGTGAAATGCGTAGATATCGGAAGGAACATCAGTGGCGAAGGCGACTTCCTGGACTGTTACTGACACTGAGGCACGAAAGCGTGGGGAGCGAACAGG
>OTU_645
TGGGGAATATTGGACAATGGGCGAAAGCCTGATCCAGCCATGCCGCGTGTGTGAAGAAGGTCTTCGGATTGTAAAGCACTTTAAGTTGGGAGGAAGGGGTTGAAGCTAATACCTTCAATCTTTGACGTTACCAACAGAATAAGCACCGGCTAACTCTGTGCCAGCAGCCGCGGTAATACAGAGGGTGCAAGCGTTAATCGGAATTACTGGGCGTAAAGCGCGCGTAGGTGGTTCAGTAAGATGGAAGTGAAATCCCCGGGCTTAACCTGGGAACTGCTTTCATAACTGCTGAGCTAGAGTACGGTAGAGGGTAGTGGAATTTCCTGTGTAGCGGTGAAATGCGTAGATATAGGAAGGAACACCAGTGGCGAAGGCGACTACCTGGACTGATACTGACACTGAGGTGCGAAAGCGTGGGGAGCAAACAGG
>OTU_646
TCGAGAATTTTTCGCAATGGGCGAAAGCCTGACGAAGCGACGCCGTGTGAGTGAAGAAGGTCTTAGGATTGTAAAGCTCTTTCAATTGGGAACAAGGGGAGAATGCGAATAGCATTTGAACTTGAGGGTACCAGCAGAAGAAGCGCCGGCTAACTACGTGCCAGCAGCTGCGGTAATACGTAGGGCGCAAGCGTTAATCGGATTTATTGGGCGTAAAGGGTGCGCAGGCTGTTATTTAAGTTAGGTGTGAAAATCCGTGGCTTACCCTCGGAAGTGCACTTAATACTGGGTAGCTAGAGTTTAGGAAGGGAGAACGGAATTCCACAAGTAGCGGTGAAATGCGTAGATATGTGGAAGAACACCGGTGGCGAAAGCGGTTCTCTGGCCTGATACTGACGCTGAGGCACGAAAGCAAGGGGAGCAAACAGG
>OTU_647
TGGGGAATTTTGGACAATGGGGGCAACCCTGATCCAGCCATCCCGCGTGTGCGATGAAGGCCTTCGGGTTGTAAAGCACTTTTGGCAGGAAAGAAACGGCGCCGGCTAATACCTGGCGTAACTGACGGTACCTGCAGAATAAGCACCGGCTAACTACGTGCCAGCAGCCGCGGTAATACGTAGGGTGCAAGCGTTAATCGGAATTACTGGGCGTAAAGCGTGCGCAGGCGGTTCGGAAAGAAAGATGTGAAATCCCAGGGCTTAACCTTGGAACTGCATTTTTAACTACCGGGCTAGAGTGTGTCAGAGGGGGGTGGAATTCCACGTGTAGCAGTGAAATGCGTAGATATGTGGAGGAACACCGATGGCGAAGGCAGCCCCCTGGGATAACACTGACGCTCATGCACGAAAGCGTGGGGAGCAAACAGG
>OTU_648
TGGGGAATATTGGACAATGGGCGCAAGCCTGATCCAGCAATGCCGCGTGTGTGAAGAAGGCCTGCGGGTTGTAAAGCACTTTCATTGGTGAGGAAGTTTCTTTAGGGAATATCTAAAGGGATTGACGTTAACCAAAGAAGAAGCACCGGCTAACTCTGTGCCAGCAGCCGCGGTAATACAGAGGGTGCAAGCGTTAATCGGAATTATTGGGCGTAAAGGGTGCGTAGGTGGTTTAATGAGTTAGATGTGAAAGTCCTGGGCTTAACCTAGGAACTGCATTTAAAACTGTTAGGCTAGAGTACTGTAGAGGGGAGTGGAATTTCCGGTGTAGCGGTGAAATGCGTAGATATCGGAAGGAACATCGGTGGCGAAGGCGACTTTCTGGACAGATACTGACACTGAGGCACGAAAGCGTGGGTAGCAAACAGG
>OTU_649
TGGGGAATATTGGACAATGGGGGCAACCCTGATCCAGCAATGCCGCGTGTGTGAAGAAGGCCTGAGGGTTGTAAAGCACTTTAGTTGGGGAAGAGAGGATAGAGTTTAAGAGGCACTATCTGAGACATTAACCAAAGAATAAGCACCGGCTAACTCCGTGCCAGCAGCCGCGGTAATACGGAGGGTGCAAGCGTTAATCGGAATAATTGGGCGTAAAGAGCGCGTAGGTGGTTTGCTAAGTGAGTTGTGAAATATCTGGGCTCAACCTGGGGATGTCAACTCAAACGGGCAGACTAGAGTACAGTAGAGGGTCGTGGAATTTCCGGTGTAGCGGTGAAATGCGTAGAGATCGGAAGGAACATCAGTGGCGAAGGCGGCGACCTGGGCTGAAACTGACACTGAGGCGCGAAAGCGTGGGGAGCAAACAGG
>OTU_650
TGGGGAATATTGGACAATGGGGGCAACCCTGATCCAGCGACGCCGCGTGTGTGAAGAAGGCCTGCGGGTTGTAAAGCACTTTTAGTGGGGACGAAAAGTTTCGGACTAACAATCCGGGATCTTGACTTAACCCAAAGAAAAAGCACCGGCTAACTCTGTGCCAGCAGCCGCGGTAATACAGAGGGTGCGAGCGTTAATCGGAATTACTGGGCGTAAAGCGCGCGTAGGTGGTCTTGTAAGTCGGGTGTGAAAGCCCCGGGCTCAACCTGGGAACTGCATTCGAGACTGCAAGACTGGAGTATGGGAGAGGGCAGCGGAATTTCCGGTGTAGCGGTGAAATGCGTAGATATCGGAAGGAACATCAGTGGCGAAAGCGGCTGCCTGGCCCAATACTGACACTCATGTGCGAAAGCGTGGGGAGCAAACAGG
>OTU_651
TGGGGAATTTTGGACAATGGGGGCAACCCTGATCCAGCAATGCCGCGTGTGTGAAGAAGGCCTTCGGGTTGTAAAGCACTTTTGTCAGGAAAGAAATCGCCTTGGATAATACCCGGGGTGGATGACGGTACCTGAAGAATCAGCACCGGCTAACTACGTGCCAGCAGCCGCGGTAATACGTAGGGTGCAAGCGTTAATCGGAATTACTGGGCGTAAAGCGTGCGCAGGCGGTTGTGCAAGACAGATGTGAAATCCCCGGGCTCAACCTGGGAACTGCATTTGTGACTGCACGGCTAGAGTGTGTCAGAGGGGGGTGGAATTCCACGTGTAGCAGTGAAATGCGTAGATATGTGGAGGAATACCGATGGCGAAGGCAGCCCCCTGGGATAACACTGACGCTCATGCACGAAAGCGTGGGGAGCAAACAGG
>OTU_652
TGGGGAATATTGGACAATGGGCGGAAGCCTGATCCAGCAATACCGTGTGTGTGAAGAAGGCCTTTGGGTTGTAAAGCACTTTTGTATGGGAGGAAGGGGTGTGTGTTAATACCGCACATTTTTGACGTTACCATAAGAATAAGCACCGGCTAACTCTGTGCCAGCAGCCGCGGTAATACAGAGGGTGCGAGCGTTAATCGGAATTATTGGGCGTAAAGGGTGTGTAGGTGGTTTGATAAGTTTAGCGTGAAATTCCAGGGCTTAACCTTGGGGCTGCGTTGGATACTGTTAGACTAGAGTATGGGAGAGGCAAGTGGAATTTCCGGTGTAGCGGTGAAATGCGTAGATATCGGAAGGAACATCGGTGGCGAAGGCGGCTTGCTGGCCTGATACTGACGCTGAGGCACGAGAGCGTGGGGAGCAAACAGG
>OTU_653
TCGAGAATCTTTCGCAATGGGCGCAAGCCTGACGAAGCGACGCCGTGTGAGCGAAGAAGGCCTTCGGGTTGTAAAGCTCTTTCGCTAGGGAACAAGGGAGATAGGATAACACCCTGTCGACTTGAGGGTACTTGGTAAAGAAGCACCGGCTAACTCCGTGCCAGCAGCTGCGGTAATACGGAGGGTGCAAGCATTGATCGGAATTACTGGGCGTAAAGGGCGCGTAGGCGGCCGAGAAAGTCAGATGTGAAATTCCGGGGCTCAACCCCGGAGCTGCATTTGAAACTTCTCGGCTAGAGGATGATTAGGGAAAACGGAATTCCACGTGTAGCGGTGAAATGCGTAGATATGTGGAAGAACACCAGTGGTGAAGACGGTTTTCTGGGTCAAACCTGACGCTGAGGCGCGAAAGCTAGGGGAGCAAACAGG
>OTU_654
TGGGGAATCTTGGACAATGGGGGCAACCCTGATCCAGCGATGCCGCGTGAGTGAAGAAGGCCTTAGGGTCGTAAAGCTCTTTAGGTTGGGAAGAAGGATGTTGTGTTAATAGCATGGCATTTTGACGGTACCGACAGAATAAGCACCGGCAAACTCTGTGCCAGCAGCCGCGGTAATACAGAGGGTGCGAGCGTTAATCGGAATTACTGGGCGTAAAGGGCGTGTAGGCGGTAATGTGTGTGTGATGTGAAAGCCCTGGGCTTAACCTGGGAAGTGCATTGCAAACTGCGTTACTGGAGTATATGAGAGGGTGGCGGAATTTCCGGTGTAGCGGTGAAATGCGTAGAGATCGGAAGGAACGTCGATGGCGAAGGCAGCCACCTGGCATAATACTGACGCTGAGGCGCGAAAGCGTGGGTAGCGAACAGG
>OTU_655
TAGGGAATATTGGACAATGGGCGAAAGCCTGATCCAGCAATGCCGCGTGAGTGACGAAGGATTTCGGTCTGTAAAGCTCTTTTCTGAGGGAAGAATTGAAGAGTGAGGAAATGCTCTTTTCTTGACGGTACCTCAGGAATAAGGGACGGCTAACTCCGTGCCAGCAGCCGCGGTAATACGGAGGTCCCAAGCGTTGTTCGGAATTACTGGGCGTAAAGGGAGCGCAGGCGGACAGGTCAGTCTAAAGTGGAAGCCCGGGGCTCAACCTCGGAACTGCTTCGGATACTGCCTGTCTTGAGTTCGTGAGAGGAAAGCGGAATTCAGGGTGTAGCGGTGAAATGCTTAGATATCCTGAGGAACACCAATGGCGAAGGCAGCTTTCTGGCGCGATACTGACGCTGAGGCTCGAAAGCGTGGGGAGCGAACGGG
>OTU_656
TGGGGAATTTTGGACAATGGGGGCAACCCTGATCCAGCCATGCCGCGTGCGGGAAGAAGGCCTTCGGGTTGTAAACCGCTTTTGTCCGGAAAGAAAAGGCGCCACCTAATACGGGGCGTTCTTGACGGTACCGGAAGAATAAGCACCGGCTAACTACGTGCCAGCAGCCGCGGTAATACGTAGGGTGCGAGCGTTAATCGGAATTACTGGGCGTAAAGCGTGCGCAGGCGGTCCGCAAAGTCTGATGTGAAAGCCCCGGGCTCAACCTGGGAACTGCATTGGAAACTAACGGGCTCGAGTGTGGCAGAGGGGGGTGGAATTCCACGTGTAGCAGTGAAATGCGTAGAGATGTGGAGGAACACCGATGGCGAAGGCAGCCCCCTGGGCTAACACTGACGCTCAGGCACGAAAGCGTGGGGAGCAAACAGG
>OTU_657
TAGGGAGTATTGCGCAATGGGCGAAAGCCTGACGCAGCCACGCCGCGTGGATGATGAAGGCCTTCGGGTCGTAAAGTCCTTTTATGAGGGAAGAACGGTTCGGTGAGGAAATGCACCGGACGTGACGGTACCTCAGGAATAAGCCACGGCTAACTCTGTGCCAGCAGCCGCGGTAATACAGAGGTGGCTAGCGTTGTTCGGAATTACTGGGCGTAAAGGGAGCGCAGGCGGTCAAATTAGTCTGAAGTGCAAGCCCGGGGCTCAACCCCGGAATTGCTTTGGATACTATTTGGCTTGAGTACGTCAGAGGTGAGCGGAATTCCAGGTGTAGCGGTGAAATGCGTAGATATCTGGAGGAACATCCGTGGCGAAAGCGGCTCACTGGGACGACACTGACGCTGAGGCTCGAAAGCGTGGGGAGCGAACGGG
>OTU_658
TCGAGAATCATTCGCAATGGGCGAAAGCCTGACGATGCGACGCCGTGTGAGCGATGAAGGCCTTAGGGTCGTAAAGCTCTTTCGCCTGGGAACAAGAGACGCCGGCTAATATCCGGCAAATTTGAGGGTACCAGGTAAAGAAGCACCGGCTAACTCCGTGCCAGCAGCTGCGGTAATACGGAGGGTGCAAGCATTAATCGGATTTATTGGGCGTAAAGGGCGCGTAGGCGGGTTTGTAAGTCAGATGTGAAATCCCGGGGCTCAACCTCGGAACAGCATTTGAAACTGCATACCTAGAGGGTAGGCGGAGAAAACGGAATTCCACAAGTAGCGGTGAAATGCGTAGATATGTGGAAGAACACCGGTGGCGAAGGCGGTTTTCTAGCTTACTCCTGACGCTGAGGCGCGAAAGCAAGGGGATCAAACAGG
>OTU_659
TCGAGAATCTTTCGCAATGGGCGAAAGCCTGACGAAGCGACGCCGTGTGTGCGATGAAGGCCTTCGGGTTGTAAAGCACTTTCGCTTGGGAACAAGAAAGGCCGGCTAATATCCGGCTGATTTGAGGGTACCAGGTAAAGAAGCACCGGCTAACTACGTGCCAGCAGCTGCGGTAATACGTAGGGTGCAAGCATTAATCGGATTTATTGGGCGTAAAGGGCGCGTAGGCGGGAACGTAAGTCAGATGTGAAATCCCGGGGCTCAACCCCGGAACGGCATTTGAAACTGCGTTTCTAGAGGGTAGGCGGAGAAAATGGAATTCCACAAGTAGCGGTGAAATGCGTAGATATGTGGAAGAACACCAGTGGCGAAGGCGGTTTTCTAGCTTATACCTGACGCTGATGCGCGAAAGCAAGGGGATCAAACAGG
>OTU_660
TTAGGAATATTCGTCAATGGGGGAAACCCTGAACGAGCAATGCCGCGTGAGTGATGACGGTCCTTTGGATTGTAAAACTCTGTTGTATGGAAAAAATGACTAGGTTAGGAAATGAACTTAGTGTGATGGTACCATACCAGAAAGCCCCGGCTAACTACGTGCCAGCAGCCGCGGTAATACGTAGGGGGCGAGCGTTATCCGGATTTATTGGGCGTAAAGCGTGTGTAGGCGGTTTGTTAAGTTTAAGATTAAAGCCTGGGGCTCAACTCCAGTTCGTCTTAAAAACTGGCAGACTAGAGTACGGTAGAGGCAAACGGAATTTCTAGTGTAGCGGTGAAATGCGTAGATATTAGAAGGAACACCAGTGGCGAAAGCGGTTTGCTGGGCCGTCACTGACGCTGAGGCACGAAAGCGTGGGGAGCAAATAGG
>OTU_661
TGGGGAATATTGCGCAATGGAGGAAACTCTGACGCAGCGACGCCGCGTGGGTGATGAAGGCCTTCGGGTTGTAAAGCCCTGTCGGCTGGGAAAAAGGTAGTCGTGCTAATAACACGATTGCTTGATGGTACCAGCAAAGGAAGCACCGGCTAACTCTGTGCCAGCAGCCGCGGTAATACAGAGGGTGCAAGCGTTGTTCGGAATTACTGGGCGTAAAGGGCGTGTAGGCGGTTTAGCAAGTCAGATGTGAAATCCCAGGGCTTAACTCTGGAAGTGCATTTGAAACTGCTAGGCTAGAGTATAGTAGAGGTTGGCGGAATACCCAGTGGAGAGGTGAAATTCGTAGATATTGGGTGGAACACCGGTGGCGAAGGCGGCCAACTGGGCTATAACTGACGCTGAGGCGCGAGAGCGTGGGGAGCAAACAGG
>OTU_662
TGAGGAATATTGCACAATGGGCGAAAGCCTGATGCAGCGACGCCGCGTGGAGGATGACGGTCTTCGGATTGTAAACTCCTGTTAAGTGTGAAAAAAGGCTTGCTTTTAATAGAGGCGAGAGATGATGGTAACACTAGAGAAAGCACCGGCTAACTTCGTGCCAGCAGCCGCGGTAATACGAGGGGTGCAAACGTTATTCGGAATCACTGGGCGTAAAGGGTGCGTAGACGGCAAAATAAGTCAATCATTAAATCTCCTAGCTTAACTAGGAAACTGTGATTGAAACTGATTTGCTTGAGGATGGAAGAGAGAAGTGGAATTCTCGGAGTAGCGGTAAAATGCGTAGATCTCGAGAGGAACACCGATGGCGAAGGCAGCTTCTTGGTCCATTTCTGACGTTGAGGCACGAAAGCGTGGGGAGCAAACAGG
>OTU_663
TAGGGAATCTTCCACAATGGGCGCAAGCCTGATGGAGCAACACCGCGTGAGTGAAGAAGGGTTTCGGCTCGTAAAGCTCTGTTGTTGGAGAAGAACGTGCGTGAGAGTAACTGTTCACGCAGTGACGGTATCCAACCAGAAAGTCACGGCTAACTACGTGCCAGCAGCCGCGGTAATACGTAGGTGGCAAGCGTTATCCGGATTTATTGGGCGTAAAGCGAGCGCAGGCGGTTGCTTAGGTCTGATGTGAAAGCCTTCGGCTTAACCGAAGAAGGGCATCGGAAACCGGGCGACTTGAGTGCAGAAGAGGACAGTGGAACTCCATGTGTAGCGGTGGAATGCGTAGATATATGGAAGAACACCAGTGGCGAAGGCGGCTGTCTGGTCTGCAACTGACGCTGAGGCTCGAAAGCATGGGTAGCGAACAGG
>OTU_664
TGGGGAATTTTGGACAATGGGGGCAACCCTGATCCAGCCATTCCGCGTGAGTGAAGAAGGCCTTCGGGTTGTAAAGCTCTTTTGTCCGGAACGAAACGGGGCGGGCTAATACTCTGCCCTACTGACGGTACCGGAAGAATAAGCACCGGCTAACTACGTGCCAGCAGCCGCGGTAATACGTAGGGTGCGAGCGTTAATCGGAATTACTGGGCGTAAAGCGTGCGCAGGCGGTTTTGTAAGCCAGATGTGAAATCCCCGGGCTTAACCTGGGAATGGCATTTGGGACTGCAAGGCTGGAGTGCGGCAGAGGAGACTGGAATTCCTGGTGTAGCAGTGAAATGCGTAGATATCAGGAGGAATACCGATGGCGAAGGCAGGTCTCTGGGCTGACACTGACGCTCATGCACGAAAGCGTGGGGAGCAAACAGG
>OTU_665
TCGAGAATCTTTCGCAATGGGCGCAAGCCTGACGAAGCGACGCCGTGTGAGCGAAGAAGGCCTTCGGGTTGTAAAGCTCTTTCGCTAGGGAACAAGAGATACGGGATAATACCTCGTAGATTTGATGGTACTTGGTAAAGAAGCACCGGCTAACTCCGTGCCAGCAGCTGCGGTAATACGGAGGGTGCAAGCATTGATCGGAATTACTGGGCGTAAAGGGCGCGTAGGCGGCACAACAAGTCGGATGTGAAATTCCGGGGCTCAACCCCGGAGCTGCATTTGAAACTGTTGAGCTAGAGTGTAGTTAGGGTAAACGGAATTCCACGTGTAGCGGTGAAATGCGTAGATATGTGGAAGAACACCAGTGGTGAAGACGGTTTACTGGGCTATAACTGACGCTGAGGCGCGAAAGCATGGGGAGCAAACAGG
>OTU_666
TGGGGAATATTGGACAATGGGCGAAAGCCTGATCCAGCCATGCCGCGTGTGTGAAGAAGGTCTTCGGATTGTAAAGCACTTTAAGTTGGGAGGAAGGGCAGTTACCTAATACGTGATTGTCTTGACGTTACCGACAGAATAAGCACCGGCTAACTCTGTGCCAGCAGCCGCGGTAATACAGAGGGTGCAAGCGTTAATCGGAATTACTGGGCGTAAAGCGCGCGTAGGTGGTTTGTTAAGTTGAATGTGAAATCCCCGGGCTCAACCTGGGAACTGCATCCAAAACTGGCAAGCTAGAGTATGGTAGAGGGTAGTGGAATTTCCTGTGTAGCGGTGAAATGCGTAGATATAGGAAGGAACACCAGTGGCGAAGGCGACTACCTGGACTGATACTGACACTGAGGTGCGAAAGCGTGGGGAGCAAACAGG
>OTU_667
TCGAGAATCTTCCGCAATGGGCGAAAGCCTGACGGAGCGACGCCGCGTGGAGGACGAAGGCCTTCGGGTTGTAAACTCCTGTCACGAGTTAAGAAGGATTCATTGCGAACAGCGATGAGTTTTGACGTAAGCTCGAGAGGAAGCACTGGCTAACTCTGTGCCAGCAGCCGCGGTAATACAGAGAGTGCAAACGTTGTTCGGAATTACTGGGCTTAAAGCGCACGTAGGCGGCGCCGCAAGTGACAGGTGAAATCCCACGGCTTACCCGTGGAACTGCCTGGCAGACTGCGGTGCTAGAGTGTGGTAGGGGAGAGCGGAACTCCTGGTGGAGCGGTGAAATGCGTAGATATCAGGAGGAACACCGGTGGCGAAGGCGGCTCTCTGGTCCATAACTGACGCTGAGGTGCGAAAGCTAGGGGAGCAAACGGG
>OTU_668
TGGGGAATATTGGACAATGGGGGCAACCCTGATCCAGCAATGCCGCGTGTGTGAAGAAGGCCTGAGGGTTGTAAAGCACTTTCAGTGGGGAGGAGGATTGATTGGTTAAGAGCTGATTAATTGGACGTTACCTACAGAAGAAGCACCGGCTAACTCCGTGCCAGCAGCCGCGGTAATACGGAGGGTGCGAGCGTTAATCGGAATGACTGGGCGTAAAGGGTGCGTAGGTGGTTAGATAAGTTGTTGGTGAAATCTCCGGGCTTAACCTTGGGTTGACGAACAATACTGTCTGACTGGAGTACAGGAGAGGGTAGTGGAATTTCCGGTGTAGCGGTGAAATGCGTAGAGATCGGAAGGAACACCAGTTGCGAAGGCGGCTACCTGGCCTGTTACTGACACTGAGGCACGAAAGCGTGGGGAGCAAACAGG
>OTU_669
TGAGGAATATTGCGCAATGGGCGAAAGCCTGACGCAGCGACGCCGCGTGGAGGATGAAGGTCTTTGGATTGTAAACTCCTGTTAAGTGGGAAGAAAAGCCTGTTTTTAATAGAAACAGGTAATGACGGTACCATTAGAGAAAGCACCGGCTAAACTCGTGCCAGCAGCCGCGGTAATACGAGTGGTGCAAGCGTTATTCGGAATTATTGGGCGTAAAGGGTGCGTAGGCGGTGCACTAAGTCAACTGTTAAATTCCTCGGCCTAACCGAGGGTCTGCGGTAGATACTGGTGTGCTAGAGGGTGGAAGAGAGAAGTGGAATTCTCGGAGTAGCGGTAAAATGCGTAGATCTCGAGAGGAACACCAATGGCGAAGGCAGCTTCTTGGTCCACACCTGACGCTGAGGCACGAAAGCGTGGGGAGCAAACAGG
>OTU_670
TGGGGAATATTGGACAATGGGCGCAAGCCTGATCCAGCCACGCCGCGTGAGTGATGAAGGCCTTCGGGTTGTAAAGCTCTGTGGGGAGGGACGAAAAAAGCGACTAAGAAACGAGTCGCTCTTGACAGTACCTCCTTAGCAAGCACCGGCTAACTCTGTGCCAGCAGCCGCGGTAATACAGAGGGTGCGAACGTTGCTCGGAATTACTGGGCGTAAAGCGCGTGTAGGCGGGCGATCAAGTCGGGTGTGAAAGCCCTGGGCTCAACCCAGGAACTGCACTCGAAACTGGTTGCCTTGAGTGTTGGAGAGGGAAGCGGAATTCCTGGTGTAGAGGTGAAATTCGTAGATATCAGGAGGAACACCGGTGGCGAAGGCGGCTTCCTGGACAATTACTGACGCTGAGACGCGAAAGCGTGGGGAGCAAACAGG
>OTU_671
TGGGGAATATTGGACAATGGGCGCAAGCCTGATCCAGCAATGCCGCGTGTGTGAAGAAGGCCTGAGGGTTGTAAAGCACTTTTAGTGGGGAGGAAGGGATTATCTTGAATAGAGATGATTTTTGACGTTACCTGCAGAAAAAGCACCGGCTAACTCTGTGCCAGCAGCCGCGGTAATACAGAGGGTGCAAGCGTTAATCGGAGTGACTGGGCGTAAAGGGCGTGTAGGTGGGTAGATAAGTTATGTGTGAAATATCTGGGCTTAACCTGGAGGGGTCATGTAATACTGTCTGTCTAGAGTAGAGCAGAGGGAAGTAGAATTTCCGGTGTAGCGGTGAAATGCGTAGAGATCGGAAGGAATACCAGTGGCGAAGGCGGCTTCCTGGGCTCATACTGACACTGAGGCGCGAAAGCGTGGGTAGCGAACAGG
>OTU_672
TCGAGAATAATTCGCAATGGGCGAAAGCCTGACGATGCGACGCCGTGTGAACGATGAAGGCCTTCGGGTTGTAAAGTTCTGTCGCCTAAGAACAAGGACACAAGGTTAATACCCTTGTGTTTTGAGGGTACTAGGAAAGGAAGCACCGGCTAACTCCGTGCCAGCAGCTGCGGTAATACGGAGGGTGCGAGCGTTAGTCGGAATTACTGGGCGTAAAGGGCGCGTAGGCGGGAGTATAAGTCAGACGTGAAATTCCGGGGCTCAACCTCGGAGCTGCGGCTGAAACTATATTTCTTGAGGAATGGCGGAGAAAACGGAATTCCACATGTAGCGGTGAAATGCGTAGATATGTGGAGGAACACCTGTGGCGAAAGCGGTTTTCTAGCTTATTCCTGACGCTGATGCGCGAAAGCAAGGGGAGCAAACAGG
>OTU_673
TGGGGAATATTGGACAATGGGGGCAACCCTGATCCAGCAATGCCGCGTGTGTGAAGAAGGCCTTCGGGTTGTAAAGCACTTTGATTGGGGAAGAAGGTTATTAGTTTAAGAGATAAATAATTTGACGGTACCCAAAGAACAAGCACCGGCTAACTCTGTGCCAGCAGCCGCGGTAATACAGAGGGTGCAAGCGTTAATCGGAGTTACTGGGCGTAAAGGGCGCGTAGGCGGTTATATAAGTTAGATGTGAAATCCCTGGGCTTAACCTAGGAACTGCATATAAGACTGTATAGCTGGAGTATTGTAGAGGGTAGTGGAATTTCCGGTGTAGCGGTGAAATGCGTAGAGATCGGAAGGAACACCAGTGGCGAAGGCGGCTACCTGGACAAATACTGACGCTGAGGCGCGAGAGCGTGGGGAGCAAACAGG
>OTU_674
TGGGGAATATTGGACAATGGGCGCAAGCCTGATCCAGCAATGCCGCGTGTGTGAAGAAGGCCTGCGGGTTGTAAAGCACTTTCAGTGGGGAGGAAGGCCTTGGTGCTAATAGTACTGAGGATTGACGTTACCCACAGAAGAAGCACCGGCTAACTCTGTGCCAGCAGCCGCGGTAATACAGAGGGTGCAAGCGTTAATCGGAATTACTGGGCGTAAAGGGCGCGTAGGTGGTTAATTAAGTCAGATGTGAAATCCCTGGGCTTAACCTAGGAACTGCATATGAAACTGATTGGCTAGAGTACGGGAGAGGGAAGTGGAATTTCCGGTGTAGCGGTGAAATGCGTAGATATCGGAAGGAACACCAGTGGCGAAGGCGACTTCCTGGCCCGTTACTGACACTGAGGCGCGAAAGCGTGGGGAGCGAACAGG
>OTU_675
TCGAGGATCTTTCGCAATGGGCGCAAGCCTGACGGAGCGACGCTGTGTGAGTGATGAAGGCCTTCGGGTTGTAAAGCTCTTTTGTTTGGGAACAAGAAAGATTCGTGAATAACGAGTCAATTTGAGGGTACCAGAAGAAAAAGTACCGGCTAACTACGTGCCAGCAGCTGCGGTAATACGTAGGGTACAAGCATTAATCGGAATTATTGGGCGTAAAGGGCGCGTAGGCGGGGATATAAGTCAGGTGTGAAATACCAAAGCTCAACTTTGGTGCTGCATTTGAAACTGTATTTCTTGAGGACTGACGGAGAAAGCGGAATTCCACGTGTAGCGGTGAAATGCGTAGATACGTGGAGGAACACCGGTGGCGAAAGCGGCTTTCTAGTTTTTACCTGACGCTGAGGCGCGAGAGCAAGGGGAGCAAACAGG
>OTU_676
TGGGGAATATTGGACAATGGGGGAAACCCTGATCCAGCGATGCCGCGTGTGTGAAGAAGGCCTGCGGGTTGTAAAGCACTTTTAGTGGGGATGAAAAGCTCAGGGCTAATACCGCTGAGTTTTGACCTAACCCACAGAAAAAGCACCGGCTAACTCCGTGCCAGCAGCCGCGGTAATACGGAGGGTGCGAGCGTTAATCGGAATCACTGGGCGTAAAGCGCGCGTAGGTGGCTCGTTAAGTCGATTGTGAAAGCCCTGGGCTTAACCTGGGAATTGCATTCGATACTGGCAGGCTAGAGTGTGGTAGAGGGAAGTGGAATTCCCGGTGTAGCGGTGAAATGCGTAGATATCGGGAGGAACATCAGTGGCGAAGGCGGCTTCCTGGACCAACACTGACACTGAGGCGCGAAAGCGTGGGGAGCAAACAGG
>OTU_677
TGGGGAATTTTGCGCAATGGGCGAAAGCCTGACGCAGCGACGCCGCGTGGAGGATGAAGGCCCTTGGGTTGTAAACTCCTGTCAGGTGGGAAGAAAACCATCAAGTGAACAATTTGATGGCTTGACTGTACCACCAGAGGAAGCCCCGGCTAACTCCGTGCCAGCAGCCGCGGTAATACGGAGGGGGCTAGCGTTGTTCGGAATTATTGGGCGTAAAGGGCGTGTAGGCGGCCGATCAAGTCGGGTGTGAAATCCCTCGGCTCAACCGAGGAACTGCACTCGATACTGTTTGGCTAGAGTCCGGGAGGGGGTAGTGGAATTCCCAGTGTAGCGGTGAAATGCGTAGATATTGGGAAGAACACCAGTAGCGAAGGCGGCTACCTGGACCGGAACTGACGCTGAGGCGCGAAAGCCAGGGGAGCGAATGGG
>OTU_678
TGGGGAATATTGGACAATGGGCGCAAGCCTGATCCAGCAATGCCGCGTGTGTGAAGAAGGCCTTCGGGTTGTAAAGCACTTTTATCAGGAGCGAAATCTGCAAGGTTAATACCTTTGCAGTCTGACGGTACCTGAGGAATAAGCACCGGCTAACTCCGTGCCAGCAGCCGCGGTAATACGGAGGGTGCAAGCGTTAATCGGAATTACTGGGCGTAAAGCGTGCGTAGGCGGTTGGTTAAGTCTGCTGTGAAAGCCCCGGGCTCAACCTGGGAATGGCAGTGGATACTGGCTAGCTAGAGTGTGATAGAGGATGGTGGAATTCCCGGTGTAGCGGTGAAATGCGTAGAGATCGGGAGGAACATCAGTGGCGAAGGCGGCCATCTGGATCAACACTGACGCTGAGGCACGAAAGCGTGGGGAGCAAACAGG
>OTU_679
TGGGGAATATTGGACAATGGGGGCAACCCTGATCCAGCGACGCCGCGTGTGTGAAGAAGGCCTGCGGGTTGTAAAGCACTTTTAGTGGGGATGAAAAGCACATCACTAACACTGGTGTGTCTTGACCTAACCCAAAGAAAAAGCACCGGCTAACTCTGTGCCAGCAGCCGCGGTAATACAGAGGGTGCAAGCGTTAATCGGAATTACTGGGCGTAAAGCGTGCGTAGACGGTCATGTAAGTCGGGTGTGAAAGCCCCGGGCTCAACCTGGGAATTGCATTCGAGACTGCATGGCTAGGATGCGGAAGAGGGAAGCGGAATTTCCGGTGTAGCGGTGAAATGCGTAGATATCGGAAGGAACACCAGTGGCGAAAGCGGCTTCCTGGTCCAGCATCGACGTTCAGGCACGAAAGCGTGGGGAGCAAACAGG
>OTU_680
TGGGGAATATTGGACAATGGGCGAAAGCCTGATCCAGCAATGCCGCGTGTGTGAAGAAGGCCTTCGGGTTGTAAAGCACTTTCAGTAGGGAAGAAAAGTTCAGAGCTAATACCTCTGAGCATTGACGTTACCTACAGAAGAAGCACCGGCTAACTCTGTGCCAGCAGCCGCGGTAATACAGAGGGTGCAAGCGTTAATCGGAATTACTGGGCGTAAAGCGCACGTAGGTGGACATTTAAGTCGGATGTGAAAGCCCTGGGCTTAACCTGGGAATTGCATTCGATACTGGATGTCTCGAGTATGGCAGAGGAAAGTAGAATTCCCGGTGTAGCGGTGAAATGCGTAGATATCGGGAGGAATACCAGTGGCGAAGGCGGCTTTCTGGGCCAATACTGACACTGAGGTGCGAAAGCGTGGGGAGCAAACAGG
>OTU_681
TGGGGAATATTGGACAATGGGCGCAAGCCTGATCCAGCGATGCCGCGTGTGTGAAGAAGGCCTGCGGGTTGTAAAGCACTTTCGTTGGGAAAGAAAGGGCAATCATTAATACTGATTGCAGTTGACGTTACCCAAATAAGAAGCACCGGCTAACTCTGTGCCAGCAGCCGCGGTAATACAGAGGGTGCAAGCGTTAATCGGAATTACTGGGCGTAAAGGGTGCGTAGGTGGTTGAGTAAGTTGGATGTGAAATGCCTGGGCTTAACCTGGGATCTGCATACAAAACTGCTCGGCTAGAGTAAGGTAGAGGGAAGTGGAATTTCCGGTGTAGCGGTGAAATGCGTAGATATCGGAAGGAACACCAGTGGCGAAGGCGGCTTCCTGGACCATTACTGACACTGAGGCACGAAAGCGTGGGGAGCAAACAGG
>OTU_682
TGGGGAATATTGGACAATGGGGGCAACCCTGATCCAGCGATGCCGCGTGTGTGAAGAAGGCCTTAGGGTTGTAAAGCACTTTCAGTTGGGAGGAAAAGTTTATGGCTAATACCCATAAGCCTTGACGTTACCAACAGAAGAAGCACCGGCTAACTCTGTGCCAGCAGCCGCGGTAATACAGAGGGTGCAAGCGTTAATCGGAATTATTGGGCGTAAAGCGCACGTAGGTGGATAGATAAGTTGGATGTGAAAGCCCTGGGCTTAACCTGGGAACTGCATTCAAGACTGTCTGTCTAGAGTATGGGAGAGGGAAGTGGAATTTCTGGTGTAGCGGTGAAATGCGTAGATATCAGAAGGAACATCAGTGGCGAAGGCGACTTCCTGGCCTAATACTGACACTAAGGTGCGAAAGCGTGGGGAGCAAACAGG
>OTU_683
TCGAGGATCATTCGCAATGGGCGAAAGCCTGACGATGCGACGCTGCGTGAACGATGAAGGCCTTCGGGTCGTAAAGTTCTTTCGCGCAAGAACAAGGAAGGTATGTGAATAACATACCGACTTGAGGGTACTGCGTAAAGAAGCACCGGCTAACTCCGTGCCAGCAGCTGCGGTAATACGGAGAGTGCAAGCATTAATCGGAATTATTGGGCGTAAAGGGCGCGTAGGCGGAATGATAAGTCAGATGTGAAATACCAAAGCTCAACTTTGGTGCTGCATTTGAAACTATCAATCTAGAGGGTTGACGGAGAAAACGGAATTCCACGTGTAGCGGTGAAATGCGTAGATATGTGGAAGAACACCAGTGGCGAAAGCGGTTTTCTAGTTTATACCTGACGCTGAGGCGCGAGAGCAAGGGGAGCAAACAGG
>OTU_684
TCGAGGATCTTTCGCAATGGGCGCAAGCCTGACGAAGCGACGCTGCGTGAGCGATGAAGGCCTTCGGGTCGTAAAGCTCTTTCGCGCACGAACAAGGAAGAGATGTGAATAACATTTCAACTTGAGGGTACTGCGTAAAGAAGCACCGGCTAACTCCGTGCCAGCAGCTGCGGTAATACGGAGAGTGCAAGCATTAATCGGAATTATTGGGCGTAAAGGGCGCGTAGGCGGGAGTATAAGTCAGATGTGAAATTCCGAAGCTCAACTTCGGAGCTGCATTTGAAACTATATTTCTTGAGGATTGACGGAGAAAACGGAATTCCACGTGTAGCGGTGAAATGCGTAGATATGTGGAAGAACACCTGTGGCGAAAGCGGTTTTCTAGTTTATACCTGACGCTGAGGCGCGAGAGCAAGGGGAGCAAACAGG
>OTU_685
TAGGGAATATTGCGCAATGGGCGAAAGCCTGACGCAGCGATGCCGCGTGAGTGACGAAGGTCTTAGGATTGTAAAGCTCTTTTCTGAGGGAAGAATAGGTTCTGGAGGAAATGCCGGAATTCTGACGGTACCTCAGGAATAAGGAACGGCTAACTCCGTGCCAGCAGCCGCGGTAATACGGAGGTTCCAAGCGTTGTTCGGAATTACTGGGCGTAAAGGGAGCGCAGGCGGACAGGTCAGTTTAAAGTGGAATCCCAGGGCTCAACCCTGGACGTGCTTTGGATACTGCCTGTCTTGAGTTCGTGAGAGGAAAGTGGAATTCAGGGTGTAGCGGTGAAATGCTTAGATATCCTGAGGAACACCAGTGGCGAAAGCGACTTTCTGGCACGAAACTGACGCTGAGGCTCGAAAGCATGGGTAGCGAACGGG
>OTU_686
TAGGGAATATTGCGCAATGGAGGAAACTCTGACGCAGCGACGCCGCGTGGAGGATGAAGGCTTTCGGGTCGTAAACTCCTGTCGGAAGGGACGAAAGTTTAAGTGCTAACATCATTTAAATTTGACGGTACCTTTAGAGGAAGCGCCGGCTAACTACGTGCCAGCAGCCGCGGTAATACGTAGGGCGCAAGCGTTGTTCGGAATTATTGGGCGTAAAGCGCGTGTAGGTGGCTATGTAAGTCGAGTGTGAAATCCCTGGGCTCAACCGAGGAAGTGCACTCGAAACTGCACAGCTAGAGGATAGTAGAGGAAGGTGGAATTCCTAGTGTAGAGGTGAAATTCGTAGATATTAGGAGGAATACCGGTGGCGAAGGCGACCTTCTGGGCTATTCCTGACACTGAGACGCGAAAGCATGGGTAGCAAACAGG
>OTU_687
TGGGGAATCTTGCACAATGGGCGACAGCCTGATGCAGCAATGCCGCGTGAGGGAAGACGGCCTTCGGGTTGTAAACCTCTTTCAGTTGGGATGAAGGTTTGGCGTTGAATAGACGTCCAGACTGACCGTACCTTCAGAAGAAGCCCCGGCTAACTACGTGCCAGCAGCCGCGGTAATACGTAGGGGGCAAGCGTTGTCCGGAATCATTGGGCGTAAAGCGCGTGTAGGCGGTTACGTAAGTCTGCTGTGAAAGTCGGAGGCTCAACCTTCGAAAGCCGGTGGATACTGCGTGACTTGAGTACGGAAGAGGAGAGTGGAATTCCTGGTGTAGCGGTGAAATGCGCAGATATCAGGAGGAACACCAACGGCGAAGGCAGCTCTCTGGGACGTTACTGACGCTGAGACGCGAAAGCGTGGGGAGCAAACAGG
>OTU_688
TGGGGAATATTGGACAATGGGGGCAACCCTGATCCAGCAATACCGCGTGTGTGAAGAAGGCCTTCGGGTTGTAAAGCACTTTAGGCTGGGAAGAAGGTGTGATGTTTAAGAGATGTCACATTTGACGGTACCAGCAGAATAAGCACCGGCTAACTCTGTGCCAGCAGCCGCGGTAATACAGAGGGTGCAAGCGTTAATCGGAGTTACTGGGCGTAAAGGGCGCGTAGGTGGTTACATAAGTGAGATGTGAAAGCCCTGGGCTTAACCTAGGAACGGCATCTTATACTGTGTGACTGGAGTACTGTAGAGGGTAGTGGAATTTCCGGTGTAGCGGTGAAATGCGTAGAGATCGGAAGGAACACCAGTGGCGAAGGCGGCTACCTGGACAGATACTGACACTGAGGCGCGAGAGCGTGGGGAGCAAACAGG
>OTU_689
TCGAGAATCATTCACAATGGACGAAAGTCTGATGATGCGACGCCGTGTGAGCGATGAAGGCCTTCGGGTTGTAAAGCTCTTTCGCAAGGGAACAAGAGAGGTAAGTGAATAACTTGCTGATTTGAGGGTACTTTGTAAAGAAGCACCGGCTAACTCCGTGCCAGCAGCTGCGGTAATACGGAGGGTGCTAGCATTAATCGGAATTATTGGGCGTAAAGGGCGCGTAGGCTGTTTGGGAAGTCAGATGTGAAATTTCAGAGCTCACCTCTGAAGCTGCATTTGAGACTCCCAGACTAGAGGATAGGCGGAGAAAACGGAATTCCACATGTAGCGGTGAAATGCGTAGAGATGTGGAAGAACACCTGTGGCGAAAGCGGTTTTCTAGCTTATTCCTGACGCTGAGGCGCGAGAGCAAGGGGAGCAAACAGG
>OTU_690
TGGGGAATATTGCGCAATGGACGAAAGTCTGACGCAGCGACGCCGCGTGAGTGACGAAGGCCTTCGGGTTGTAAAGCTCTGTCGGCTGGGAAGAAATCTGAAGTGCTCATACCACTTCAGGATGACGGTACCAGCAAAGGAAGCACCGGCTAACTCTGTGCCAGCAGCCGCGGTAATACAGAGGGTGCGAGCGTTGTTCGGAATTACTGGGCGTAAAGCGCGTGTAGGCGGTTAAGTAAGTCAGATGTGAAATCCCAGGGCCTAACCCTGGACGTGCATTTGAAACTACTTGGCTCGAGTGCAGTAGAGGATGGCGGAATACCCAGTGTAGAGGTGAAATTCGTAGATATTGGGTAGAACACCGGTGGCGAAGGCGGCCATCTGGGCTGTAACTGACGCTGAGACGCGAAAGCGTGGGGATCAAACAGG
>OTU_691
TGGGGAATATTGGACAATGGGGGCAACCCTGATCCAGCGATGCCGCGTGGGTGAAGAAGGCCTTCGGGTTGTAAAGCCCTTTAGGTTGGGAAGAAGGTTAGTAGTTTAAGAGATAACTAACTTGACGGTACCGACAGAATAAGCACCGGCAAACTCTGTGCCAGCAGCCGCGGTAATACAGAGGGTGCGAGCGTTAATCGGAGTTACTGGGCGTAAAGGGCGCGTAGGCGGTTATGTGAGTGTGGTGTGAAAGCCCTGGGCTTAACCTAGGAAGTGCACCGCAAACGACATAACTGGAGTAGATGAGAGGGTGGCGGAATTTCCGGTGTAGCGGTGAAATGCGTAGAGATCGGAAGGAACGTCAATGGCGAAGGCAGCCACCTGGCATCATACTGACGCTGAGGCGCGAAAGCGTGGGGAGCGAACAGG
>OTU_692
TCGAGAATAATTCGCAATGGACGAAAGTCTGACGATGCGACGCCGTGTGAATGATGAAGGCCTTCGGGTTGTAAAGTTCTGTCGTCTCTGAGCAAGGGATACATTAGAATACGATGTATCATTGAGAGTAAGAGAGAAGGAAGCACCGGCTAACTCCGTGCCAGCAGCTGCGGTAATACGGAGGGTGCAAGCGTTAGTCGGAATTACTGGGCGTAAAGGGCGCGTAGGCGGGAATGTAAGTCAGATGTGAAATTACGGAGCTTAACTCCGGAGCTGCATCTGAAACTGCGTTTCTAGAGGGATGATGGAGGAAACGGAATTCCACGTGTAGCGGTGAAATGCGTAGATATGTGGAAGAACACCTGTGGCGAAAGCGGTTTCCTAATCATTACCTGACGCTGAGGCGCGAAAGCAAGGGGAGCAAACAGG
>OTU_693
TGGGGAATATTGGACAATGGGGGAAACCCTGATCCAGCAATGCCGCGTGTGTGAAGAAGGCCTTCGGGTTGTAAAGCACTTTAGTTGGGGAAGAAGATAATTGGTTTAAGAGATAGATTATTTGACGGTACCCAAAGAATAAGCACCGGCTAACTCTGTGCCAGCAGCCGCGGTAATACAGAGGGTGCAAGCGTTAATCGGATTTACTGGGCGTAAAGGGCGCGTAGGTTGTTATTTAAGTTGGATGTGAAATCCCTGGGCTTAACCTAGGAACTGCATACAATACTGGATAACTGGAGTACTGTAGAGGGTAGTGGAATTTCCGGTGTAGCGGTGAAATGCGTAGAGATCGGAAGGAACATCAGTGGCGAAGGCGGCTACCTGGACAGATACTGACACTGAGGCGCGAGAGCGTGGGGAGCAAACAGG
>OTU_694
TGGGGAATATTGGACAATGGGGGAAACCCTGATCCAGCGACGCCGCGTGGGTGAAGAAGGCCTGCGGGTTGTAAAGCCCTTTCGGTGGGGATGAAAAGCTTCGTTTTAACACAGCGGAGTCTTGACCTAACCCACAAAAGAAGCACCGGCTAACTCTGTGCCAGCAGCCGCGGTAATACAGAGGGTGCGAGCGTTAATCGGAATTACTGGGCGTAAAGCGCGCGTAGGCGGCTTTGCAAGTCGGATGTGAAATCCCCGGGCTCAACCTGGGAACTGCATTCGAGACTGCTTTGCTAGAGTATGGGAGAGGGAAGTGGAATTTCAGGTGTAGCGGTGAAATGCGTAGATATCTGAAGGAACATCAGTGGCGAAAGCGACTTCCTGGACCAATACTGACGCTCATGTGCGAAAGCGTGGGGAGCAAACAGG
>OTU_695
TGGGGAATTTTGCGCAATGGGCGAAAGCCTGACGCAGCAACGCCGCGTGGAGGATGAAGGTCTTTGGATCGTAAACTCCTGTCAGCAGGGAAAAAGGGATTCGGCCTCATACGTCGGAGACTTGATTGTACCTGCAGAGGAAGCCCCGGCTAACTCTGTGCCAGCAGCCGCGGTAATACAGAGGGGGCGAGCGTTATTCGGAATTATTGGGCGTAAAGGGCGCGTAGGCGGCTTTTCAAGTGACGGGTGAAATCCCTCGGCTTAACCGAGGAACTGCCTGTCAGACTGGAAGGCTTGAGACCGGGAGAGGTGAGTGGAATTCCCAGTGTAGCGGTGAAATGCGTAGATATTGGGAGGAACACCAGTGGCGAAGGCGGCTCACTGGACCGGAACTGACGCTGAGGCGCGAAAGCGTGGGGAGCAAACAGG
>OTU_696
TGGGGGATTTTGGACAATGGGGGCAACCCTGATCCAGCAATGCCGCGTGTGTGAAGAAGGCCTTCGGGTTGTAAAGCACTTTTGTCCGGAAAGAAAACGTTCTGGTTAATACCTGGGGCGGATGACGGTACCGGAAGAATAAGCACCGGCTAACTACGTGCCAGCAGCCGCGGTAATACGTAGGGTGCGAGCGTTAATCGGAATTACTGGGCGTAAAGCGTGCGCAGGCGGTTTTGTAAGACAGGCGTGAAATCCCCGAGCTCAACTTGGGAATTGCGCTTGTGACTGCAAGGCTAGAGTATGTCAGAGGGGGGTAGAATTCCACGTGTAGCAGTGAAATGCGTAGAGATGTGGAGGAATACCGATGGCGAAGGCAGCCCCCTGGGACGTCACTGACGCTCATGCACGAAAGCGTGGGGAGCAAACAGG
>OTU_697
TAGGGAATATTGGACAATGGGCGCAAGCCTGATCCAGCCATGCCGCGTGAGTGATGAAGGCCTTCGGGTCGTAAAGCTCTTTTCTTAGGGAAGAACCCCCGGGTGAGGAAATGCTCCCGGGCTGACGGTACCTGAGGAATAAGGAACGGCTAACTCCGTGCCAGCAGCCGCGGTAATACGGAGGTTCCCAGCGTTGTTCGGAATTACTGGGCGTAAAGGGAGCGCAGGCGGACTGTTAAGTCTAAAGTGGAAGCCCGGGGCTCAACCTCGGACGTGCTTTGGATACTGGCAGTCTTGAGTTCGCGAGAGGAAAGCGGAATTCAGGGTGTAGCGGTGAAATGCTTAGATATCCTGAGGAACACCGGTGGCGAAAGCGGCTTTCTGGCGCGAAACTGACGCTGAGGCTCGAAAGCGTGGGGAGCGAACGGG
>OTU_698
TGGGGAATCTTGCGCAATGGGCGAAAGCCTGACGCAGCAACGCCGCGTGAGGGAAGACGGCTCTAGGGTCGTAAACCTCTTTCAGTAGGGACGAAGCTTCCAGGGTTAACAGCTCTGTGGAGTGACGGTACCTACAGAAGAAGCACCGGCTAACTACGTGCCAGCAGCCGCGGTAATACGTAGGGTGCAAGCGTTGTCCGGAATCATTGGGCGTAAAGCGCGTGTAGGCGGCTCGGTCAGTCTGATGTGAAATCTTGGGGCTCAACCCCAAGCGGTCATTGGATACTGCCGGGCTTGAGTCCGGAAGAGGAGAGTGGAATTCCTGGTGTAGCGGTGGAATGCGCAGATATCAGGAGGAACACCAATGGCGAAGGCAGCTCTCTGGTACGTGACTGACGCTGAGACGCGAAAGCGTGGGGAGCAAACAGG
>OTU_699
CTAAGAATCTTCCGCAATGGACGAAAGTCTGACGGAGCGACGTCGCGTGGGTGAGGAAGGCGGAAACGTTGTAAAGCCCTTTTACTCATGAGGAATAAGGTAGGGAGGGAATGCCCTACTGATGACGGTAGTGAGGGAATAAGCCCCGGCTAATTACGTGCCAGCAGCCGCGGTAACACGTATGGGGCGAGCGTTGTTCGGAATTATTGGGCGTAAAGGGCATGCAGGCGGTTCTGTAAGTCTGGTGTGAAAGACTCTGGCTTAACCAGGGGAACGCGCTGGAAACTGCGGGGCTTGAGTACAGGAGGGGGAGCTGGAATTCCAGGTGTAGGGGTGAAATCTGTAGATATCTGGAAGAACATCAGTGGCGAAGGCGAGCTCCTGGCCATGTACTGACGCTGAGATGCGAAAGCGTGGGGAGCAAACAGG
>OTU_700
TTAGGAATCTTGGGCAATGGGCGCAAGCCTGACCCAGCCATGCCGCGTGTGTGAAGAAGGCCTTCGGGTTGTAAAGCACTTTCAGCGGTGAAGAAAAGCTCAGGGCTAATACCCTTGAGTCTTGACGTTAACCACAGAAGAAGCACCGGCTAACTCCGTGCCAGCAGCCGCGGTAATACGGAGGGTGCGAACGTTAATCGGAATCACTGGGCGTAAAGCGCGCGTAGGCGGTTCGTTAAGTGGGATGTGAAATCCCCGGGCTTAACCTGGGAATTGCATTTCAAACTGGCGAACTAGAGTGCGGTAGAGGGAGGTAGAATTTCCTGTGTAGCGGTGAAATGCGTAGATATAGGAAGGAATACCAGTGGCGAAGGCGGCCTCCTGGATCGACACTGACGCTGAGGCGCGAAAGCGTGGGGAGCAAACAGG
>OTU_701
TGGGGAATATTGGACAATGGGGGGAACCCTGATCCAGCGATGCCGCGTGTGTGAAGAAGGCCTGAGGGTTGTAAAGCACTTTAGTTGGGGAGGAGGCTATATTGATTAAGAGTTGATATAGTGGACGTTACCCAAAGAATAAGCACCGGCTAACTCCGTGCCAGCAGCCGCGGTAATACGGAGGGTGCAAGCGTTAATCGGAATGACTGGGCGTAAAGGGCGCGTAGGTGGTAATGTAAGTGGGTTGTGAAAGTTCTGGGCTTAACCTAGGGTGGTCAATCCATACTGTGTTACTAGAGTACGAGAGAGGGCAGTGGAATTTCAGGTGTAGCGGTGAAATGCGTAGATATCTGAAGGAACACCAGTGGCGAAGGCGACTGCCTGGCTCGAGACTGACACTGAGGCGCGAAAGCGTGGGGAGCAAACAGG
>OTU_702
TGGGGAATATTGGACAATGGGGGCAACCCTGATCCAGCAATGCCGCGTGTGTGAAGAAGGCCTTCGGGTTGTAAAGCACTTTCAGTGGGGAGAAAAGACTTACAGCGAATACCTGTAAGAGTTGATGTTACCTACAGAAGAAGCACCGGCTAACTCTGTGCCAGCAGCCGCGGTAATACAGAGGGTGCAAGCGTTAATCGGAATTACTGGGCGTAAAGCGCATGTAGGCGGGTATTTAAGTCGATTGTGAAAGCCCTGGGCTTAACCTAGGAACTGCAGTCGATACTGGATACCTAGAGTATGGTAGAGGACAGTGGAATTCCCGGTGTAGCGGTGAAATGCATAGATATCGGGAGGAACACCAGTGGCGAAGGCGACTGTCTGGATTAATACTGACGCTGAGATGCGAAAGCGTGGGGAGCAAACAGG
>OTU_703
TGGGGAATTTTGGACAATGGGGGCAACCCTGATCCAGCCATGCCGCGTGCGGGAAGAAGGCCTTCGGGTTGTAAACCGCTTTTGTTCGGGAAGAAAAGGCGCCGGCTAATATCCGGCGTTCTTGACGGTACCGGAAGAATAAGCACCGGCTAACTACGTGCCAGCAGCCGCGGTAATACGTAGGGTGCGAGCGTTAATCGGAATTACTGGGCGTAAAGCGTGCGCAGGCGGTGAGTTAAGTCTGATGTGAAAGCCCCGGGCTCAACCTGGGAATGGCATTGGAAACTGGCTTGCTAGAGTGTGGCAGAGGGGGGTGGAATTCCGCGTGTAGCAGTGAAATGCGTAGAGATGCGGAGGAACACCGATGGCGAAGGCAGCCCCCTGGGCCAACACTGACGCTCAGGCACGAAAGCGTGGGGAGCAAACAGG
>OTU_704
TGGGGAATATTGGACAATGGGGGAAACCCTGATCCAGCGACGCCGCGTGGGTGAAGAAGGCCTGCGGGTTGTAAAGCCCTTTCGGTAGGGACGAAAGCTCTCGACCTAACACGTCGGGAGGTTGACTTAACCTACAAAAGAAGCACCGGCTAACTCTGTGCCAGCAGCCGCGGTAATACAGAGGGTGCGAGCGTTAATCGGAATTACTGGGCGTAAAGCGCACGTAGGCGGCTTGGTATGTCGGGTGTGAAATCCCCGGGCTCAACCTGGGAACTGCATCCGAAACTGCCTTGCTCGAGTATGGGAGAGGGAAGTGGAATTTCCGGTGTAGCGGTGAAATGCGTAGATATCGGAAGGAACATCAGTGGCGAAGGCGACTTCCTGGACCAATACTGACGCTCAGGTGCGAAAGCGTGGGGAGCAAACAGG
>OTU_705
TCGAGAATCATTCGCAATGGGCGAAAGCCTGACGATGCGACGCCGTGTGTATGATGAAGGCCTTCGGGTTGTAAAGTACTTTCGCCTGGGAACAAGAGACGCTGGCTAATATCCAGCAAATTTGAGGGTACCAGGTAAAGAAGCACCGGCTAACTCCGTGCCAGCAGCTGCGGTAATACGGAGGGTGCAAGCATTAATCGGATTTATTGGGCGTAAAGGGCGCGTAGGCGGGTACGTAAGTCAGATGTGAAATCCCGGGGCTCAACCCCGGAACAGCATTTGAAACTGCGTGTCTAGAGGGTAGACGGAGAAAACAGAATTCCACAAGTAGCGGTGAAATGCGTAGATATGTGGAAGAATACCGGTGGCGAAGGCGGTTTTCTAGTTTATACCTGACGCTGAGGCGCGAAAGCAAGGGGATCAAACAGG
>OTU_706
TCGAGAATCTTTCGCAATGGGCGCAAGCCTGACGAAGCGACGCCGTGTGAGCGAAGAAGGCCTTCGGGTTGTAAAGCTCTTTCGCTAGGGAACAAGAGAGATCGACGAATAATCGGTTGATTTGATGGTACTTGGTAAAGAAGCACCGGCTAACTCCGTGCCAGCAGCTGCGGTAATACGGAGGGTGCAAGCATTGATCGGAATTACTGGGCGTAAAGGGCGCGTAGGCGGCTTGAAAAGTCAGATGTGAAATTCCGGGGCTCAACCCCGGAGCTGCATTTGAAACTTTCGAGCTAGAGGTTAGTGAGGGAAAACGGAATTCCACGTGTAGCGGTGAAATGCGTAGATATGTGGAAGAACACCGGTGGTGAAGACGGTTTTCTGTGCTAAACCTGACGCTGAGGCGCGAAAGCTAGGGGAGCAAACAGG
>OTU_707
TCGAGAATCTTTCGCAATGGGCGCAAGCCTGACGAAGCGACGCCGTGTGAGCGAAGAAGGCCTTCGGGTTGTAAAGCTCTTTCGCTAGGGAACAAGAGAAGCAGGATAACACCCTGCTGATTTGAGGGTACTTGGTAAAGAAGCACCGGCTAACTCCGTGCCAGCAGCTGCGGTAATACGGAGGGTGCAAGCATTGATCGGAATTACTGGGCGTAAAGGGCGCGTAGGCGGCTAAGAAAGTCAGATGTGAAATTCCGGGGCTCAACCCCGGAGCTGCATTTGAAACTTCTAAGCTAGAGGATGGTTAGGGAAAACGGAATTCCACGTGTAGCGGTGAAATGCGTAGATATGTGGAAGAACACCGGTGGTGAAGACGGTTTTCTGGGCCAAACCTGACGCTGAGGCGCGAAAGCTAGGGGAGCAAACAGG
>OTU_708
TGGGGAATATTGGACAATGGGCGCAAGCCTGATCCAGCAATGCCGCGTGTGTGAAGAAGGCCTGAGGGTTGTAAAGCACTTTCATTGGGGAGGAAGAGCATTTGTCGAATAGGCAGATGATTTGACGTTACCCGAAGAAGAAGCACCGGCTAACTCTGTGCCAGCAGCCGCGGTAATACAGAGGGTGCAAGCGTTAATCGGAATGACTGGGCGTAAAGGGCGTGTAGGTGGATAAATAAGTTATGTGTGAAATATCTGGGCTTAACCTGGAGGGGTCATGTAATACTGTTTATCTGGAGTAGAGCAGAGGGAAGTAGAATTTCCGGTGTAGCGGTGAAATGCGTAGAGATCGGAAGGAATACCAGTGGCGAAGGCGGCTTCCTGGGCTCATACTGACACTGAGGCGCGAAAGCGTGGGTAGCAAACAGG
>OTU_709
TGGGGAATTTTGGACAATGGGGGCAACCCTGATCCAGCAATGCCGCGTGAGTGAAGAAGGCCTTCGGGTTGTAAAGCTCTTTTGTCAGGGAAGAAAAGGCTGTAGCGAATAACTACGGCTGCTGACGGTACCTGAAGAATAAGCACCGGCTAACTACGTGCCAGCAGCCGCGGTAATACGTAGGGTGCAAGCGTTAATCGGAATTACTGGGCGTAAAGCGTGCGCAGGCGGTTTTGTAAGTCTGACGTGAAATCCCCGGGCTTAACCTGGGAATTGCGTTGGAGACTGCAAGGCTGGAGTCTGGCAGAGGGGGGTAGAATTCCACGTGTAGCAGTGAAATGCGTAGAGATGTGGAGGAACACCGATGGCGAAGGCAGCCCCCTGGGTCAAGACTGACGCTCATGCACGAAAGCGTGGGGAGCAAACAGG
>OTU_710
TGGGGAATATTGGACAATGGGGGCAACCCTGATCCAGCAATGCCGCGTGTGTGAAGAAGGCCTTCGGGTTGTAAAGCACTTTTATCCGGAACGAAACGCGCATCGTGAATAACGGTGCGAACTGACGGTACCGGAGGAATAAGCACCGGCTAACTTCGTGCCAGCAGCCGCGGTAATACGAAGGGTGCAAGCGTTACTCGGAATTACTGGGCGTAAAGCGTGTGCAGGTGGTCTTTTAAGTCTGCTGTGAAATCCCCGGGCTCAACCTGGGAATGGCAGTGGATACTGGAAGGCTGGAGTGCGGTAGAGGGTAGTGGAATTCCCGGTGTAGCGGTGAAATGCGTAGAGATCGGGAGGAACACCAGTGGCGAAGGCGGCTACCTGGACCAGCACTGACACTCAGACACGAAAGCGTGGGGAGCAAACAGG
>OTU_711
TGGGGAATATTGCACAATGGGCGCAAGCCTGATGCAGCCATGCCGCGTGTATGAAGAAGGCCTTCGGGTTGTAAAGTACTTTCAGCGGGGAGGAAGGCGGTGAGGTTAATAACCTTGCCGATTGACGTTACCCGCAGAAGAAGCACCGGCTAACTCCGTGCCAGCAGCCGCGGTAATACGGAGGGTGCAAGCGTTAATCGGAATTACTGGGCGTAAAGCGCACGCAGGCGGTCTGTTAAGTCAGATGTGAAATCCCCGGGCTTAACCTGGGAACTGCATTTGAAACTGGCAGGCTTGAGTCTCGTAGAGGGGGGTAGAATTCCAGGTGTAGCGGTGAAATGCGTAGAGATCTGGAGGAATACCGGTGGCGAAGGCGGCCCCCTGGACGAAGACTGACGCTCAGGTGCGAAAGCGTGGGGAGCAAACAGG
>OTU_712
TGGGGAATCTTGCACAATGCACGAAAGTGTGATGCAGCAACGCCGCGTGCGGGAAGACGGCCTTCGGGTTGTAAACCGCTTTCAGTTGGAACGAAGGTTCACGCGTTAATAGCGTGTTGGACTGACGGTACCTTCACAAGAAGCCCCGGCTAACTACGTGCCAGCAGCCGCGGTAATACGTAGGGGGCAAGCGTTGTCCGGAATCATTGGGCGTAAAGCGCGTGTAGGCGGTTCGGTAAGTCTGCTGTGAAAGTCCAGGGCTCAACCCTGGGATGCCGGTGGATACTGTCGAACTTGAGTCCGGAAGAGGAGTGTGGAATTCCTGGTGTAGCGGTGAAATGCGCAGATATCAGGAGGAACACCGATAGCGAAGGCAGCACTCTGGTACGTGACTGACGCTGAGACGCGAAAGCGTGGGGAGCAAACAGG
>OTU_713
TGGGGAATATTGGACAATGGGCGAAAGCCTGATCCAGCAATGCCGCGTGTGTGAAGAAGGCCTGCGGGTTGTAAAGCACTTTCAGTGGGGAGGAGAGGCTCCAGATTAATACTCTGGAGAAGAGACGTTACCCACAGAAGAAGCACCGGCTAACTCTGTGCCAGCAGCCGCGGTAATACAGAGGGTGCGAGCGTTAATCGGAATTACTGGGCGTAAAGGGTGCGTAGGTGGTTTGATAAGTTAGGTGTGAAAGTCCTGGGCTTAACCTGGGGATTGCGCCTAATACTGTTGAGCTAGAGTACTGTAGAGGAAGGTAGAATTTCCAGTGTAGCGGTGAAATGCGTAGATATTGGAAGGAATACCTGTGGCGAAGGCGACCTTCTGGACAGATACTGACACTGAGGCACGAAAGCGTGGGGAGCAAACAGG
>OTU_714
TCGAGGATCTTTCACAATGGGCGAAAGCCTGATGGAGCGACACTGTGTGAACGATGAAGGCCTTCGGGTTGTAAAGTTCTTTCGCTTAGGAACAAGAGATCGTAGTGAATAACTGTGTGATTTGAGTGTACTAGGTAAAGAAGCACCGGCTAACTCCGTGCCAGCAGCTGCGGTAATACGGAGGGTGCAAGCATTAATCGGAATTATTGGGCGTAAAGGGCGCGTAGGCGGTTAAGTAAGTCAGATGTGAAATTCCGAAGCTCAACTTCGGAGCTGCATTTGAAACTACTAAACTGGAGGATTGGCGGAGAAAACGGAATTCCACGTGTAGCGGTGAAATGCGTAGATATGTGGAAGAACACCGGTGGCGAAAGCGGTTTTCTAGCTTATTCCTGACGCTGAGGCGCGAGAGCAAGGGGAGCAAACAGG
>OTU_715
TAGGGAATATTGCACAATGGGCGAAAGCCTGATGCAGCGACGCCGCGTGAGTGATGAAGGCCTTCGGGTCGTAAAGCTCTGTTGTACGGGAAGAAATACTCAAGGCTAATATCCTTGAGGGTTGACGGTACCGTATCAGAAAGGACCGGCTAACTTCGTGCCAGCAGCCGCGGTAAGACGAGGGGTCCTAGCGTTGTTCGGAATCACTGGGCGTAAAGCGTATGTAGGCGGGCTCCTAAGTCGGGTGTGAAATCCCATGGCTTAACCATGGAATTGCATTCGAAACTGGGAGTCTTGAGTGTGGGAGAGATTGGTAGAATACCTGGTGTAGTGGTGAAATACGTAGATATCAGGTGGAATACCGGAGGCGAAGGCGGCCAATTGGCCCAACACTGACGCTGAGATACGAAAGCGTGGGGATCAAACAGG
>OTU_716
TGGGGAATATTGCGCAATGGGCGAAAGCCTGACGCAGCGACGCCGCGTGAAGGATGAAGGTCTACGGATTGTAAACTTCTGTTAAGTGGGAAGAAAGAAATGATTTTAATAAAATCATGAGATGACGGTACCATTAGAGAAAGCACCGGCTAACTTCGTGCCAGCAGCCGCGGTAATACGAAGGGTGCAAGCGTTATTCGGAATTATTGGGCGTAAAGGGTGTGTAGGCGGTAAATCAAGTCTGTTGTGAAATTCCCCGGCCTAACTGGGGATATGCGGTAGAAACTGATTGACTAGAGGATGGAAGAGAGAAGTGGAATTCTCGGAGTAGCGGTAAAATGCGTAGATCTCGAGAGGAACACCGATGGCGAAGGCAGCTTCTTGGTCCAATCCTGACGCTGAGACACGAAAGCGTGGGGAGCAAACAGG
>OTU_717
TGAGGAATCTTGCGCAATGGACGAAAGTCTGACGCAGCGACGCCGCGTGGAGGATGAAGGTCTTCGGATTGTAAACTTCTGTTAAGTGGGAAGAAAAACCTCTTTCTAATACAGAGAGGCTATGACGGTACCATTAGAGAAAGCACCGGCTAACTTCGTGCCAGCAGCCGCGGTAATACGAAGGGTGCAAGCGTTATTCGGATTGATTGGGCGTAAAGGGTGCGCAGGCCGTTTATTAAGTCAACTGTTAAAGTCTTCAGCCTAACTGAGGGTCTGCAGTAGATACTGATAAACTAGAGTATGGAAGAGAGAAGTGGAATTCTCGGAGTAGCGGTAAAATGCGTAGATCTCGAGAGGAACACCGATGGCGAAGGCAGCTTCTTGGTCCATTACTGACGCTCATGCACGAAAGCGTGGGGAGCAAACAGG
>OTU_718
TGAGGAATATTGCGCAATGGGCGAAAGCCTGACGCAGCGACGCCGCGTGGAGGATGAAGGCCTTAGGGTTGTAAACTTCTGTTAAGTGGGAAGAAAGGCAAAGTTTTAATACAACTTTGATATGACGGTACCATTAGAGAAAGCACCGGCTAAACTCGTGCCAGCAGCCGCGGTAATACGAGTGGTGCGAGCGTTATTCGGAATTATTGGGCGTAAAGGGTGCGCAGGCGGTATGCTAAGTCAACTGTTAAATACCTCAGCCTAACTGGGGATCGGCGGTAGATACTGGCGTGCTAGAGGGTGGAAGAGAGAAGTGGAATTCTTGGAGTAGCGGTAAAATGCGTAGATCTCAAGAGGAACACCGATGGCGAAGGCAGCTTCTTGGTCCACATCTGACGCTCATGCACGAAAGCGTGGGGAGCAAACAGG
>OTU_719
TCGAGAATCATTCGCAATGGGCGAAAGCCTGACGATGCGACGCTGTGTGAGCGATGAAGGCCCTCGGGTCGTAAAGCTCTTTCGCTTGGGAACAAGAGAAGCTGACTAATAATCGGCTAATTTGAGGGTACCAGGTAAAGAAGCACCGGCTAACTCCGTGCCAGCAGCTGCGGTAATACGGAGGGTGCAAGCATTAATCGGATTTATTGGGCGTAAAGGGCGCGTAGGCGGAAGTGAAAGTCAGATGTGAAATCCCGGGGCTCAACCCCGGAACAGCATATGAAACTTCACTCCTAGAGGGTAGGCGGAGAAAACGGAATTCCACAAGTAGCGGTGAAATGCGTAGATATGTGGAAGAACACCGGTGGCGAAGGCGGTTTTCTAGCTTATTCCTGACGCTGAGGCGCGAAAGCAAGGGGATCAAACAGG
>OTU_720
TGGGGAATTTTGCGCAATGGGCGAAAGCCTGACGCAGCGACGCCGCGTGTGCGATGAAGGCCTTTGGGTCGTAAAGCACTGTCGATCGGGACGAAAGCTCGGGAGCGAATAACTCCCGAGGTTGACGGTACCGGTAAAGGAAGCACCGGCCAACTCTGTGCCAGCAGCCGCGGTAATACAGAGGGTGCAAACGTTGCTCGGAATGATTGGGCGTAAAGCGCGTGTAGGCGGCCGTTTATGCCGGTTGTGAAAGCCCGTGGCTCAACCACGGAAGTGCAGTCGGAACTGAACGGCTAGAGTACCGAAGAGGGTGGCGGAATGCCCAGTGTAGAGGTGAAATTCGTAGATATTGGGTAGAACACCGGTGGCGAAGGCGGCCACCTGGGAGGCTACTGACGCTGAGACGCGAAAGCGTGGGGAGCAAACAGG
>OTU_721
TGGGGAATTTTGGACAATGGGGGCAACCCTGATCCAGCCATGCCGCGTGAGTGAAGAAGGCCTTCGGGTTGTAAAGCTCTTTCGGCCGGAACGAAATCGCGCGGATGAACAATCCGCGTGGATGACGGTACCGGAAGAAGAAGCACCGGCTAACTACGTGCCAGCAGCCGCGGTAATACGTAGGGTGCGAGCGTTAATCGGAATTACTGGGCGTAAAGTGTGCGCAGGCGGCCGAGCAAGTCGAGTGTGAAAGCCCCGAGCTTAACTTGGGAACTGCGCTCGAAACTACTTGGCTAGAGTGTGGCAGAGGGAGGTGGAATTCCACGTGTAGCGGTGAAATGCGTAGAGATGTGGAGGAACACCGATGGCGAAGGCAGCCTCCTGGGCCAACACTGACGCTCATGCACGAAAGCGTGGGGAGCAAACAGG
>OTU_722
TGGGGAATATTGGACAATGGGCGCAAGCCTGATCCAGCCATGCCGCGTGTGTGAAGAAGGCCTTCGGGTTGTAAAGCACTTTTGTCCGGAAAGAAAAGCATTGGGTTAATACCCCGATGTCATGACGGTACCGGAAGAATAAGCACCGGCTAACTTCGTGCCAGCAGCCGCGGTAATACGAAGGGTGCAAGCGTTACTCGGAATTACTGGGCGTAAAGCGTGCGTAGGTGGTTTGTTAAGTCTGATGTGAAAGCCCTGGGCTCAACCTGGGAATGGCATTGGAAACTGGCTTACTAGAGTGCGGTAGAGGGTAGTGGAATTCCCGGTGTAGCAGTGAAATGCGTAGATATCGGGAGGAACATCTGTGGCGAAGGCGACTACCTGGACCAGCACTGACACTGAGGCACGAAAGCGTGGGGAGCAAACAGG
>OTU_723
TGGGGAATTTTGGACAATGGGCGCAAGCCTGATCCAGCCATGCCGCGTGAGTGAAGAAGGCCTTCGGGTTGTAAAGCTCTTTCGGCCGGGACGAAATCGCACCTTCCAATACAGGGTGTGGATGACGGTACCGGAAGAAGAAGGACCGGCTAACTACGTGCCAGCAGCCGCGGTAATACGTAGGGTCCGAGCGTTAATCGGAATTACTGGGCGTAAAGCGTGCGCAGGCGGTTTTGTAAGCCAGATGTGAAAGCCCCGGGCTTAACCTGGGAATGGCATTTGGGACTGCAAGGCTGGAGTACGGCAGAGGGAGGTGGAATTCCAGGTGTAGCAGTGAAATGCGTAGATATCTGGAGGAACACCGATGGCGAAGGCAGCCTCCTGGGCTAGTACTGACGCTCATGCACGAAAGCGTGGGGAGCAAACAGG
>OTU_724
TCGAGAATCATTCGCAATGGGCGAAAGCCTGACGATGCGACGCCGCGTGTATGAAGAAGGCCTTCGGGTTGTAAAGTACTTTCGCTAGAGAGCAAGAAAGGCCGGCTAATATCCGGCCGATTTGAGAGTACCTAGTAAAGAAGCACCGGCTAACTCCGTGCCAGCAGCTGCGGTAATACGGAGGGTGCAAGCGTTAATCGGATTTATTGGGCGTAAAGGGCGCGTAGGCGGGATCGCAAGTCAGATGTGAAATCCTGGAGCTTAACTCCAGAACAGCATCTGAAACTACGATTCTTGAGGATAGACGGGGAAAACGGAATTCCACAAGTAGCGGTGAAATGCGTAGATATGTGGAAGAACACCGGTGGCGAAGGCGGTTTTCTAGTTTATACCTGACGCTAAAGCGCGAAAGCTAGGGGAGCAAACAGG
>OTU_725
TGAGGAATATTGCGCAATGGGCGAAAGCCTGACGCAGCGACGCCGCGTGAAGGATGAAGGCCTTAGGGTCGTAAACTTCTGTTAAGTGGGAAGAAAAGTTAAGTTATAATACAGCTTGATCATGACGGTACCATTAAAGAAAGCACCGGCTAACTTCGTGCCAGCAGCCGCGGTAATACGAAGGGTGCAAGCGTTATTCGGAATCATTGGGCGTAAAGGGTGCGTAGACGGCATATTAAGTCACTTGTTAAATATCTCGGCCTAACCGAGAAGCTGCGGGTGATACTGGTAAGCTAGAGGGTGGAAGAGAGAAGTGGAATTCTCGGAGTAGCGGTAAAATGCGTAGATCTCGAGAGGAACACCGATGGCGAAGGCAGCTTCTTGGTCCACTCCTGACGTTGAGGCACGAAAGCGTGGGGAGCAAACAGG
>OTU_726
TCGAGAATCTTTCGCAATGGGCGCAAGCCTGACGAAGCGACGCCGTGTGAGCGAAGAAGGCCTTCGGGTTGTAAAGCTCTTTCGCTAGGGAACAAGAGATATAGCTTAATAAGCTATAGATTTGATGGTACTTGGTAAAGAAGCACCGGCTAACTCCGTGCCAGCAGCTGCGGTAATACGGAGGGTGCAAGCATTGATCGGAATTACTGGGCGTAAAGGGCGCGTAGGCGGTTAGAAAAGTTAGGTTTGAAATTCCGGGGCTCAACCCCGGAGCTGGACTTAAAACTCTCTGACTAGAGTTCAGTTAGGGTAAACGGAATTCCACGTGTAGCGGTGAAATGCGTAGATATGTGGAAGAACACCAGTGGTGAAGACGGTTTACTGGGCTGAGACTGACGCTGAGGCGCGAAAGCATGGGGAGCAAACAGG
>OTU_727
TGGGGAATATTGGACAATGGGGGCAACCCTGATCCAGCGATGCCGCGTGTGTGAAGAAGGCCTTCGGGTTGTAAAGCACTTTAGGATGGGAAGAAGGGGTGACGGTTAATAGTCGTCATTTTTGACTGTACCATAAGAATAAGCACCGGCTAACTCTGTGCCAGCAGCCGCGGTAATACAGAGGGTGCAAGCGTTAATCGGAGTTACTGGGCGTAAAGGGCGCGTAGGTGGTTGTGCAAGTAAGGTGTGAAATCCCTGGGCTTAACCTAGGAATTGCACTTTAAACTGCATGGCTAGAGTGCGGTAGAGGGTAGTGGAATTTCCGGTGTAGCGGTGAAATGCGTAGAGATCGGAAGGAACACCAGTGGCGAAGGCGACTACCTGGACCGCAACTGACACTGAGGCGCGAGAGCGTGGGGAGCAAACAGG
>OTU_728
TGGGGAATATTGGACAATGGGCGCAAGCCTGATCCAGCAATGCCGCGTGTGTGAAGAAGGCCTGAGGGTTGTAAAGCACTTTCAGAGGTGAGGAAGTTTTGAATGCTAATAGTATTCAGGATTGACGTTAGCCTCAGAAGAAGCACCGGCTAACTCTGTGCCAGCAGCCGCGGTAATACAGAGGGTGCAAGCGTTAATCGGAATTACTGGGCGTAAAGGGTGTGTAGGTGGTAAAGTAAGTCAGATGTGAAATCCCCGGGCTTAACCTGGGAATGTCGTTTGATACTGCTTAGCTAGAGTACTGTAGAGGATAGTGGAATTTCCAGTGTAGCGGTGAAATGCGTAGATATTGGAAGGAACACCAGTGGCGAAGGCGACTATCTGGATAGATACTGACACTGAAACACGAAAGCATGGGTAGCGAACAGG
>OTU_729
TGGGGAATATTGGACAATGGGGGGAACCCTGATCCAGCGATGCCGCGTGTGTGAAGAAGGCCTGAGGGTTGTAAAGCACTTTTAGTGGGGAGGAGGGTTTGTATGTTAATAGCAGATGAACTGGACGTTACTCACAGAAAAAGCACCGGCTAACTCCGTGCCAGCAGCCGCGGTAATACGGAGGGTGCGAGCGTTAATCGGAATGACTGGGCGTAAAGGGTGCGTAGGTGGTTAAATAAGTTATAGGTGAAATCATAGGGCTCAACCTTGTGCTGAATTATAATACTGTTTAGCTAGAGTATAGGAGAGGGTAGTGGAATTTCCGGTGTAGCGGTGAAATGCGTAGAGATCGGAAGGAACACCAGTTGCGAAGGCGGCTACCTGGCCATATACTGACACTGAGTCACGAAAGCGTGGGTAGCAAACAGG
>OTU_730
TAGAGAATCTTCGGCAATGGGGGCAACCCTGACCGAGCGATACCGCGTGAACGAAGAAGTACTTTTAGTATGTAAAGTTCTTTTATTTAGGAGAAATGATACGTATAGGAAATGATATGTAAGTGATAGTACTAAATGAATAAGCCCCGGCTAACTATGTGCCAGCAGCCGCGGTAATACATAGGGGGCGAGCGTTATCCGGAATTATTGGGTGTAAAGGGTGCGTAGGCGGAAGGTTAAGTTTAGGGTTTAATTGCGAAGCTCAACTTCGTATTGCTCTAAAAACTGGCTAACTAGAGTAAGGCAGAGGCAAGTGGAATTCCATGTGTAGTGGTAAAATGCGTAAATATATGGAGGAACACCAGTGGCGAAGGCGGCTTGCTGGGCCTAAACTGACGCTCAGGCACGAAAGCGTGGGGAGCAAACAGG
>OTU_731
TGGGGAATATTGGACAATGGGCGCAAGCCTGATCCAGCAATGCCGCGTGTGTGAAGAAGGCCTTAGGGTTGTAAAGCACTTTCAGTTGGGAGGAAGGGTATGATGCTAAAAGTATGATACATTGACGTTACCAACAGAAGAAGCACCGGCTAACTCTGTGCCAGCAGCCGCGGTAATACAGAGGGTGCGAGCGTTAATCGGAATTACTGGGCGTAAAGGGTGCGTAGGTGGTTGTATAAGTTAGATGTGAAATCCCTAGGCTTAACCTAGGAACTGCGTTTAATACTGTAGAGCTAGAGTACTGCAGAGGTTAGTGGAATTTCCAGTGTAGCGGTGAAATGCGTAGATATTGGAAGGAACACCAGTGGCGAAGGCGACTAACTGGGCAGCTACTGACACTGAGGCACGAAAGCGTGGGGAGCAAACAGG
>OTU_732
TGGGGAATATTGGACAATGGGGGAAACCCTGATCCAGCAATGCCGCGTGTGTGAAGAAGGCCTGCGGGTTGTAAAGCACTTTTGGCAGGGATGAAAAGCACTGGGTTAACAACTCAGTGTGTTGACCTAACCTGCAGAAGAAGCACCGGCTAACTCTGTGCCAGCAGCCGCGGTAATACAGAGGGTGCAAGCGTTAATCGGAATTACTGGGCGTAAAGCGCGCGTAGGCCGTCGAGTAAGTCGGATGTGAAATCCCCGGGCTTAACCTGGGAATTGCATTCGATACTGCTTGGCTAGAGTGTGGAAGAGGGAAGCGGAATTTCCGGTGTAGCGGTGAAATGCGTAGATATCGGAAGGAACACCAGTGGCGAAGGCGGCTTCCTGGTCCAACACTGACGCTGAGGCGCGAAAGCGTGGGGAGCGAACAGG
>OTU_733
TAGGGAATCTTCCACAATGGACGCAAGTCTGATGGAGCAACGCCGCGTGAGTGAAGAAGGTCTTCGGATCGTAAAACTCTGTTGTTAGAGAAGAACACGAGTGAGAGTAACTGTTCATTCGATGACGGTATCTAACCAGCAAGTCACGGCTAACTACGTGCCAGCAGCCGCGGTAATACGTAGGTGGCAAGCGTTGTCCGGATTTATTGGGCGTAAAGGGAACGCAGGCGGTCTTTTAAGTCTGATGTGAAAGCCTTCGGCTTAACCGGAGTAGTGCATTGGAAACTGGAAGACTTGAGTGCAGAAGAGGAGAGTGGAACTCCATGTGTAGCGGTGAAATGCGTAGATATATGGAAGAACACCAGTGGCGAAAGCGGCTCTCTGGTCTGTAACTGACGCTGAGGTTCGAAAGCGTGGGTAGCAAACAGG
>OTU_734
TGGGGAATTTTGGACAATGGGGGCAACCCTGATCCAGCAATGCCGCGTGTGTGAAGAAGGCCTGCGGGTTGTAAAGCACTTTAGGTGGGGAGGAAGGTGAGTAGGTTAATAGCTTATTCAATTGACGTTACCCACAGAATAAGCACCGGCTAACTCTGTGCCAGCAGCCGCGGTAATACAGAGGGTGCAAGCGTTAATCGGAATTACTGGGCGTAAAGCGCATGTTGGTGGTTTAATAAGTTTGATGTGAAAGCCCCGGGCTTAACCTGGGAATGGCATTGAATACTGTTAGACTTGAGTCGGACAGAGGGCAGTGGAATTTCTGGTGTAGCGGTGAAATGCGTAGATATCAGAAAGAACATCGGTGGCGAAGGCGGCTGCCTGGGTCCAGACTGACACTTAAGTGCGAAAGCGTGGGGAGCAAACAGG
>OTU_735
TCGAGAATCTTTCACAATGGGGGAAACCCTGATGAAGCGACGTCGTGTGAGTGAAGAAGGCCTTCGGGTTGTAAAGCTCTTTCGCTTGGGAGAAAAGTAAATGAATGAATAATTTATTTATCTGATAGTACCAGGTAAAGAAGCACCGGCTAACTTCGTGCCAGCAGCTGCGGTAATACGAAGGGTGCAAGCGTTAATCGGATTTATTGGGCGTAAAGGGCGCGTAGGCGGATAAGTAAGTCAAATGTGAAATCTCTGGGCTCAACCTAGAAACAGCATTTGAAACTGCTCATCTAGAGGATGGACGGAGAAAGTGGAATTCCATGTGTAGCGGTGAAATGCGTAGATATGTGGAAGAATACCAGTGGCGAAAGCGACTTTCTAGTTTTTACCTGACGCTGAGGCGCGAGAGCAAGGGGAGCAAACAGG
>OTU_736
TGGGGAATATTGGACAATGGGCGAAAGCCTGATCCAGCAATGCCGCGTGTGTGAAGAAGGCCTGCGGGTTGTAAAGCACTTTCAGTTGGGAGGAAAAAGTGAAGGATAATATCCTTCAAAATTGACATTACTAACAGAAGAAGCACCGGCTAACTCTGTGCCAGCAGCCGCGGTAATACAGAGGGTGCAAGCGTTAATCGGAATTACTGGGCGTAAAGAGCACGTAGGTGGTTTGACAAGTTGGGTGTGAAATCCCCGGGCTTAACCTGGGAACTGCATTCAAAACTATCAAACTAGAGTAGAGTAGAGGGAAGTGGAATTTCCGGTGTAGCGGTGAAATGCGTAGATATCGGAAGGAACACCAGTGGCGAAGGCGGCTTCCTGGACTCATACTGACACTGAGGTGCGAAAGCGTGGGGAGCAAACAGG
>OTU_737
CTAAGAATCTTCCGCAATGGGCGAAAGCCTGACGGAGCGATGCCGCGTGATCGATGAAGGTCGAGAGATTGTAAAGATCTTTTCTCCATGAGGAATAATGTCAGGAGGGAATGCCTGGCAGATGACGTTAGTGGAGGAATAAGCCCCGGCTAATTACGTGCCAGCAGCCGCGGTAACACGTAAGGGGCGAGCGTTGTTCGGAATTATTGGGCGTAAAGGGCACGCAGGCGGCCCGACAAGTCTGATGTTAAATACCTGGGCTTAACTCAGGAGATGCGTTGGAAACTGTCGAGCTAGAATCTTGGAGGGGGAGTCGGAATTCCTAGTGTAGGGGTGAAATCTGTTGATATTAGGAAGAACACCGGTGGCGAAGGCGGACTCCTGGCCGAAGATTGACGCTGAGGTGCGAAAGCATAGGGAGCAAACAGG
>OTU_738
TCGAGAATCATTCGCAATGGGCGAAAGCCTGACGATGCGACGCCGTGTGAGCGATGAAGGCCTTCGGGTCGTAAAGCTCTTTCGCCTGGGAACAAGAGAGGCCGATGAATAATCGGCCGATTTGAGGGTACCAGGAAAAGAAGCACCGGCTAACTCCGTGCCAGCAGCTGCGGTAATACGGAGGGTGCAAGCATTAATCGGATTTATTGGGCGTAAAGGGCGCGTAGGCGGGGGTGCAAGTCAGATGTGAAATCCCGGGGCTCAACCTCGGAACAGCATTTGAGACTGCGCATCTTGAGGATAGGAGGAGAAAACGGAATTCCACAAGTAGCGGTGAAATGCGTAGATATGTGGAAGAACACCAGTGGCGAAGGCGGTTTTCTATCTTAAACCTGACGCTGAGGCGCGAAAGCAAGGGGAGCAAACAGG
>OTU_739
TCGAGGATCTTTCGCAATGGGCGCAAGCCTGACGAAGCGACGCCGTGTGAGCGAAGAAGGCCTTCGGGTTGTAAAGCTCTTTCGCCAGGGGACAAGAGAGAGAGACGAAGAGTCTCTTGATTTGAGAGTACCTGGTAAAGAAGCACCGGCTAACTCCGTGCCAGCAGCTGCGGTAATACGGAGGGTGCAAGCATTAATCGGATTTATTGGGCGTAAAGGGTGCGTAGGCAGTCCTTTAAGTTGGGCGTGAAATCCCTGGGCTTAACCTAGGAATAGCGTTTGAGACTGAAGGACTTGAGGATAGATAGGGAAAGTGGAATTCCGCGTGTAGCGGTGAAATGCGTAGATATGCGGAAGAACACCTGTGGTGAAGACGACTTTCTGGTCTAGACCTGACGCTGAGGCACGAAAGCAAGGGGAGCAAACAGG
>OTU_740
TGGGGAATATTGGACAATGGGGGCAACCCTGATCCAGCAATACCGCGTGTGTGAAGAAGGCCTTCGGGTTGTAAAGCACTTTAGGCGGGGAAGAAGGTTATTTGTTTAAGAGATGAGTAATTTGACGGTACCCGCAGAATAAGCACCGGCTAACTCTGTGCCAGCAGCCGCGGTAATACAGAGGGTGCAAGCGTTAATCGGATTTACTGGGCGTAAAGGGCGCGTAGGTGGTTGCGTAAGTGAGATGTGAAATCCCCGGGCTTAACCTGGGAACTGCATCTTATACTGCGTGGCTGGAGTGAAGTAGAGGGTAGTGGAATTTCCGGTGTAGCGGTGAAATGCGTAGATATCCGGAGGAACACCGGTGGCGAAGGCGGCTTCCTGGACCGACACTGACGCTGAGGCGCGAAAGCTAGGGGAGCAAACGGG
>OTU_741
TGGGGAATATTGGACAATGGGCGCAAGCCTGATCCAGCAATGCCGCGTGTGTGAAGAAGGCCTGCGGGTTGTAAAGCACTTTCAGTGGGGAGGAAGGCCACAATGCTAATAGTATTGTGGATTGACGTTACCCACAGAAGAAGCACCGGCTAACTCTGTGCCAGCAGCCGCGGTAATACAGAGGGTGCAAGCGTTAATCGGAATTACTGGGCGTAAAGGGCGCGTAGGTGGTTAATTAAGTCGGATGTGAAATCCCTGGGCTTAACCTAGGAATTGCATACGAAACTGATTGGCTAGAGTATGAGAGAGGGAAGTGGAATTTCCGGTGTAGCGGTGAAATGCGTAGATATCGGAAGGAACACCAGTGGCGAAGGCGACTTCCTGGCTCATTACTGACACTGAGGCGCGAAAGCGTGGGGAGCGAACAGG
>OTU_742
TGGGGAATATTGGACAATGGGGGCAACCCTGATCCAGCAATGCCGCGTGTGTGAAGAAGGCCTTCGGGTTGTAAAGCACTTTTATCCGGAACGAAACGTGTCGGGCTAACAACCCGGCAAACTGACGGTACCGGAGGAATAAGCACCGGCTAACTTCGTGCCAGCAGCCGCGGTAATACGAAGGGTGCAAGCGTTACTCGGAATTACTGGGCGTAAAGGGTGCGTAGGTGGTTTTTTAAGTCTGCTGTGAAATCCCCGGGCTCAACCTGGGAATGGCAGTGGATACTGGAAAGCTAGAGTGCGGTAGAGGGTAGTGGAATTCCCGGTGTAGCAGTGAAATGCGTAGAGATCGGGAGGAACACCAGTGGCGAAGGCGGCTACCTGGACCAGCACTGACACTGAGGCACGAAAGCGTGGGGAGCAAACAGG
>OTU_743
TGGGGAATATTGGACAATGGGCGAAAGCCTGATCCAGCAATGCCGCGTGTGTGAAGAAGGCCTGAGGGTTGTAAAGCACTTTCAGAGGGGAGGAAGGCATTAGTTCGAATAGAGCTGATGATTGACGTTACCTTCAGAAGAAGCACCGGCTAACTCTGTGCCAGCAGCCGCGGTAATACAGAGGGTGCAAGCGTTAATCGGAATTACTGGGCGTAAAGGGTGTGTAGGTGGTAATGTAAGTTAGGTGTGAAATCCTCGGGCTTAACCTGAGAATTGCGCTTAATACTGCATTTCTAGAGTACTGCAGAGGGCAGTGGAATTTCCAGTGTAGCGGTGAAATGCGTAGATATTGGAAGGAACACCAGTGGCGAAGGCGACTGCCTGGATAGATACTGACACTGAGACACGAAAGCGTGGGTAGCAAACAGG
>OTU_744
TGGGGAATATTGGACAATGGGCGCAAGCCTGATCCAGCAACGCCGCGTGAGTGACGAAGGCCTTCGGGTCGTAAAGCTCTGTGGGGACAGACGAACAAGCTCCGCGCTAATCAGCGGGGCCCTGACGGTACGTCCTTAGCAAGCACCGGCTAACCTCGTGCCAGCAGCCGCGGTAATACGAGGGGTGCAAGCGTTGTTCGGAATTACTGGGCGTAAAGCGTGAGGAGGCGGCTCGTTAAGTCTGATGTGAAAGCCCTGAGCTTAACTCAGGAACTGCATCGGAAACTAGCGGGCTAGAGTTCGGGAGAGGGTCGTGGAATTCTTGGTGTAGAGGTGAAATTCGTAGATATCAAGAGGAACACCGGTGGCGAAGGCGGCGACCTGGACCGACACTGACGCTAATACACGAAAGCGTGGGGAGCAAACAGG
>OTU_745
TGGGGAATATTGGACAATGGGCGAAAGCCTGATCCAGCAATGCCGCGTGTGTGAAGAAGGCCTTCGGGTTGTAAAGCACTTTTTTTGGGGAATAAACGGTTTATGTTAATACCATAAACAATTGACTGTACCCATAGAATAAGCACCGGCTAACTCTGTGCCAGCAGCCGCGGTAAGACAGAGGGTGCGAGCGTTAATCGGAATTACTGGGCGTAAAGCGCTCGTAGGTGGCTACTTAAGCCGGATGTAAAATCCCCGGGCTCAACCTGGGAATGCCATTCGGGACTGAATAGCTAGAATTAGGTAGAGGAAAGTGGAATTTCCGGTGTAGCGGTGAAATGCGTAGATATCGGAAGGAACACCAGTGGCGAAGGCGACTTTCTGGACCTAAATTGACACTGAGGAGCGAAAGCGTGGGTAGCAAACAGG
>OTU_746
TGAGGAATATTGCGCAATGGGCGAAAGCCTGACGCAGCGACGCCGCGTGGGGGATGAAGGTCTTCGGATTGTAAACTCCTGTTAAGTGGGAAGAAATAACTCTATCTAATAAATAGAGGAGATGACGGTACCATTAGAGAAAGCACTGGCTAACCTCGTGCCAGCAGCCGCGGTAATACGAGGGGTGCAAGCGTTATTCGGAATTATTGGGCGTAAAGGGTGCGTAGGCGGCGCGTTAAGTCAACTGTTAAATCTCCTGGCCTAACTGGGAGCTTGCAGTAGAAACTGGCGTGCTAGAGTTTGGAAGAGAGAAGTGGAATTCTCGGAGTAGCGGTAAAATGCGTAGATCTCGAGAGGAACACCGATGGCGAAGGCAGCTTCTTGGTCCATAACTGACGCTGAGGCACGAAAGCGTGGGGAGCAAACAGG
>OTU_747
TAGGGAATATTGCGCAATGGGGGAAACCCTGACGCAGCGACGCCGCGTGAGTGATGAAGGCCTTCGGGTCGTAAAGCTCTGTTGTACGGGAAGAAGTTTGCAGTGCTAATACCATTGCAAGTTGACGGTACCGTATAAGAAAGGATCGGCTAACTTCGTGCCAGCAGCCGCGGTAAGACGAGGGATCCTAGCGTTGTTCGGAATCACTGGGCGTAAAGCGTTTGTAGGCGGCTCTATAAGTCGGGTGTGAAATCCCACGGCTCAACCGTGGAAGTGCATTCGAAACTGCAGAGCTTGAATATGGAAGAGGAGAGTAGAATTGCTGGTGTAGTGGTGAAATACGTAGATATCAGCAGGAATACCGGTGGCGAAGGCGGCTCTCTGGTCCAATATTGACGCTGAGAAACGAAAGTGCGGGGATCAAACAGG
>OTU_748
TGGGGAATATTGGACAATGGGCGCAAGCCTGATCCAGCAATGCCGCGTGTGTGAAGAAGGCCTGCGGGTTGTAAAGCACTTTCGGTGGGGAGAATGAGGCTGCAGTGAATAACTGCGGTGGAAGATGTTACCCACAGAAGAAGCACCGGCTAACTCTGTGCCAGCAGCCGCGGTAATACAGAGGGTGCGAGCGTTAATCGGAATTACTGGGCGTAAAGGGTGCGTAGGTGGTTAATGAAGTCAGGTGTGAAATTCCCGAGCTCAACTTGGGGACTGCGCCTGATACTGATTAGCTAGAGTCCTGTAGAGGGAAGTGGAATTTCCGGTGTAGCGGTGAAATGCGTAGATATCGGAAGGAACATCGGTGGCGAAGGCGACTTTCTGGACAGAGACTGACACTGAGGCACGAAAGCATGGGGAGCAAACAGG
>OTU_749
TTAGGAATATTCGTCAATGGAGGAAACTCTGAACGAGCAATGCCGCGTGAGTGATGAAGGTCTTACAGATTGTAAAACTCTGTTGTAAAGGAAGAAACCCTACCATAGGTAATGATGGTAGGTTGACGGTACTTTACCAGAAAGCCCCGGCTAACTACGTGCCAGCAGCCGCGGTAATACGTAGGGGGCGAGCGTTATCCGGATTTATTGGGCGTAAAGCGTGTGTAGGCGGTTTATTAAGTCTAAGATTAAAGCCCGAAGCTTAACTTCGGTTCGTTTTAGAAACTGGTAGACTTGAGTGTGGTAGAGGCAAGTGGAATTTCTAGTGTAGCGGTTAAATGCGTAGATATTAGAAGGAACACCAGTGGCGAAGGCGGCTTGCTGGGCCATTACTGACGCTGAGACACGAAAGCGTGGGGAGCAAATAGG
>OTU_750
TAGGGAATCTTGCGCAATGGGCGAAAGCCTGACGCAGCGACGCCGCGTGAGCGATGAAGGCCTTCGGGTTGTAAAGCTCTGTGGGGAGGGAAGAATAAGAGCAAGCTAATACCTTGTTCGATGACGGTACCTCCTTAGCAAGCACCGGCTAACTCTGTGCCAGCAGCCGCGGTAAGACAGAGGGTGCAAACGTTGTTCGGAATTACTGGGCGTAAAGCGCGTGTAGGCGGCTATGTAAGTCGGGCGTGAAATCCCACGGCTCAACCGTGGAAGTGCACCCGAAACTGCGTAGCTAGAGTCCTGGAGAGGAAGGTGGAATGCTTGGTGTAGAGGTGAAATTCGTAGATATCAAGCGGAACACCGGTGGCGAAGGCGGCCTTCTGGACAGTGACTGACGCTGAGACGCGAAAGCGTGGGGAGCAAACAGGA
>OTU_751
TGGGGAATTTTGCGCAATGGGCGAAAGCCTGACGCAGCGACGCCGCGTGGAGGATGAAGGCCCTTGGGTCGTAAACTCCTGTCAGCTGGGAAGAAAGGCGTGGGGTGAACAATCCCGCGTCCTGACTGTACCAGCGGAGGAAGCCCCGGCTAACTCCGTGCCAGCAGCCGCGGTAATACGGAGGGGGCGAGCGTTGTTCGGAATTATTGGGCGTAAAGGGCGCGTAGGCGGCCGGCCAAGTCGGGTGTGAAATCCCTCGGCTCAACCGAGGAACTGCACTCGATACTGGCTGGCTCGAGTCCGGGAGGGGATGGTGGAATTCCCAGTGTAGCGGTGAAATGCGTAGATATTGGGAAGAACACCGGTGGCGAAGGCGACCATCTGGACCGGAACTGACGCTGAGGCGCGAAAGCCAGGGGAGCGAATGGG
>OTU_752
TCGAGAATCTTTCGCAATGGGCGAAAGCCTGACGAAGCGACGCCGTGTGTGTGATGAAGGCCTTCGGGTTGTAAAGCACTTTCGCCTGAGAACAAGAGAAGCCGGCTAATATCCGGCTAATTTGAGGGTACCAGGTAAAGAAGCACCGGCTAACTACGTGCCAGCAGCTGCGGTAATACGTAGGGTGCAAGCATTAATCGGAATTATTGGGCGTATAGGGCGTGTAGGCGGGAAGATAAGTCGGATGTGAAATCCCGGGGCTCAACCCCGGAACAGCATTCGAAACTATCTTTCTAGAGGGTAGGCGGAGAAAATGGAATTCCACAAGTAGCGGTGAAATGCGTAGATATGTGGAAGAACACCAGTGGCGAAAGCGATTTTCTAGCTTACACCTGACGCTGAGGCGCGAAAGCAAGGGGATCAAACAGG
>OTU_753
TGGGGAATATTGGACAATGGGGGCAACCCTGATCCAGCAATGCCGCGTGTGTGAAGAAGGCCTTCGGGTTGTAAAGCACTTTTAGTGGGGAAGAAAATTTACGTGCTAATACCACGTAGACTTGACATTACCTACAGAAAAAGCACCGGCTAACTCTGTGCCAGCAGCCGCGGTAAGACAGAGGGTGCAAGCGTTAATCGGAATTATTGGGCGTAAAGCGCACGTAGGCGGATAAGTAAGTTGGATGTGAAATCCCTGGGCTTAACCTGGGAATTGCATTCAAGACTGCAGGTCTAGAGTACAGTAGAGGGGAGTGGAATTTCCGGTGTAGCGGTGAAATGCGTAGATATCGGAAAGAACATCAGTGGCGAAGGCGGCTTCCTGGACTGTTACTGACGCTGAGGTGCGAAAGCGTGGGGAGCAAACAGG
>OTU_754
TCGAGAATAATTCACAATGGGGGCAACCCTGATGGTGCAACGCCGCGTGGAGGATGACGGTCTTCGGATTGTAAACTCCTGTCATCCGGGAGTAAGACCTGGGAGTTAATAGCTCACAGGGTTGATAGTACCGGAAGAGGAAGGGACGGCTAACTTCGTGCCAGCAGCCGCGGTAATACGAAGGTCCCGAGCGTTGTTCGGAATCACTGGGCGTAAAGGGAGCGTAGGCGGCGTGGTAAGTCAGATGTGAAATCCCGGGGCTCAACCCCGGAACTGCATCCGATACTGCCGTGCTAGAGGATTGGAGAGGTAGCTGGAATTCTTGGTGTAGCAGTGAAATGCGTGGATATCAAGAGGAACACTCGTGGCGAAAGCGAGCTACTGGACAACTCCTGACGCTGAGGCTCGAAGGCCAGGGTAGCGAAAGGG
>OTU_755
TCGAGAATCATTCGCAATGGGCGAAAGCCTGACGATGCGACGCCGTGTGTGTGATGAAGGCCTTCGGGTCGTAAAGCACTTTCGCTTGGGAACAAGAAAGGCCGGATAATACCCGGCCAATTTGAGGGTACCAGGTAAAGAAGCACCGGCTAACTACGTGCCAGCAGCTGCGGTAATACGTAGGGTGCAAGCATTAATCGGAATTATTGGGCGTATAGGGCGCGTAGGCGGACTTTTTAGTCGGATGTGAAATCCTAGGGCTCAACCTTAGAACAGCATCCGAAACTGGAAGTCTAGAGGGTAGGAGGAGAAAACGGAATTCCACAAGTAGCGGTGAAATGCGTAGATATGTGGAAGAACACCTGTGGCGAAAGCGGTTTTCTATCTTATTCCTGACGCTGAGGCGCGAAAGCAAGGGGATCAAACAGG
>OTU_756
TGGGGAATATTGGACAATGGGGGCAACCCTGATCCAGCAATGCCGCGTGTGTGAAGAAGGCCTTCGGGTTGTAAAGCACTTTAGTTGGGGAAGAAGGTGTGTTGTTTAAGAGATGATACATTTGACGGTACCCAAAGAATAAGCACCGGCTAACTCTGTGCCAGCAGCCGCGGTAATACAGAGGGTGCAAGCGTTAATCGGAGTTACTGGGCGTAAAGGGCGCGTAGGCGGTTAAATAAGTGAGATGTGAAATCCCTGGGCTTAACCTAGGAATGGCATCTTAGACTATGTAACTGGAGTACTGTAGAGGGTAGTGGAATTTCCGGTGTAGCGGTGAAATGCGTAGAGATCGGAAGGAACACCCGTGGCGAAGGCGGCTACCTGGACAGATACTGACGCTGAGGCGCGAGAGCGTGGGGAGCAAACAGG
>OTU_757
TGGGGAATTTTGGACAATGGGGGCAACCCTGATCCAGCAACGCCGCGTGAATGAAGAAGGCCTTAGGGTTGTAAAGTTCTTTTGTCTGGGAGCAAAGTGAGATAGTGAATAGCTATGTTAGATGAGAGTACCAGAAGAATAAGCACCGGCTAACTACGTGCCAGCAGCCGCGGTAATACGTAGGGTGCGAGCGTTAATCGGAATTACTGGGCGTAAAGGGTGCGCAGGCGGATATGTAAGTTAGGTGTGAAATCCCCGGGCTTAACCTGGGAATGGCATTTAAGACTGCATGTCTAGAGTTTGTCAGAGGGGGGTAGAATTCCAAGTGTAGCAGTGAAATGCGTAGAGATTTGGAGGAATACCGGTGGCGAAGGCGACCCCCTGGGATAGAACTGACGCTCATGCACGAAAGCGTGGGGAGCAAACAGG
>OTU_758
TGGGGAATATTGCGCAATGGGGGCAACCCTGACGCAGCCATGCCGCGTGAATGAAGAAGGCCTTCGGGTTGTAAAGTTCTTTCGGTAGCGAGGAAGGCATTTAGTTTAATAGACTAGGTGATTGACGTTAACTACAGAAGAAGCACCGGCTAACTCCGTGCCAGCAGCCGCGGTAATACGGAGGGTGCAAGCGTTAATCGGAATAACTGGGCGTAAAGGGCACGCAGGCGGTGACTTAAGTGAGGTGTGAAAGCCCCGGGCTTAACCTGGGAATTGCATTTCATACTGGGTCGCTAGAGTACTTTAGGGAGGGGTAGAATTCCACGTGTAGCGGTGAAATGCGTAGAGATGTGGAGGAATACCGAAGGCGAAGGCAGCCCCTTGGGAATGTACTGACGCTCATGTGCGAAAGCGTGGGGAGCAAACAGG
>OTU_759
TAGGGAATCTTCCACAATGGGTGCAAACCTGATGGAGCAATGCCGCGTGAATGAAGAAGGTCTTCGGATCGTAAAGTTCTGTTATTAGAGAAGAACAAGTCGAGGAGTAACTGTCTCGACTTTGACGGTACCTAACCAGAAAGTCACGGCTAACTACGTGCCAGCAGCCGCGGTAATACGTAGGTGACAAGCGTTGTCCGGAATTATTGGGCGTAAAGGGAGCGCAGGCGGTTGGAATAGTCTGATGTGAAAGCCCACGGCTTAACCGTGGAAGGTCATTGGAAACTGTCCAACTTGAATGCAGAAGAGGTAAGTGGAATTCCATGTGTAGCGGTGAAATGCGTAGATATATGGAGGAACACCAGTGGCGAAGGCGACTTACTGGTCTGTAATTGACGCTGAGGCTCGAAAGCGTGGGTAGCGAACAGG
>OTU_760
TGGGGAATATTGCGCAATGGGCGAAAGCCTGACGCAGCGACGCCGCGTGAGGGATGAAGGTTTTCGGATCGTAAACCTCTGTCAGAAGGGAAGAAACTACGTTGTGCTAATCAGCAGCGTACTGACGGTACCTTCAAAGGAAGCACCGGCTAACTCCGTGCCAGCAGCCGCGGTAATACGGAGGGTGCAAGCGTTAATCGGAATTACTGGGCGTAAAGCGCACGTAGGCTGTAGTGTAAGTCAGGGGTGAAATCCCACGGCTCAACCGTGGAACTGCCTTTGATACTGCACAACTTGAATCCGGGAGAGGGTGGCGGAATTCCAGGTGTAGGAGTGAAATCCGTAGATATCTGGAGGAACATCAGTGGCGAAGGCGGCCACCTGGACCGGTATTGACGCTGAGGTGCGTAAGCGTGGGGAGCAAACAGG
>OTU_761
TCGAGAATCATTCGCAATGGGCGAAAGCCTGACGATGCGACGCCGTGTGAGCGAAGAAGGCCTTAGGGTCGTAAAGCTCTTTCGCCTAGGAACAAGAGAGGTTGGCTAATAACCAGCTAATTTGAGGGTACTAGGTAAAGAAGCACCGGCTAACTCCGTGCCAGCAGCTGCGGTAATACGGAGGGTGCAAGCATTAATCGGATTTATTGGGCGTAAAGGGCGCGTAGGCGGAGATATTAGTCAGATGTGAAATCCTGGGGCTCAACCTCAGAACTGCATTTGAAACTGTATCTCTAGAGGGTAGGAGGAGAAAACGGAATTCCACAAGTAGCGGTGAAATGCGTAGATATGTGGAAGAACACCGGTGGCGAAGGCGGTTTTCTATCTTATTCCTGACGCTGAGGCGCGAAAGCAAGGGGATCAAACAGG
>OTU_762
TGGGGAATATTGGACAATGGGGGCAACCCTGATCCAGCCATGCCGCGTGTGTGAAGAAGGCTTTCGGGTTGTAAAGCACTTTCAGTGGGGAAGAAGGCCTGCGGGTTAATAGCCGGCAGGGACGACATCACCCACAGAAGAAGCACCGGCTAACTCCGTGCCAGCAGCCGCGGTAATACGGAGGGTGCGAGCGTTAATCGGAATTACTGGGCGTAAAGCGCGCGTAGGCGGCGTGATAAGCCGGTTGTGAAAGCCCCGGGCTCAACCTGGGAACGGCATCCGGAACTGTCAGGCTAGAGTGCAGGAGAGGAAGGTAGAATTCCCGGTGTAGCGGTGAAATGCGTAGAGATCGGGAGGAATACCAGTGGCGAAGGCGGCCTTCTGGACTGACACTGACGCTGAGGTGCGAAAGCGTGGGTAGCAAACAGG
>OTU_763
TGGGGAATATTGGACAATGGGCGAAAGCCTGATCCAGCAATGCCGCGTGTGTGAAGAAGGCCTTCGGGTTGTAAAGCACTTTTATCAGGAGCGAAACGCTGCCGGCGAATACCCGGCGGAACTGACGGTACCTGAGGAATAAGCACCGGCTAACTTCGTGCCAGCAGCCGCGGTAATACGAAGGGTGCAAGCGTTAATCGGAATTACTGGGCGTAAAGCGTGCGTAGGCGGTTTCTTAAGTCTGCTGTGAAATCCCCGGGCTCAACCTGGGAATGGCAGTGGATACTGGGAGGCTAGAGTGTGTCAGAGGGTGGTGGAATTCCCGGTGTAGCGGTGAAATGCGTAGAGATCGGGAGGAACATCAGTGGCGAAGGCGGCCACCTGGGACAACACTGACGCTGAGGCACGAAAGCGTGGGGAGCAAACAGG
>OTU_764
TGGGGAATATTGGACAATGGGCGCAAGCCTGATCCAGCAATACCGCGTGTGTGAAGAAGGCCTTCGGGTTGTAAAGCACTTTCAGTAGGGAAGAAGTTATTAGTGTTAATAGTACTAATGATTGACGTTACCTACAGAAGAAGCACCGGCTAACTCTGTGCCAGCAGCCGCGGTAATACAGAGGGTGCAAGCGTTAATCGGAGTTACTGGGCGTAAAGCGCGCGTAGGTGGTTTATTAAGTTTCGTGTGAAAGCCTCGGGCTCAACCTGGGAACTGCAAGGAATACTGATAAGCTAGAGTATGGTAGAGGTCAGTGGAATTTCCGGTGTAGCGGTGAAATGCGTAGATATCGGAAGGAACACCAGTGGCGAAGGCGACTGACTGGGCCAATACTGACACTGAGGCGCGAAAGCGTGGGTAGCGAACAGG
>OTU_765
TGGGGAATATTGGACAATGGGGGCAACCCTGATCCAGCAACGCCGCGTGAATGAAGAAGGTCTTAGGATTGTAAAGTTCTTTTGTCTGGGAGCAAGTATCACGAGTTAAAAGCTAGTGGTGATGAGAGTACCAGAAGAATAAGCACCGGCTAACTACGTGCCAGCAGCCGCGGTAATACGTAGGGTGCGAGCGTTAATCGGAATTACTGGGCGTAAAGGGTGCGTAGGCGGATATATAAGTTAGATGTGAAATACCTGAGCTTAACTTGGGAGGTGCATTTAAGACTGTATATCTAGAGTTTGTCAGAGGGGGGTAGAATTCCAAGTGTAGCAGTGAAATGCGTAGAGATTTGGAGGAATACCGATGGCGTAGGCAGCCCCCTGGGATAAGACTGACGCTGAGGCACGAAAGCGTGGGTAGCAAACAGG
>OTU_766
TGGGGAATCTTGCGCAATGCGCGAAAGCGTGACGCAGCAACGCCGCGTGGGGGAAGACGGCCTTCGGGTTGTAAACCCCTTTCAGGAGGGACGAAGGTTCACCGGTGAATAGCCGTGTGGATTGACGGTACCTCCACAAGAAGCTCCGGCTAACTACGTGCCAGCAGCCGCGGTAATACGTAGGGAGCAAGCGTTGTCCGGAATCATTGGGCGTAAAGCGCGCGTAGGTGGCCCTTTAAGTCCGCTGTGAAAGTCAAAGGCTCAACCTTTGAAAGCCGGTGGATACTGGAGGGCTAGAGTACGGAAGAGGCGAGTGGAATTCCTGGTGTAGCGGTGGAATGCGCAGATATCAGGAGGAACACCAATAGCGAAGGCAGCTCGCTGGGACGTTGCTGACACTGAGGCGCGAAAGCGTGGGGAGCGAACAGG
>OTU_767
TGGGGAATATTGGACAATGGGCGAAAGCCTGATCCAGCCATGCCGCGTGTGTGAAGAAGGTCTTCGGATTGTAAAGCACTTTAAGTTGGGAGGAAGGGCTGCAAGTTAATACCTTGTAGTTTTGACGTTACCAACAGAATAAGCACCGGCTAACTTCGTGCCAGCAGCCGCGGTAATACGAAGGGTGCAAGCGTTAATCGGAATTACTGGGCGTAAAGCGCGCGTAGGTGGTTTGGTAAGATGGATGTGAAATCCCCGGGCTCAACCTGGGAACTGCATCCATAACTGCCTGACTAGAGTACGGTAGAGGGTGGTGGAATTTCCTGTGTAGCGGTGAAATGCGTAGATATAGGAAGGAACACCAGTGGCGAAGGCGACCACCTGGACTGATACTGACACTGAGGTGCGAAAGCGTGGGGAGCAAACAGG
>OTU_768
TGGGGAATTTTTCGCAATGGGCGCAAGCCTGACGAAGCAACGCCGCGTGGAGGATGAAGGTCTTCGGATTGTAAACTCCTGTCGACCGGGACGAATGCACCCGACCTAATACGTCGGAGTGTTGACGGTACCGGTGGAGGAAGCCACGGCTAACTCTGTGCCAGCAGCCGCGGTAATACAGAGGTGGCAAGCGTTGTTCGGAATTACTGGGCGTAAAGGGCGCGTAGGCGGCCTTGTAAGTCCTGTGTGAAATCCCCTGGCTCAACTAGGGAATTGCACGGGAGACTGCTTGGCTTGAGTTCGGGAGAGGGAAGCGGAATTCCGGGTGTAGCGGTGAAATGCGTAGATATCCGGAGGAACACCGGTGGCGAAGGCGGCTTCCTGGACCGACACTGACGCTGAGGCGCGAAAGCTAGGGGAGCAAACGGG
>OTU_769
TGGGGAATATTGGACAATGGGGGCAACCCTGATCCAGCAATACCGCGTGTGTGAAGAAGGCCTTCGGGTTGTAAAGCACTTTAGGCGGGGAAGAAGGTTATTTGTTTAAGAGATGAGTAATTTGACGGTACCCGCAGAATAAGCACCGGCTAACTCTGTGCCAGCAGCCGCGGTAATACAGAGGGTGCAAGCGTTAATCGGATTTACTGGGCGTAAAGGGCGCGTAGGTGGTTGCGTAAGTGAGATGTGAAATCCCCGGGCTTAACCTAGGAACTGCATCTTATACTGATGAACTGGAGTACTGTAGAGGGTAGTGGAATTTCCGGTGTAGCGGTGAAATGCGTAGATATCGGAAGGAACACCAGTGGCGAAGGCGGCTACCTGGACAGATACTGACACTGAGGCGCGAGAGCGTGGGGAGCAAACAGG
>OTU_770
TGGGGAATATTGGACAATGGGGGCAACCCTGATCCAGCAATGCCGCGTGTGTGAAGAAGGCCTTCGGGTTGTAAAGCACTTTAGGTTGGGAAGAAGGTGGTTAGTTTAAGAGATGAATCACTTGACGGTACCAATAGAATAAGCACCGGCTAACTCTGTGCCAGCAGCCGCGGTAATACAGAGGGTGCGAGCGTTAATCGGAGTTACTGGGCGTAAAGGGCGCGTAGGTTGTTTGTTAAGTGAGATGTGAAATCCCCGGGCTTAACCTGGGAACTGCATCTTATACTGCGTGGCTGGAGTGAAGTAGAGGGTAGTGGAATTTCCGGTGTAGCGGTGAAATGCGTAGATATCGGAAGGAACACCAGTGGCGAAGGCGGCTACCTGGACTTTTACTGACACTGAGGCGCGAGAGCGTGGGTAGCAAACAGG
>OTU_771
TGGGGAATATTGGACAATGGGGGCAACCCTGATCCAGCGACGCCGCGTGTGTGAAGAAGGCCTGCGGGTTGTAAAGCACTTTTAGTGGGGATGAAAAGCACATTGCTAATACCAGTGTGTCTTGACCTAACCCAAAGAAAAAGCACCGGCTAACTCTGTGCCAGCAGCCGCGGTAATACAGAGGGTGCGAGCGTTAATCGGAATTACTGGGCGTAAAGCGTGCGTAGACGGTTATTTAAGTCGGATGTGAAAGCCCCGGGCTCAACCTGGGAATTGCATTCGAGACTGAATAGCTAGGGTACGGTAGAGGGAAGTGGAATTTCCGGTGTAGCGGTGAAATGCGTAGATATCGGAAGGAACACCAGTGGCGAAGGCGGCTACCTGGACTTTTACTGACACTGAGGCGCGAGAGCGTGGGTAGCAAACAGG
>OTU_772
TGGGGAATTTTGGACAATGGGGGCAACCCTGATCCAGCCATGCCGCGTGCGGGAAGAAGGCCTTCGGGTTGTAAACCGCTTTTGTCCGGGAAGAAAGGGCCGCTCCGAATAGGGGTGGTTGTTGACGGTACCGGGAGAATAAGCACCGGCTAACTACGTGCCAGCAGCCGCGGTAATACGTAGGGTGCGAGCGTTAATCGGAATTACTGGGCGTAAAGCGTGCGCAGGCGGTGAGTTGTGTCTGATGTGAAAGCCCCGGGCTTAACCTGGGAATGGCATTGGAAACTGGCTCGCTGGAGTGTGGCAGAGGGGGGTGGAATTCCGCGTGTAGCAGTGAAATGCGTAGAGATGCGGAGGAACACCGATGGCGAAGGCAGCCCCCTGGGCTGACACTGACGCTCAGGCACGAAAGCGTGGGGAGCAAACAGG
>OTU_773
TGGGGAATATTGCGCAATGGGCGAAAGCCTGATGCAGCCATGCCGCGTGTGTGAAGAAGGCCTTCGGGTTGTAAAGCACTTTAGGCGAGGAGGAAAAGCTAACGATTAATACTCGTTAGCCGTGACGTTACTCGCAGAATAAGCACCGGCTAACTCCGTGCCAGCAGCCGCGGTAATACGGAGGGTGCAAGCGTTAATCGGAATTACTGGGCGTAAAGCGCGCGTAGGCGGTTTGATAAGCGGAGTGTGAAATCCCCGGGCTCAACCTGGGAACTGCATTCCGAACTGTCGAGCTAGAGTATGAGAGAGGGTGGCGGAATTCCGAGTGTAGCGGTGAAATGCGTAGATATTCGGAGGAACACCAGTGGCGAAGGCGGCCACCTGGATCAATACTGACGCTGAGGCGCGAAAGCGTGGGTAGCAAACAGG
>OTU_774
TAGGGAATCTTCCGCAATGGACGCAAGTCTGACGGAGCAACGCCGCGTGAGTGATGAAGGTTTTCGGATCGTAAAGCTCTGTTGCCCTAGACGAACAGCTGGAGGAGTAACTGCCTTCAGTGTGACGGTATAGGAGAAGAAAGCCCCGGCTAACTACGTGCCAGCAGCCGCGGTAATACGTAGGGGGCAAGCGTTGTCCGGAATTATTGGGCGTAAAGCGCGCGCAGGCGGCTAGTTAAGTCTGGTGTCAAAGCCCGGGGCTCAACCCCGGATTGCATTGGAAACTGGTTGGCTAAGAGTGCAGGAGAGGGAAGCGGAATTCCACGTGTAGCGGTGAAATGCGTAGAGATGTGGAGGAACACCAGTGGCGAAGGCGGCTTCCTGGCCTGTAACTGACGCTGAGGCGCGAAAGCGTGGGGAGCAAACAGG
>OTU_775
TCGAGGATCTTTCGCAATGGGCGCAAGCCTGACGAAGCGACGCTGTGTGAATGATGAAGGCCTTCGGGTTGTAAAGTTCTTTCGCTTGGGAACAAAAGAGAGTAGTGAATAACTATTCGATATGAGGGTACCAGGTAAAGAAGCACTGGCTAACTCCGTGCCAGCAGCTGCGGTAATACGGAGGGTGCAAGCATTAATCGGATTTATTGGGCGTAAAGGGCGCGTAGGCGGATGAACAAGTCAGATGTGAAATTCCGAAGCTCAACTTCGGAGCTGCATTTGAAACTGTGTATCTTGAGGGATGGCGGAGAAAACGGAATTCCACGTGTAGCGGTGAAATGCGTAGATATGTGGAAGAACACCTGTGGCGAAAGCGGTTTTCTAGCTTAGACCTGACGCTGAGGCGCGAGAGCAAGGGGAGCAAACAGG
>OTU_776
TCGAGAATCATTCGCAATGGGCGAAAGCCTGACGATGCGACGCTGCGTGAACGATGAAGGCCTTCGGGTTGTAAAGTTCTTTCGCTTGGGAACAAGAGAGGTCGGCTAACATCCGGCCAATTTGAGGGTACTAGGTAAAGAAGCACCGGCTAACTCCGTGCCAGCAGCTGCGGTAATACGGAGGGTGCAAGCATTAATCGGATTTATTGGGCGTAAAGAGCGTGTAGGCGGGAAGGCAAGTCAGACGTGAAAGCCCGGGGCTCAACCCCGGAACTGCGTTTGAAACTGCCTTTCTTGAGGGTAGGCGGAGAAAACGGAATTCCACAAGTAGCGGTGAAATGCGTAGATATGTGGAAGAACACCGGTGGCGAAGGCGGTTTTCTAGCTTATTCCTGACGCTAAAGCGCGAAAGCTAGGGGAGCAAACAGG
>OTU_777
TGGGGAATATTGGACAATGGGCGAAAGCCTGATCCAGCGACGCCGCGTGGGTGAAGAAGGCCTGCGGGTTGTAAAGCCCTTTCGGTGGGGAAGAAAAGCCTCGAGCTAATACCTCGGGGTCTTGACGTAACCCATAGAAGAAGCACCGGCTAACTCTGTGCCAGCAGCCGCGGTAATACAGAGGGTGCGAGCGTTAATCGGAATTACTGGGCGTAAAGCGCGCGTAGGCGGCTTTGCAAGTCGAGTGTGAAATCCCCAGGCTTAACCTGGGAACTGCACCCGAGACTGCATCGCTAGAGTATGGGAGAGGGAAGTGGAATTTCAGGTGTAGCGGTGAAATGCGTAGATATCTGAAGGAACATCAGTGGCGAAAGCGACTTCCTGGACCAATACTGACGCTCATGTGCGAAAGCGTGGGGAGCAAACAGG
>OTU_778
TCGGGAATAATTCGCAATGGGCGCAAGCCTGACGATGCGACGCCGCGTGAGTGATGAAGGTCTTAGGATTGTAAAACTCTTTCGTGCAGGAATAAGAGAGTGTGTTTAATAGACGCACAATCAGAAGGTACTGTAAAAAGAAGCACCGGCTAACTCTGTGCCAGCAGCTGCGGTAATACAGAGGGTGCAAGCGTTAATCGGATTTATTGGGCGTATAGGGCGTCTAGGTGGCCAAGAAAGTCTGTCGTGAAATCCCAGGGCTTATCCCTGGAACTGCGTCGGAAACTTCATGGCTAGAGGGCAGTCGGAGAAAACGGAATTCCATGTGTAGCGGTGAAATGCATAGATATATGGAAGAACACCCGTGGCGAAAGCGGTTTTCTAGATTGAACCTGACACTCAAGCGCGAAAGCAAGGGGATCAAACAGG
>OTU_779
TCGAGAATCTTCCGCAATGGGGGCAACCCTGACGGAGCGACGCCGCGTGCGGGATGAAGGCCTTCGGGTTGTAAACCGCTGTCACAGGTTATGAAGGGGCTGGCGTTAACAGCGCTAGACTTTGACAAAGGCCTGAGAGGAAGCCACGGCTAACTTCGTGCCAGCAGCCGCGGTAAGACGAAGGTGGCGACCGTTGTTCGGAATCACTGGGCATAAAGAGCACGTAGGCGGCAAGGTATGTCGGGTGTGAAATCCCTCGGCCCAACCGAGGAATTGCGCCCGAAACTACCTTGCTTGAGGATGGAAGGGGAGCGTGGAATTCCTGGTGGAGCGGTGAAATGCGTTGATATCAGGAGGAACACCGGCGGCGAAGGCGACGCTCTGGTCCATTTCTGACGCTGAGGTGCGAAAGCCAGGGGAGCAAACGGG
>OTU_780
TAGGGAGTATTGCGCAATGGGCGAAAGCCTGACGCAGCCACGCCGCGTGGATGATGAAGGCCTTCGGGTCGTAAAGTCCTTTTATGAGGGAAGAACAGTCCGGTGAGGAAATGCTCCGGATTTGACGGTACCTCAGGAATAAGCCACGGCTAACTCTGTGCCAGCAGCCGCGGTAATACAGAGGTGGCTAGCGTTGTTCGGAATTACTGGGCGTAAAGGGAGCGCAGGCGGCCAGGTAAGTCTGAAGTGCAAGCCCGGGGCTCAACCCCGGAATCGCTTTGGATACTACCTGGCTTGAGTATGTCAGAGGTGAGCGGAATTCCAGGTGTAGCGGTGAAATGCGTAGATATCTGGAGGAACATCCGTGGCGAAAGCGGCTCACTGGGGCAACACTGACGCTGAGGCTCGAAAGCGTGGGGAGCGAACGGG
>OTU_781
TGGGGAATATTGGACAATGGGGGCAACCCTGATCCAGCAATGCCGCGTGTGTGAAGAAGGCCTGCGGGTTGTAAAGCACTTTTAGTGGGGACGAAAACTTGCGGGCTAATAACCTGTGAGCCTGACTTAACCCACAGAAAAAGCACCGGCTAACTCTGTGCCAGCAGCCGCGGTAATACAGAGGGTGCGAGCGTTTATCGGAATTACTGGGCGTAAAGGGTGCGTAGGTGGTTCGATAAGTCAGATGTGAAATCCCTGGGCTTAACCTGGGAATTGCATTTGATACTGTCAAACTAGAGTGTGGTAGAGGTAAGCGGAATTCCCGGTGTAGCGGTGAAATGCGTAGATATCGGGAGGAACATCAGTGGCGAAGGCGGCTTACTGGATCAACACTGACACTGAGGCACGAAAGCGTGGGTAGCAAACAGG
>OTU_782
TGGGGAATATTGGACAATGGGCGCAAGCCTGATCCAGCAATACCGCGTGTGTGAAGAAGGCCTTCGGGTTGTAAAGCACTTTTACCAGGGAAGAAATGGCTTACGTTAACACCGTAAGCAGTTGACTGTACCTGGAGAATAAGCACCGGCTAACTCTGTGCCAGCAGCCGCGGTAAGACAGAGGGTGCAAGCGTTAATCGGAATTACTGGGCGTAAAGAGCTCGTAGGTGGTCTATCAAGCCGGATGTTAAAGCCCTGGGCTTAACCCGGGAATGCCATTCGGGACTGATAGACTTGAGTTGGGTAGAGGTAAGTGGAATTTCCAGTGTAGCGGTGAAATGCGTAGATATTGGAAGGAACACCAGTGGCGAAGGCGGCTTACTGGACCCAAACTGACACTGAGGAGCGAAAGCGTGGGTAGCAAACAGG
>OTU_783
TCGAGAATCTTTCGCAATGGGCGCAAGCCTGACGAAGCGACGCCGTGTGAGCGAAGAAGGCCTTCGGGTTGTAAAGCTCTTTCGCTAGGGAACAAGAAAGACGAACTAACATTTCGTCAATTTGATGGTACTTGGTAAAGAAGCACCGGCTAACTCCGTGCCAGCAGCTGCGGTAATACGGAGGGTGCAAGCATTGATCGGAATTACTGGGCGTAAAGGGCGCGCAGGCGGTCAGGAAAGTCAGATGTGAAATTCCGGGGCTCAACCCCGGAGCTGCATTTGAAACTTCCTATCTAGAGTTCAGTTAGGGAAAACGGAATTCCACGTGTAGCGGTGAAATGCGTAGATATGTGGAAGAACACCAGTGGTGAAGACGGTTTTCTGGGCTGATACTGACGCTGAGGCGCGAAAGCAAGGGGAGCAAACAGG
>OTU_784
TGGGGAATTTTGGACAATGGGGGCAACCCTGATCCAGCCATGCCGCGTGCGGGAAGAAGGCCTTCGGGTTGTAAACCGCTTTTAGCCGGGAAGAAAAGGCACGGGTTAATACTCCGTGTTCTTGACGGTACCGGCGGAATAAGCACCGGCTAACTACGTGCCAGCAGCCGCGGTAATACGTAGGGTGCGAGCGTTAATCGGAATTACTGGGCGTAAAGCGTGCGCAGGCGGTTCGTTAAGTTCGATGTGAAAGCCCCGGGCTCAACCTGGGAACGGCATTGGAAACTGGCGAGCTTGAATGCGGCAGAGGGGGGTGGAATTCCGCGTGTAGCAGTGAAATGCGTAGAGATGCGGAGGAACACCGATGGCGAAGGCAGCCCCCTGGGCCGACATTGACGCTCAGGCACGAAAGCGTGGGGAGCAAACAGG
>OTU_785
TGGGGAATATTGGACAATGGGGGCAACCCTGATCCAGCCATGCCGCGTGTGTGAAGAAGGCCTTCGGGTTGTAAAGCACTTTAAGCGGGGAGGAAAGTTCGCTGGCGAATACCCAGCGGAATTGACGTTACCCGCAGAATAAGCACCGGCTAACTCCGTGCCAGCAGCCGCGGTAATACGGAGGGTGCAAGCGTTAATCGGAATTACTGGGCGTAAAGCGCGCGTAGGCGGCTGAGTAAGTCGATTGTGAAATCCCCGGGCTCAACCTGGGAATTGCAGTCGAGACTGCTTGGCTAGAGTGTGGGAGAGGGTGGTGGAATTCCCGGTGTAGCGGTGAAATGCGTAGATATCGGGAGGAACATCAGTGGCGAAGGCGACCACCTGGCCTAACACTGACGCTGAGGTGCGAAAGCGTGGGTAGCAAACAGG
>OTU_786
TCGAGAATCATTCGCAATGGGCGAAAGCCTGACGATGCGACGCCGTGTGTATGATGAAGGCCTTCGGGTCGTAAAGTACTTTCGCTTGGGAACAAGAGAGGTTGGCTAATATCCAGCTAATTTGAGGGTACCAGGTAAAGAAGCACCGGCTAACTCCGTGCCAGCAGCTGCGGTAATACGGAGGGTGCAAGCATTAATCGGATTTATTGGGCGTAAAGGGCGCGTAGGCTGAAGAGAAAGTCAGATGTGAAATCCCGGGGCTTAACCCCGGACCCGCATTTGAAACTTCTCATCTAGAGGGTAGGCGGAGAAAACGGAATTCCAAGTGTAGCGGTGAAATGCGTAGATATTTGGAAGAACACCAGTGGCGAAGGCGGTTTTCTAGCTTATTCCTGACGCTGAGGCGCGAAAGCAAGGGGAGCAAACAGG
>OTU_787
TGGGGAATATTGGACAATGGGGGCAACCCTGATCCAGCGACGCCGCGTGTGTGAAGAAGGCCTGCGGGTTGTAAAGCACTTTTAGTGGGGATGAAAAGTGCAGGGTTAACACCTCTGCATCTTGACCTAACCCACAGAAAAAGCACCGGCTAACTCTGTGCCAGCAGCCGCGGTAATACAGAGGGTGCAAGCGTTAATCGGAATTACTGGGCGTAAAGCGTGCGCAGACGGTTGCGTAAGTCAGATGTGAAAGCCCCGGGCTCAACCTGGGAATTGCATTTGAGACTGCGTAGCTAGGGTGCGGAAGAGGGAAGCGGAATTTCCGGTGTAGCGGTGAAATGCGTAGATATCGGAAGGAACACCAGTGGCGAAAGCGGCTTCCTGGTCCAGCACCGACGTTCAGGCACGAAAGCGTGGGGAGCAAACAGG
>OTU_788
TCGAGGATCTTTTGCAATGGGCGCAAGCCTGACAAAGCGACGCCGCGTGGGGGACGAAGGCCCTCGGGTTGTAAACCCCTGTTGTCGGTTACGAATGGTAGGGTGCCAATAGCGCTACTACTTGACTAAGGCCGATGAGGAAGCCACGGCTAACTACGTGCCAGCAGCCGCGGTAATACGTAGGTGGCGAGCGTTGTTCGGAATCACTGGGCATAAAGCGCGCGTAGGCGGCCATGTAAGTCGGGTGTGAAATCCCTCGGCTCAACCGAGGAACTGCGCTCGATACTGCATGGCTTGAGGTCCGGAGGGGAGAGTGGAATTCCCGGTGGAGCGGTGAAATGCGTAGAGATCGGGAAGAACGCCGGCGGCGAAAGCGACTCTCTGGTCGGACCCTGACGCTGAGGCGCGAAAGCTAGGGGAGCAAACGGG
>OTU_789
TGGGGAATTTTGGACAATGGGGGCAACCCTGATCCAGCAATGCCGCGTGTGCGAAGAAGGCCTTCGGGTTGTAAAGCACTTTTGTCAGGGAAGAAATCCCTTGGGCTAATACCCTAGGGGGATGACGGTACCTGAAGAATAAGCACCGGCTAACTACGTGCCAGCAGCCGCGGTAATACGTAGGGTGCAAGCGTTAATCGGAATTACTGGGCGTAAAGCGTGCGCAGGCGGTTCTATAAGACAGGCGTGAAATCCCCGGGCTTAACCTGGGAATTGCGTTTGTGACTGTAGGACTAGAGTGCGTCAGAGGGGGGTGGAATTCCACGTGTAGCAGTGAAATGCGTAGATATGTGGAGGAACACCAATGGCGAAGGCAGCCCCCTGGGATGACACTGACGCTCATGCACGAAAGCGTGGGGAGCAAACAGG
>OTU_790
TCGAGAATAATTCACAATGGGGGCAACCCTGATGGTGCAACGCCGCGTGGAGGATGACGGTCTTCGGATTGTAAACTCCTGTCATCCGGGAGTAAGACCTGGCTGTGAATAGCAGACAGGGTTGATAGTACCGGAAGAGGAAGGGACGGCTAACTTCGTGCCAGCAGCCGCGGTAATACGAAGGTCCCAAGCGTTGTTCGGAATCACTGGGCGTAAAGGGTGCGTAGGCGGTTTGGTAAGTCAGATGTGAAATCCCGGGGCTCAACCCCGGAACTGCATCCGATACTGCCAGACTAGAGGACTGGAGAGGTGACTGGAATTCTCGGTGTAGCAGTGAAATGCGTAGAGATCGAGAGGAACACTCGTGGCGTAAGCGAGTCACTGGACAGTATCTGACGCTGAGGCACGAAGGCCAGGGTAGCGAAAGGG
>OTU_791
TGGGGAATTTTGGACAATGGGCGAAAGCCTGATCCAGCCATTCCGCGTGCAGGATGAAGGCCCTCGGGTTGTAAACTGCTTTTGTACGGAACGAAACGCGCTGAGTTAATACCTCGGCGTAATGACGGTACCGTAAGAATAAGCACCGGCTAACTACGTGCCAGCAGCCGCGGTAATACGTAGGGTGCAAGCGTTAATCGGAATTACTGGGCGTAAAGCGTGCGCAGGCGGTTATGTAAGACAGATGTGAAATCCCCGGGCTCAACCTGGGAACTGCATTTGTGACTGCATAGCTAGAGTACGGTAGAGGGGGATGGAATTCCGCGTGTAGCAGTGAAATGCGTAGATATGCGGAGGAACACCGATGGCGAAGGCAATCCCCTGGACCTGTACTGACGCTCATGCACGAAAGCGTGGGGAGCAAACAGG
>OTU_792
TCGAGGATCATTCGCAATGGGCGAAAGCCTGACGATGCGACGCCGTGTGAGCGAAGAAGGCCTTCGGGTTGTAAAGCTCTTTCGCTTGGGAACAAGAGATGACGAATAATAATCGTCAAATTTGAGGGTACCAGGTAAAGAAGCACCGGCTAACTCCGTGCCAGCAGCTGCGGTAATACGGAGGGTGCAAGCATTAATCGGATTTATTGGGCGTAAAGGGCGCGTAGGCGGGGATGTAAGTCAGATGTGAAATCCCGGAGCTCAACTCCGGAACGGCATTTGAAACTACGTCTCTAGAGGATAGGCGGAGAAAACAGAATTCCACATGTAGCGGTGAAATGCGTAGATATGTGGAGGAATACCGGTGGCGAAGGCGGTTTTCTAGCTTATTCCTGACGCTGAGGCGCGAAAGCAAGGGGATCAAACAGG
>OTU_793
TCGAGAATAATTCGCAATGGACGAAAGTCTGACGATGCGACGCCGTGTGAACGATGAAGGCCTTCGGGTCGTAAAGTTCTGTCGCCTGGGAACAAGGTTGTGAGAGGAATATTCTTGCAATTTGAGGGTACCAGGAAAGGAAGCACCGGCTAACTCCGTGCCAGCAGCTGCGGTAATACGGAGGGTGCAAGCGTTAGTCGGAATTACTGGGCGTAAAGGGCGCGTAGGCGGGGATGTAAGTCAGATGTGAAAAACCGAAGCTCAACTTCGGCCCCGCATCTGAAACTGCGTTTCTAGAGGAAGAGCGGAGAAAACGGAATTCCACGTGTAGCGGTGAAATGCGTAGATATGTGGAAGAACACCTGTGGCGAAAGCGGTTTTCTAGCTTATTCCTGACGCTGAGGCGCGAAAGCAAGGGGAGCAAACAGG
>OTU_794
TCGAGAATCATTCGCAATGGGCGAAAGCCTGACGATGCGACGCCGCGTGTGTGATGAAGGCCTTCGGGTCGTAAAGCACTTTCGCTTGGGAACAAGAGAGGTCGGCCAATAACCGGCCAATTTGAGGGTACCAGGTAAAGAAGCACCGGCTAACTCCGTGCCAGCAGCTGCGGTAATACGGAGGGTGCAAGCGTTAATCGGATTTATTGGGCGTAAAGGGCGCGTAGGCGGACGGAAAAGTCGGACGTGAAATCCCAGGGCTTAACCCTGGAACAGCATCCGAAACTTTTTGTCTAGAGGGTAGGCGGAGAAAACGGAATTCCACAAGTAGCGGTGAAATGCGTAGATATGTGGAAGAACACCGGTGGCGAAGGCGGTTTTCTAGCTTATTCCTGACGCTAAAGCGCGAAAGCAAGGGGATCAAACAGG
>OTU_795
TGGGGAATATTGGACAATGGGGGCAACCCTGATCCAGCGATGCCGCGTGTGTGAAGAAGGCCTGCGGGTTGTAAAGCACTTTAGTGGGGGAGGAAAGCTCAGTTGTTAATACCAATTGAGGAAGACGTAACCTCAAGAATAAGCACCGGCAAACTCTGTGCCAGCAGCCGCGGTAATACAGAGGGTGCAAGCGTTAATCGGAATCACTGGGCGTAAAGGGTGCGTAGGTGGTTGTATAAGTTTCATGTGAAATCCCTGGGCTTAACCTGGGAACTGCATGGGAGACTGTAGAGCTAGAGTAGAGTAGAGGTGAGTGGAATTTCCGGTGTAGCGGTGAAATGCGTAGAGATCGGAAGGAACACCAGTGGCGAAGGCGGCTCACTGGACTCATACTGACACTGAGGCACGAAAGCGTGGGGAGCAAACAGG
>OTU_796
TGGGGAATATTGGACAATGGGGGCAACCCTGATCCAGCAATACCGCGTGTGTGAAGAAGGCCTTCGGGTTGTAAAGCACTTTAGTTGGGGAAGAAGCTGCGTAGTTTAAGAGATGATGCAGTTGACGGTACCCAAAGAATAAGCACCGGCTAACTCTGTGCCAGCAGCCGCGGTAATACAGAGGGTGCAAGCGTTAATCGGAGTTACTGGGCGTAAAGGGCGCGTAGGCGGTCTTTTAAGTTGGATGTGAAATCCCTGGGCTTAACCTAGGAACTGCATCCAAGACTGAGAGACTGGAGTACTGTAGAGGGTGGTGGAATTTCCGGTGTAGCGGTGAAATGCGTAGAGATCGGAAGGAACACCAGTGGCGAAGGCGGCCACCTGGACAGATACTGACGCTGAGGCGCGAGAGCGTGGGGAGCAAACAGG
>OTU_797
TGGGGAATTTTGGACAATGGGGGCAACCCTGATCCAGCAATGCCGCGTGAGTGAAGAAGGCCTTCGGGTTGTAAAGCTCTTTTGTCAGGGAAGAAACGATGCCTTCTAATACAGGGTGTTAATGACGGTACCTGAAGAATAAGCACCGGCTAACTACGTGCCAGCAGCCGCGGTAATACGTAGGGTGCAAGCGTTAATCGGAATTACTGGGCGTAAAGCGTGCGCAGGCGGTTTTGTAAGTCTGTCGTGAAATCCCCGGGCTTAACCTGGGAATGGCGATGGAGACTGCAAGGCTAGAGTTTGGCAGAGGGGGGTAGAATTCCACGTGTAGCAGTGAAATGCGTAGAGATGTGGAGGAACACCGATGGCGAAGGCAGCCCCCTGGGTCAAAACTGACGCTCATGCACGAAAGCGTGGGGAGCAAACAGG
>OTU_798
TGGGGAATATTGCGCAATGGGCGAAAGCCTGACGCAGCGACGCCGCGTGGAGGATGAAGGCCTTAGGGTCGTAAACTTCTGTTAAGTGGGAAAAAAGAACTATTGCTAATACCAATAGGTGATGATGGTACCACTAGAGAAAGCACCGGCTAATCTCGTGCCAGCAGCCGCGGTAATACGAGAGGTGCAAGCGTTATTCGGAATAATTGGGCGTAAAGGGCGCGTAGATGGTATGTTAAGTTTGTTGTTAAATCCTTCGGCTCAACTGAAGATCAGCAACGAAAACTGGCGTGCTAGAGGGTGGAAGAGAGAAGTGGAATTCTCGGAGTAGCGGTAAAATGCGTAGATCTCGAGAGGAACACCAATGGCGAAGGCAGCTTCTTGGTCCACACCTGACATTGAGGCGCGAAAGCGTGGGGAGCAAACAGG
>OTU_799
TGGGGAATATTGGACAATGGGCGCAAGCCTGATCCAGCAATGCCGCGTGTGTGAAGAAGGCCTGCGGGTTGTAAAGCACTTTCAGTGGGGAGAAAGATCCTTGTACTAATAATACGAGGGGATGATGTTACCCACAGAAGAAGCACCGGCTAACTCTGTGCCAGCAGCCGCGGTAATACAGAGGGTGCGAGCGTTAATCGGAATTACTGGGCGTAAAGGGTGCGTAGGTGGTTATATAAGTTAGGTGTGAAATTCCCGGGCTTAACCTGGGGACTGCGCCTGATACTGTATAGCTAGAGTACTGTAGAGGAAAGTGGAATTTCCGGTGTAGCGGTGAAATGCGTAGATATCGGAAGGAACATCGGTGGCGAAGGCGACTTTCTGGACAGATACTGACACTGAGGCACGAAAGCATGGGGAGCAAACAGG
>OTU_800
TGGGGAATTTTGGACAATGGGGGCAACCCTGATCCAGCCATGCCGCGTGCGGGAAGAAGGCCTTCGGGTTGTAAACCGCTTTTGTCAGGGAAGAAATCTTCTGGGCTAATACCTCGGGAGGATGACGGTACCTGAAGAATAAGCACCGGCTAACTACGTGCCAGCAGCCGCGGTAATACGTAGGGTGCAAGCGTTAATCGGAATTACTGGGCGTAAAGCGTGCGCAGGCGGTTTTGTAAGACAGAGGTGAAATCCCCGGGCTTAACCTGGGAACTGCCTTTGTGACTGCAAGGCTTGAGTGCGGCAGAGGGGGATGGAATTCCGCGTGTAGCAGTGAAATGCGTAGATATGCGGAGGAACACCGATGGCGAAGGCAATCCCCTGGGCCTGCACTGACGCTCATGCACGAAAGCGTGGGGAGCAAACAGG
>OTU_801
TGGGGAATATTGGACAATGGGGGCAACCCTGATCCAGCAATGCCGCGTGTGTGAAGAAGGCCTGCGGGTTGTAAAGCACTTTCGTTGGGGAGGAGAGGATTTGGGGGACAAGCCCGGATTTGAGACGTTACCCGAAGAAGAAGCACCGGCTAACTCTGTGCCAGCAGCCGCGGTAATACAGAGGGTGCGAGCGTTAATCGGAATGACTGGGCGTAAAGGGCGCGTAGGTGGCTAGATAAGTTGGATGTGAAATACCCGGGCTTAACCTGGGGGAGTCATCCAATACTGTATAGCTAGAGTATGGTAGAGGGAAGAGGAATTTCCGGTGTAGCGGTGAAATGCGTAGATATCGGAAGGAACACCGGTGGCGAAGGCGACTTCCTGGACTGATACTGACACTGAGGCGCGAAAGCGTGGGGAGCAAACAGG
>OTU_802
TCGAGAATCTTTCGCAATGGGCGCAAGCCTGACGAAGCGACGCCGCGTGCAGGATGAAGGTCTTCGGATTGTAAACTGCTGTCTTTTGGGAGCAAGGAACCATCATTAACACCGGTGGAACTTGATAGTACCGAAGGAGGAAGCCACGGCTAACTCTGTGCCAGCAGCCGCGGTAATACAGAGGTGGCAAGCGTTGTTCGGATTTACTGGGCGTAAAGGGTGCGTAGGCGGTTCTGCGTGTCGGGTGTGAAATCCCACGGATTATCTGTGGAACGGCATTCGAAACTGCAGGGCTTGAGTGCAGGAGAGGAGAGCGGAATTCTTGGTGTAGCGGTGAAATGCGTTGATATCAAGAGGAACGCCGGTGACGAAGGTGGCTCTCTGGACTGCTACTGACGCTGAGGCACGAAAGCTAGGGGAGCAAACAGG
>OTU_803
TGGGGAATATTGGACAATGGGGGCAACCCTGATCCAGCAATACCGCGTGTGTGAAGAAGGCCTTCGGGTTGTAAAGCACTTTAGGTTGGGAAGAAGGTGAGTATTTTAAGAGATAATTCACTTGACGGTACCAACAGAATAAGCACCGGCTAACTCTGTGCCAGCAGCCGCGGTAATACAGAGGGTGCAAGCGTTAATCGGAGTTACTGGGCGTAAAGGGCGCGTAGGCGGTTGTATAAGTGAGATGTGAAAGCCCTGGGCTTAACCTAGGAACTGCATCTTATACTGCGTGGCTGGAGTGAAGTAGAGGGTAGTGGAATTTCCGGTGTAGCGGTGAAATGCGTAGATATCGGAAGGAACACCAGTGGCGAAGGCGGCTACCTGGACTTTTACTGACACTGAGGCGCGAGAGCGTGGGTAGCAAACAGG
>OTU_804
TGGGGAATATTGGACAATGGGGGCAACCCTGATCCAGCAATACCGCGTGTGTGAAGAAGGCCTTCGGGTTGTAAAGCACTTTAGGCGGGGAAGAAGGTTATTTGTTTAAGAGATGAGTAATTTGACGGTACCCGCAGAATAAGCACCGGCTAACTCTGTGCCAGCAGCCGCGGTAATACAGAGGGTGCGAGCGTTAATCGGAATTACTGGGCGTAAAGCGTGCGTAGACGGTTATTTAAGTCGGATGTGAAAGCCCCGGGCTCAACCTGGGAATTGCATTCGAGACTGAATAGCTAGGGTACGGTAGAGGGAAGTGGAATTTCCGGTGTAGCGGTGAAATGCGTAGATATCGGAAGGAACATCAGTGGCGAAAGCGACTTCCTGGACCAGTACCGACGTTCAGGCACGAAAGCGTGGGGAGCAAACAGG
>OTU_805
TGGGGAATATTGGACAATGGGGGCAACCCTGATCCAGCAATACCGCGTGTGTGAAGAAGGCCTTCGGGTTGTAAAGCACTTTAGGCGGGGAAGAAGGTTATTTGTTTAAGAGATGAGTAATTTGACGGTACCCGCAGAATAAGCACCGGCTAACTCTGTGCCAGCAGCCGCGGTAATACAGAGGGTGCAAGCGTTAATCGGATTTACTGGGCGTAAAGGGCGCGTAGGTGGCTGGCTAAGCCAGACGTGAAATCCCTCAGCTTAACTGGGGAACTGCGTCTGGGACTGGTCAGCTCGAGTGCAGGAGAGGAACGCGGAATTCCAGGTGTAGCGGTGAAATGCGTAGATATCTGGAGGAACACCGGTGGCGAAGGCGGCGTTCTGGACTGCAACTGACACTGAGGAACGAAAGCCAGGGGAGCAAACGGG
>OTU_806
TGGGGAATATTGGACAATGGGGGCAACCCTGATCCAGCAATACCGCGTGTGTGAAGAAGGCCTTCGGGTTGTAAAGCACTTTAGGCGGGGAAGAAGGTTATTTGTTTAAGAGATGAGTAATTTGACGGTACCCGCAGAATAAGCACCGGCTAACTCTGTGCCAGCAGCCGCGGTAATACggggggggCAAGCGTTGTTCGGAATTACTGGGCGTAAAGGGCTCGTAGGTGGCCAACTAAGTCAGACGTGAAATCCCTCAGCTTAACTGGGGAACTGCTTCTGATACTGGTTGGCTTGAGTGTGGGAGAGGGATGCGGAATTCCAGGTGTAGCGGTGAAATGCGTAGATATCTGGAGGAACACCGGTGGCGAAGGCGGCATCCTGGACCACAACTGACGCTGAGGAGCGAAAGCTAGGGGAGCAAACGGG
>OTU_807
TGGGGAATCTTGGACAATGGGGGCAACCCTGATCCAGCGATGCCGCGTGAGTGAAGAAGGCCTTCGGGTCGTAAAGCTCTTTAGGTTGGGAAGAAGGTTAGAAGTTTAAGAGATATCTAATTTGACTGTACCGACAGAATAAGCACCGGCAAACTCTGTGCCAGCAGCCGCGGTAATACAGAGGGTGCGAGCGTTAATCGGAGTTACTGGGCGTAAAGGGCGCGTAGGCGGTTATATGAGTGTGATGTGAAAGCCCCGGGCTTAACCTGGGAAGTGCATCGCAAACGATATGACTAGAGTAGATGAGAGGGTGGCGGAATTTCCGGTGTAGCGGTGAAATGCGTAGAGATCGGAAGGAACGTCAATGGCGAAGGCAGCCACCTGGCATCATACTGACGCTGAGGCGCGAAAGCGTGGGGAGCAAACAGG
>OTU_808
TGGGGAATATTGGACAATGGGGGCAACCCTGATCCAGCGATGCCGCGTGTGTGAAGAAGGCCTGAGGGTTGTAAAGCACTTTTAGCGGAGAAGAAAGGCTAAGACCTAATACGTCTTAGAGATGACGTTATCCGCAGAAAAAGCACCGGCTAACTCTGTGCCAGCAGCCGCGGTAATACAGAGGGTGCGAGCGTTAATCGGAATTATTGGGCGTAAAGCGCGCGTAGGCGGTTTAATAAGTTGGATGTGAAAGCCCCGGGCTCAACCTGGGAACGGCATTCAAAACTGATAGACTAGAGTACAGTAGAGGTGAGTGGAATTTCCGGTGTAGCGGTGAAATGCGTAGAGATCGGAAGGAACACCAGTGGCGAAGGCGGCTCACTGGGCTGATACTGACGCTGAGGCGCGAAGGCGTGGGGAGCAAACAGG
>OTU_809
TGGGGAATATTGGACAATGGGGGCAACCCTGATCCAGCAATACCGCGTGTGTGAAGAAGGCCTTCGGGTTGTAAAGCACTTTAGGCGGGGAAGAAGGTTATTTGTTTAAGAGATGAGTAATTTGACGGTACCCGCAGAATAAGCACCGGCTAACTTCGTGCCAGCAGCCGCGGTAAGACGAAGGGGGCTAGCGTTGTTCGGAATTACTGGGCGTAAAGCGAGTGTAGGTGGTTGTCCAAGTTGGATGTGAAAGCCTTGAGCTCAACTCAAGAAATGCATTCAGGACTGGATGACTAGAGGACCGGAGAGGATAGTGGAATTCCCAGTGTAGTGGTGAAATACGTAGAGATTGGGAAGAACACCAGTGGCGAAGGCGGCTATCTGGACGGTTTCTGACACTAAGACTCGAAAGCGTGGGGAGCAAACAGG
>OTU_810
TGGGGAATATTGGACAATGGGGGCAACCCTGATCCAGCAATACCGCGTGTGTGAAGAAGGCCTTCGGGTTGTAAAGCACTTTAGGCGGGGAAGAAGGTTATTTGTTTAAGAGATGAGTAATTTGACGGTACCCGCAGAATAAGCACCGGCTAACTCTGTGCCAGCAGCCGCGGTAATACAGAGGGTGCAAGCGTTAATCGGATTTACTGGGCGTAAAGGGCGCGTAGGCGGCCTTGTAAGTCCTGTGTGAAATCCCCTGGCTCAACTAGGGAATTGCACGGGAGACTGCTTGGCTTGAGTTCGGGAGAGGGAAGCGGAATTCCGGGTGTAGCGGTGAAATGCGTAGATATCCGGAGGAACACCGGTGGCGAAGGCGGCTTCCTGGACCGACACTGACGCTGAGGCGCGAAAGCTAGGGGAGCAAACGGG
>OTU_811
TGGGGAATCTTGGACAATGGGGGCAACCCTGATCCAGCGATGCCGCGTGTGTGAAGAAGGCCTTCGGGTTGTAAAGCACTTTAGTTGGGGAGGAAGTCTTGTAGTTTAAGAGATAACAAGATTGACTGTACCCAAAGAATAAGCACCGGCTAACTCTGTGCCAGCAGCCGCGGTAATACAGAGGGCGCGAGCGTTAATCGGAATTACTGGGCGTAAAGGGCGCGTAGGCGGTTATTTAAGTTAGATGTGAAATCCCTGGGCTTAACCTAGGAACTGCATCTAATACTGGATGACTAGAGTGCTGTAGAGGGTAGTGGAATTTCCGGTGTAGCGGTGAAATGCGTAGATATCGGAAGGAACACCAGTGGCGAAGGCGGCTACCTGGACAGACACTGACGCTGAGGCGCGAGAGCGTGGGGAGCAAACAGG
>OTU_812
TGGGGAATATTGGACAATGGGGGCAACCCTGATCCAGCAATACCGCGTGTGTGAAGAAGGCCTTCGGGTTGTAAAGCACTTTAGGCGGGGAAGAAGGTTATTTGTTTAAGAGATGAGTAATTTGACGGTACCCGCAGAATAAGCACCGGCTAACTCTGTGCCAGCAGCCGCGGTAATACAGAGGGTGCAAGCGTTAATCGGATTTACTGGGCGTAAAGGGCGCGTAGGTGGTTGCGTAAGTGAGATGTGAAATCCCCGGGCTTAACCTGGGAACTGCATCTTATACTGCGTGGCTGGAGTGAAGTAGAGGGTAGTGGAATTTCCGGTGTAGCGGTGAAATGCTTAGATATGACATAGAACACCAATTGCGAAGGCAGCTGGCTACGCATATATTGACACTGAGGCACGAAAGCGTGGGGATCAAACAGG
>OTU_813
TGGGGAATCTTGCGCAATGGGCGAAAGCCTGACGCAGCGACGCCGCGTGAGCGATGAAGGCCTTCGGGTTGTAAAGCTCTGTGGGGAGAGAAGAATAAGGATACGCTAACACCGTACTCGATGACGGTATCTCCTTAGCAAGCACCGGCTAACTCTGTGCCAGCAGCCGCGGTAAGACAGAGGGTGCAAACGTTGTTCGGAATTACTGGGCGTAAAGCGCGTGTAGGCGGCCAAGTGTGTCGGATGTGAAATCCCGCAGCTCAACTGTGGAAGTGCATTCGAAACTGCTTGGCTGGAGTTTCGGAGAGGAAGGCGGAATGCTTGGTGTAGAGGTGAAATTCGTAGATATCAAGCAGAACACCTGTGGCGAAGGCGGCCTTCTGGACGATGACTGACGCTGAGACGCGAAAGCGTGGGGAGCAAACAGGA
>OTU_814
TGGGGAATATTGGACAATGGGCGCAAGCCTGATCCAGCAATGCCGCGTGTGTGAAGAAGGCCTTCGGGTTGTAAAGCACTTTTATCGGGAGCGAAATACCATCGGTTAATAACCGGCGGGGCTGACGGTACCCGAGGAATAAGCACCGGCTAACTCCGTGCCAGCAGCCGCGGTAATACGGAGGGTGCAAGCGTTAATCGGAATTACTGGGCGTAAAGCGTGCGTAGGCGGTTTGTTAAGTCTGCTGTGAAAGCCCCGGGCTCAACCTGGGAATGGCAGTGGATACTGGCAAGCTAGAGTGTGTCAGAGGATGGCGGAATTCCCGGTGTAGCGGTGAAATGCGTAGAGATCGGGAGGAACATCAGTGGCGAAGGCGGCCATCTGGGACAACACTGACGCTGAGGCACGAAAGCGTGGGGAGCAAACAGG
>OTU_815
TCGAGAATCTTTCGCAATGGACGAAAGTCTGACGAAGCGACGCTGTGTGAGCGATGAAGGCCTTCGGGTTGTAAAGCTCTTTCGCATAGGAACAAGAAAGGTTGGTGAATAGCCAACCAATTTGAGGGTACTATGTAAAGAAGCACCGGCTAACTCCGTGCCAGCAGCTGCGGTAATACGGAGGGTGCAAGCATTAATCGGATTTATTGGGCGTAAAGGGCGCGTAGGCGGATTTGAAAGTCAGATGTGAAATACCGAAGCTCAACTTCGGTGCTGCATTTGAAACTCCAAGTCTAGAGGAATGGCGGAGAAAATGGAATTCCACGTGTAGCGGTGAAATGCGTAGATATGTGGAAGAACACCTGTGGCGAAAGCGGTTTTCTAGCTTTTTCCTGACGCTGAGGCGCGAGAGCAAGGGGAGCAAACAGG
>OTU_816
TGGGGAATTGTTCGCAATGGGCGCAAGCCTGACGACGCAACGCCGCGTGGAGGATGAAGGTCTTCGGATTGTAAACCCCTGTCGAATGGGACGAAAGACCCGGGAGCTAATCATCCTGGGAGTGACGGTACCGTTAAAGGAAGCCACGGCTAACTCTGTGCCAGCAGCCGCGGTAATACAGAGGTGGCAAGCGTTGTTCGGAATTACTGGGCGTAAAGGGCGCGTAGGCGGCCATCTAAGTCAGACGTGAAATCCCCCGGCTTAACCTGGGAACTGCGTCTGATACTGGACGGCTTGAGTATGGGAGAGGGATGTAGAATTCCAGGTGTAGCGGTGAAATGCGTAGATATCTGGAGGAATACCGGTGGCGAAGGCGGCATCCTGGACCATTACTGACGCTGAGGCGCGAAAGCTAGGGGAGCAAACGGG
>OTU_817
TGGGGAATTTTGGACAATGGGGGCAACCCTGATCCAGCCATGCCGCGTGAGTGAAGAAGGCCTTCGGGTTGTAAAGCTCTTTCGGACGGAACGAAATGGGCGGGACTAATACTCCTGTCCGATGACGGTACCGTAAGAAGAAGCACCGGCTAACTACGTGCCAGCAGCCGCGGTAATACGTAGGGTGCGAGCGTTAATCGGAATTACTGGGCGTAAAGCGTGCGCAGGCGGTTTCGTAAGCTGGAGGTGAAATCCCCGGGCTTAACCTGGGAATGGCCTTCAGGACTGCGAGGCTAGAGTGCGGCAGAGGGAGGTGGAATTCCACGTGTAGCAGTGAAATGCGTAGAGATGTGGAGGAACACCGATGGCGAAGGCAGCCTCCTGGGCCAGCACTGACGCTCATGCACGAAAGCGTGGGGAGCAAACAGG
>OTU_818
TGGGGAATCTTGGACAATGGGGGCAACCCTGATCCAGCGATGCCGCGTGTGTGAAGAAGGCCTTCGGGTTGTAAAGCACTTTAGGTGGGGAAGAAAGGTAATGGGGGAATAACCTGTTGCTATGACGGTACCCGCAGAATAAGCACCGGCTAACTCTGTGCCAGCAGCCGCGGTAATACAGAGGGTGCGAGCGTTAATCAGAATGACTGGGCGTAAAGGGCGTGTAGGTGGTTGACTAGGTTTGATGTGAAATCCCCGGGCTTAACCTGGGAATTGCGTCGAAAACGGGTTGACTGGAGTGAGATAGAGGGTTGTGGAATTTCCGGTGTAGCGGTGAAATGCGTAGATATCGGAAAGAACATCAGTGGCGAAGGCGACAACCTGGATCTTAACTGACACTGAGGCGCGAAGGCGTGGGGAGCAAACAGG
>OTU_819
TGGGGAATCTTGGACAATGGGGGAAACCCTGATCCAGCGATGCCGCGTGAGTGAAGAAGGCCCTCGGGTCGTAAAGCTCTTTAGGTTGGGAAGAAGTTTGGTAGTGGATAATACTATCAAGTTGACGGTACCAACAGAATAAGCACCGGCAAACTCTGTGCCAGCAGCCGCGGTAATACAGAGGGTGCGAGCGTTAATCGGATTAACTGGGCGTAAAGGGCGCGTAGGCGGTGAGATACGTGTGATGTGAAAGCCCCGGGCTTAACCTGGGAAGTGCATCGCATACGGTTTTACTAGAGTAGATGAGAGGGTGGCGGAATTTCCGGTGTAGCGGTGAAATGCGTAGAGATCGGAAGGAACGTCGATGGCGAAGGCAGCCACCTGGCATCATACTGACGCTGAGGCGCGAAAGCGTGGGGAGCGAACAGG
>OTU_820
TCGAGAATTTTTCTCAATGGGGGAAACCCTGAAGGAGCGACGCCGCGTGGAGGATGAAGGTCTTCGGATTGTAAACTCCTGTCATTCGAGAACAAGATCCGGCAAGTAACTACTGCCGGAGTTGATAGTATCGGAAGAGGAAGGGACGGCTAACTCTGTGCCAGCAGCCGCGGTAATACAGAGGTCCCAAGCGTTGTTCGGATTCATTGGGCGTAAAGGGTGCGTAGGTGGCATGGTAAGTCGGGTGTGAAATCCCGGGGCTCAACCCCGGAACTGCACTCGATACTACCGTGCTCGAGTACTGGAGAGGAGACTGGAATTTACGGTGTAGCAGTGAAATGCGTAGATATCGTAAGGAAGACCGGTGGCGAAGGCTAGTCTCTGGACAGTTACTGACACTGAGGCACGAAGGCCAGGGGAGCAAACGGG
>OTU_821
TCGAGGATCTTTAGCAATGCCCGAAAGGGTGACTATGCGACGCCGCGTGGAGGATGAAGGCCTTCGGGTTGTAAACTCCTGTCAGAAAGGAAGAAAGCTTATATGTTAACAGCATGTAAGTTTGACATCACTTTCAAAGGAAGCCACGGCTAACTCTGTGCCAGCAGCCGCGGTAAGACAGAGGTGGCAAGCGTTGTTCGGATTTATTGGGTGTAAAGGGTCCGTAGGTGGTTATGTAAGTCTGGTGTGAAATCCCACAGCTCAACTGTGGAACTGCACTGGAAACTGCATGACTTGAGTATCGGAGAGGTTAGGGGAATTCTCGGTGTAAGGGTGAAATCTGTAGATATCGAGAGGAACACCAGTGGCGAAAGCGCCTAACTGGCCGATTGCTGACACTGAGGGACGAAAGCAAGGGGAGCAAACAGG
>OTU_822
GTGGGGAATTGTTCGCAATGGGCGCAAGCCTGACGACGCAACGCCGCGTGGAGGATGAAGGTCTTCGGATCGTAAACTCCTGTTGCCCGGGACGAATAGCTCCGACCTAATACGTCGGAGTCTGACGGTACCGGGTGAGGAAGCCCCGGCTAACTCTGTGCCAGCAGCCGCGGTAATACAGAGGGGGCAAGCGTTGTTCGGAATTACTGGGCGTAAAGGGCGCGTAGGCGGCCTGTTAAGTCGAACGTGAAATCCCCGGGCTCAACCCGGGAACTGCGTCCGATACTGGCAGGCTTGAATTCGGGAGAGGGATGCGGAATTCCAGGTGTAGCGGTGAAATGCGTAGATATCTGGAGGAACACCGGTGGCGAAGGCGGCATCCTGGACCGAGATTGACGCTGAGGCGCGAAAGCCAGGGGAGCAAACGGG
>OTU_823
TGGGGAATATTGGACAATGGGGGAAACCCTGATCCAGCAATGCCGCGTGTGTGAAGAAGGCCTTCGGGTTGTAAAGCACTTTCAGTGGGGAAGAAATGCCCAATGCTAATAACATTGGGAGCTGACATTACCCAAAGAAGAAGCACCGGCTAACTCTGTGCCAGCAGCCGCGGTAATACAGAGGGTGCAAGCGTTAATCGGAATTACTGGGCGTAAAGCGCACGTAGGTGGTTGTTTAAGTCAGATGTGAAAGCCCCGGGCTTAACCTGGGAATGTCATTTGATACTGGGCAGCTCGAGTATAGGAGAGGGAAGTGGAATTTCCGGTGTAGCGGTGAAATGCGTAGATATCGGAAGGAACACCAGTGGCGAAGGCGACTTCCTGGCCAAATACTGACACTGAGGTGCGAAAGCGTGGGGAGCAAACAGG
>OTU_824
TGGGGAATTTTGCGCAATGGGCGAAAGCCTGACGCAGCGACGCCGCGTGGAGGATGAAGGCCCTTGGGTTGTAAACTCCTGTCAGGTGGGAAGAAAGATCTTCGGTAAATAGCCGAGGAATTTGACTGTACCACCGGAGGAAGCCCCGGCTAACTCTGTGCCAGCAGCCGCGGTAATACAGAGGGGGCAAGCGTTGTTCGGAATCATTGGGCGTAAAGGGCGCGTAGGCGGCCATCCAAGTCGGATGTGAAATCCCTCGGCTCAACCGAGGAACTGCACTCGATACTGGTTGGCTCGAGTCCGGGAGGGGATGGTGGAATTCCCAGTGTAGCGGTGAAATGCGTAGATATTGGGAAGAACACCGGTGGCGAAGGCGACCATCTGGACCGGAACTGACGCTGAGGCGCGAAAGCCAGGGGAGCGAATGGG
>OTU_825
TGGGGAATATTGGACAATGGGGGAAACCCTGATCCAGCGATGCCGCGTGGGTGAAGAAGGCCTTCGGGTTGTAAAGCCCTTTAGGTTGGGAAGAAGTAGGTTGGGTTAATACCCTGACTTATTGACGGTACCAACAGAATAAGCACCGGCAAACTCTGTGCCAGCAGCCGCGGTAATACAGAGGGTGCGAGCGTTAATCGGATTTACTGGGCGTAAAGGGTGCGTAGGCGGTTGTATAAGTGGAATGTGAAAGCCCTGGGCTTAACCTAGGAAGTGCATACCATACTATACAGCTGGAGTATATGAGAGGGTGGCGGAATTTCCGGTGTAGCGGTGAAATGCGTAGAGATCGGAAGGAACGTCAATGGCGAAGGCAGCCACCTGGCATAATACTGACGCTGAGGCACGAAAGCGTGGGGAGCAAACAGG
>OTU_826
TGGGGAATATTGGACAATGGGGGCAACCCTGATCCAGCGATGCCGCGTGAGTGAAGAAGGCCCTCGGGTCGTAAAGCTCTTTAGGTTGGGAAGAAGGACATATGTTTAAGAGATGTATGTTTTGACGGTACCGACAGAATAAGCACCGGCAAACTCTGTGCCAGCAGCCGCGGTAATACAGAGGGTGCGAGCGTTAATCGGAATTACTGGGTGTAAAGGGCGCGTAGGCGGCAGGATGTGTGTGATGTGAAAGCCCCGGGCTTAACCTGGGAAGTGCATTGCAAACTATCCAGCTGGAGTATATGAGAGGGTGGCGGAATTTCCGGTGTAGCGGTGAAATGCGTAGAGATCGGAAGGAACGTCAATGGCGAAGGCAGCCACCTGGCATAATACTGACGCTGAGGCGCGAAAGCGTGGGGAGCGAACAGG
>OTU_827
TGAGGAATCTTGCACAATGGGCGAAAGCCTGATGCAGCGACGCCGCGTGGAGGATGAAGGTTTTCGGATTGTAAACTCCTGTTAAGTGGGAAGAAAGGTCTGTTCCTAATATGAGCAGATTATGACGGTACCATTAGAGAAAGCACCGGCTAACTTCGTGCCAGCAGCCGCGGTAATACGAGGGGTGCGAGCGTTATTCGGAATTATTGGGCGTACAGGGCGCGTAGACGGCGTATTAAGTCAACTGTTAAATTCCCCGGCCTAACCGGGGGCCAGCAGTAGATACTGATGTGCTAGAGGATGGAAGAGAGAAGTGGAATTCTCGGAGTAGCGGTAAAATGCGTAGATCTCGAGAGGAACACCGATGGCGAAGGCAGCTTCTTGGTCCATACCTGACGTTGAGGCGCGAAAGCGTGGGGAGCAAACAGG
>OTU_828
TGGGGAATTTTGGACAATGGGCGCAAGCCTGATCCAGCCATGCCGCGTGCAGGATGAAGGCCTTCGGGTTGTAAACTGCTTTTGTACGGAACGAAAAGACTCTGGTTAATACCTGGGGTCCATGACGGTACCGTAAGAATAAGCACCGGCTAACTACGTGCCAGCAGCCGCGGTAATACGTAGGGTGCGAGCGTTAATCGGAATTACTGGGCGTAAAGCGTGCGCAGGCGGTTATGTAAGACAGATGTGAAATCCCCGGGCTCAACCTGGGAACTGCATTTGTGACTGCATAGCTAGAGTACGGCAGAGGGGGATGGAATTCCGCGTGTAGCAGTGAAATGCGTAGATATGCGGAGGAACACCGATGGCGAAGGCAATCCCCTGGGCCTGTACTGACGCTCATGCACGAAAGCGTGGGGAGCAAACAGG
>OTU_829
CTAAGAATCTTCCGCAATGGGCGAAAGCCTGACGGAGCGATGCCGCGTGATCGATGAAGGTCGAGAGATTGTAAAGATCTTTTCTCCATGAGGAATAAGTGGGCGAGGGAATGCGCTCATGATGACGTTAGTGGAGGAATAAGCCCCGGCTAATTACGTGCCAGCAGCCGCGGTAACACGTAAGGGGCGAGCGTTGTTCGGAATTATTGGGCGTAAAGGGCACGCAGGCGGCCTGACAAGTCTGATGTGAAAGACCTGGGCTTAACTCAGGGAGCGCGTTGGAAACTGTCAAGCTAGAGTATTGGAGGGGGAGTCGGAATTCCTAGTGTAGGGATGAAATCTGTTGATATTAGGAAGAACACCGGTGGCGAAGGCGGACTCCTGGCTGGATACTGACGCTGAGGTGCGAAAGCATAGGGAGCAAACAGG
>OTU_830
TGGGGAATATTGGACAATGGGGGAAACCCTGATCCAGCCATGCCGCGTGTGTGAAGAAGGCCTTCGGGTTGTAAAGCACTTTCGGTCAGAAAGAAGGGTGTCAAATTAATACTTTGGCATTTTGACGGTACTGACATAAGAAGCACCGGCTAACTCCGTGCCAGCAGCCGCGGTAATACGGAGGGTGCAAGCGTTAATCGGAATTACTGGGCGTAAAGCGCGCGTAGGCGGTTTGTTAAGTCGGGTGTGAAAGCCCCGGGCTCAACCTGGGAACTGCATACGATACTGGCAAGCTAGAGTGCAATAGAGGGGGGTAGAATTCCAGGTGTAGCGGTGAAATGCGTAGATATCTGGAGGAATACCGGTGGCGAAGGCGGCCCCCTGGATTGACACTGACGCTGAGGTGCGAAAGCGTGGGTAGCAAACAGG
>OTU_831
TCGAGAATCTTCTGCAATGGGCGAAAGCCTGACAGAGCGACGCTGTGTGAGCGATGAAGGCCCTTGGGTTGTAAAGCTCTTTCGGTTAGGAACAAGAAAGGCGAACGAATAATTTGCCAATTTGAGCGTACTAGCTAAAGAAGCACCGGCTAATTCCGTGCCAGCAGCTGCGGTAATACGGAAGGTGCAAGCATTAATCGGATTTATTGGGCGTAAAGGGCGCGTAGGCGGAATCACAAGTCAGACGTGAAATTCTGGTACTCAATACCAGAGCTGCTTCTGAAACTGTGAATCTAGAGGGTAGATGGAGAAAACGGAATTCCACGTGTAGCGGTGAAATGCGTAGATATGTGGAAGAACACCTGTGGCGTAAGCGGTTTTCTAATTTACTACTGACGCTGAGGCGCGAGAGCAAGGGGAGCAAACAGG
>OTU_832
TGGGGAATATTGGACAATGGGGGCAACCCTGATCCAGCAATACCGCGTGTGTGAAGAAGGCCTTCGGGTTGTAAAGCACTTTAGGCGGGGAAGAAGGTTATTTGTTTAAGAGATGAGTAATTTGACGGTACCCGCAGAATAAGCACCGGCTAACTCTGTGCCAGCAGCCGCGGTAATACAGAGGGTGCAAGCGTTAATCGGATTTACTGGGCGTAAAGGGCGCGTAGGTGGTTGCGTAAGTGAGATGTGAAATCCCCGGGCTTAACCTGGGAACTGCATCTTATACTGCGTGGCTGGAGTGAAGTAGAGGGTAGTGGAATTTCCGGTGTAGCGGTGAAATGCGTAGAGATCTGGAGGAATACCGATGGCGAAGGCAGCCATCTGGCCTAATACTGACGCTGAGGTACGAAAGCATGGGGAGCAAACAGG
>OTU_833
TCGAGAATCTTTCACAATGGGGGAAACCCTGATGGAGCGACGCCGCGTGGAGGATGACGGTCTTCGGATTGTAAACTCCTGTCATGAAAGAACAAGCAATGCGGGTGAACAGCCCGCAAAGTTGATAGTATTTCAAGAGGAAGGGACGGCTAACTTCGTGCCAGCAGCCGCGGTAATACGAAGGTCCCAAGCGTTGTTCGGAATCACTGGGCGTAAAGAGTGCGTAGGCGGCGCGGAAAGTCAGATGTGAAATCCCGGGGCTCAACCCCGGAACGGCATCCGATACTCCCGCGCTTGAGGACTGGAGGGGAGTCTGGAATTCACGGTGTAGCAGTGAAATGCGTAGATATCGTGAGGAACACTAGTGGCGAAGGCGAGACTCTGGACAGTTCCTGACGCTGAGGCACGAAGGCCAGGGGAGCAAAGGGG
>OTU_834
TGGGGAATATTGGACAATGGGGGAAACCCTGATCCAGCGACGCCGCGTGTGTGAAGAAGGCCTGCGGGTTGTAAAGCACTTTTAGTAGGGATGAAAAGCTCGGGGCTAATACCCCTGGGCCCTGACCTAACCTACAGAAAAAGCACCGGCTAACTCTGTGCCAGCAGCCGCGGTAATACAGAGGGTGCAAGCGTTAATCGGAATTACTGGGCGTAAAGCGTGCGCAGACGGTCTTGTAAGTCGGGTGTGAAATCCCCGGGCTCAACCTGGGAATTGCATTCGATACTGCTTGGCTAGGGTACGGAAGAGGGAAGCGGAATTTCTGGTGTAGCGGTGAAATGCGTAGATATCAGAAGGAACATCAGTGGCGAAAGCGGCTTCCTGGTCCAGTACAGACGTTCAGGCACGAAAGCGTGGGGAGCAAACAGG
>OTU_835
TGGGGAATATTGGACAATGGGGGGAACCCTGATCCAGCAATGCCGCGTGTGTGAAGAAGGCCTGAGGGTTGTAAAGCACTATCAGTGGGGAGGAGGGTTGACTGGTTAAGAGCTGGTTGACTGGACGTTACCCACAGAAGAAGCACCGGCTAACTCCGTGCCAGCAGCCGCGGTAATACGGAGGGTGCGAGCGTTAATCGGAATTACTGGGCGTAAAGGGTGCGTAGGTTGTTTGATAAGTTATCTGTGAAATATCTGGGCTTAACCTGGGGAAGTCAGATAAGACTGTTGAACTGGAGTAGAGGAGAGGGTAGTGGAATTTCCGGTGTAGCGGTGAAATGCGTAGAGATCGGAAGGAACACCAGTGGCGAAGGCGGCTACCTGGCTTAATACTGACACTGAGGCACGAAAGCGTGGGGAGCGAACAGG
>OTU_836
TGGGGAATATTGGACAATGGGGGCAACCCTGATCCAGCAATACCGCGTGTGTGAAGAAGGCCTTCGGGTTGTAAAGCACTTTAGGCGGGGAAGAAGGTTATTTGTTTAAGAGATGAGTAATTTGACGGTACCCGCAGAATAAGCACCGGCTAACTCTGTGCCAGCAGCCGCGGTAATACAGAGGGTGCAAGCGTTAATCGGATTTACTGGGCGTAAAGGGCGCGTAGGTGGTTGCGTAAGTGAGATGTGAAATCCCCGGGCTTAACCTGGGAACTGCATCTTATACTGCGTGGCTGGAGTGAAGTAGAGGGTAGTGGAATTTCCGGTGTAGCGGTGAAATGCGTAGATATCGGAAGGAACATCAGTGGCGAAAGCGACTTCCTGGACCAGTACCGACGTTCAGGCACGAAAGCGTGGGGAGCAAACAGG
>OTU_837
TGGGGAATTTTGGACAATGGGGGCAACCCTGATCCAGCCATGCCGCGTGAGTGAAGAAGGCCTTCGGGTTGTAAAGCTCTTTCGGTGGGAACGAAACGGTCCGCGCCAATACCGCGGACTACTGACGGTACTCACAGAAGAAGCACCGGCTAACTACGTGCCAGCAGCCGCGGTAATACGTAGGGTGCAGGCGTTAATCGGAATTACTGGGCGTAAAGCGTGCGCAGGCGGTCTGTAAAGTCAGATGTGAAAGCCCCGGGCTCAACCTGGGAATTGCATTTGAAACTGGCAGGCTAGAGTGTGGCAGAGGGGGGTGGAATTCCACGTGTAGCAGTGAAATGCGTAGAGATGTGGAGGAACACCGATGGCGAAGGCAGCCCCCTGGGCCAACACTGACGCTCAGGCACGAAAGCGTGGGGAGCAAACAGG
>OTU_838
TGGGGAATATTGGACAATGGGGGCAACCCTGATCCAGCGATGCCGCGTGTGTGAAGAAGGCCTGCGGGTTGTAAAGCACTTTCAGTGGGGAGGAGGATTGAGTTGTTAAGAGCGATTTAATTGGACGTTACCCACAGAAGAAGCACCGGCTAACTCCGTGCCAGCAGCCGCGGTAATACGGAGGGTGCAAGCGTTAATCGGAATGACTGGGCGTAAAGGGTGCGTAGGTTGTAGACTAAGTTAGTTGTGAAAGTCCTGGGCTTAACCTAGGGAAGTCAACTAAGACTGGCCTACTAGAGTATGGGAGAGGGTAGAGGAATTTCCGGTGTAGCGGTGAAATGCGTAGAGATCGGAAGGAAGACCGGTGGCGAAGGCGTCTACCTGGCCTGTTACTGACACTGAGGCACGAAAGCGTGGGGAGCGAACAGG
>OTU_839
TCGAGAATCATTCGCAATGGGCGCAAGCCTGACGATGCGACGCCGCGTGATTGAAGAAGGCCTTCGGGTTGTAAAGATCTTTCGAGTGGGAACAAGGTAGTAGGGATAATACCCCTATTGCTTGAGGGTACCACTAAAAGAAGCACCGGCTAACTACGTGCCAGCAGCTGCGGTAATACGTAGGGTGCAAGCATTAATCGGATTAACTGGGCGTAAAGGACGTGTAGGCGGCTTGATAAGTCTGACGTGAAATTACAGGGCTCACCCCTGTAGCTGCGTTGGAAACTGTTAGGCTAGAGGACGGAAGGGGAAAGCGGAATTCCATGTGTAGCGGTGAAATGCGTAGATATATGGAAGAACACCAGTGGCGAAAGCGGCTTTCTAGTACGTTCCTGACGCTGAGGCGTGAGAGCAAGGGGAGCAAACAGG
>OTU_840
TGGGGAATATTGGACAATGGGGGCAACCCTGATCCAGCAATACCGCGTGTGTGAAGAAGGCCTTCGGGTTGTAAAGCACTTTAGGTGGGGAAGAAGGTATTCTGTTTAAGAGATGGGATATTTGACGGTACCCGCAGAATAAGCACCGGCTAACTCTGTGCCAGCAGCCGCGGTAATACAGAGGGTGCGAGCGTTAATCGGAATTACTGGGCGTAAAGGGCGCGTAGGCGGACAGGCAAGTGAGATGTGAAATACCCGGGCTTAACCTGGGAACGGCATCTTAAACTGCCTGTCTGGAGTACTGTAGAGGATAGTGGAATTTCCGGTGTAGCGGTGAAATGCGTAGAGATCGGAAGGAACATCAGTGGCGAAGGCGACTGTCTGGACAGATACTGACGCTGAGGCGCGAAAGCGTGGGGAGCAAACAGG
>OTU_841
TGGGGAATTTTGGACAATGGGGGCAACCCTGATCCAGCCATGCCGCGTGCGGGAAGAAGGCCTTCGGGTTGTAAACCGCTTTTGTCCGGGAAGAAAAGATCACCTTGAATACGGGTGGTTCTTGACGGTACCGGGAGAATAAGCACCGGCTAACTACGTGCCAGCAGCCGCGGTAATACGTAGGGTGCGAGCGTTAATCGGAATTACTGGGCGTAAAGCGTGCGCAGGCGGTTCGTTGTGTCTGATGTGAAAGCCCCGGGCTTAACCTGGGAATGGCATTGGAAACTGGCGAGCTGGAGTGTGGCAGAGGGGGGTGGAATTCCGCGTGTAGCAGTGAAATGCGTAGAGATGCGGAGGAACACCGATGGCGAAGGCAGCCCCCTGGGCTGACACTGACGCTCAGGCACGAAAGCGTGGGGAGCAAACAGG
>OTU_842
TAGGGAATATTGCGCAATGGGGGAAACCCTGACGCAGCAACGCCGCGTGAGTGAGGAAGGCCTTCGGGTTGTAAAGCTCTGTTCTTAGGGAAAAATGGTTAGGGAGCTAATACCCCCTGATTTGATGGTACCTAAGGAGAAAGCACCGGCTAACTTCGTGCCAGCAGCCGCGGTAATACGAAGGGTGCAAGCGTTGTTCGGATTTATTGGGCGTAAAGCGCGCGCAGGCGGATTTGTAAGTCAGATGTGAAATCTCAGGGCTCAACCCTGAAACTGCGTCTGAAACTACAAGTCTAGAGTGTCGGAGGGGACAGGGGAATTTCACGTGTAGGGGTAAAATCCGTAGAGATGTGAAGGAACACCGGAGGCGAAGGCGCCTGTCTAGACGACTACTGACGCTGAGGCGCGAAAGCGTGGGGAGCAAACAGG
>OTU_843
TGGGGAATATTGGACAATGGGCGAAAGCCTGATCCAGCCATGCCGCGTGTGTGAAGAAGGCCTTCGGGTTGTAAAGCACTTTAAGTTGGGAGGAAAAGCGGTGCGTGAATAGCGTATCGCTGTGACGTTACCGACAGAATAAGCACCGGCAAACTCCGTGCCAGCAGCCGCGGTAATACGGAGGGTGCGAGCGTTAATCGGAATTACTGGGCGTAAAGCGCACGTAGGCGGCGCTATAAGTGGGATGTGAAACCCCCGGGCTTAACCTGGGACTTGCATACCAGACTGTAGGGCTAGAGTATGATAGAGGGTGGTGGAATTTCCGGTGTAGCGGTGAAATGCGTAGAGATCGGAAGGAACATCAGTGGCGAAGGCGGCCACCTGGATCAATACTGACGCTGAGGAGCGAAAGCGTGGGGATCAAACAGG
>OTU_844
TGGGGAATATTGGACAATGGGCGAAAGCCTGATCCAGCAATGCCGCGTGTGTGAAGAAGGCCTTCGGGTTGTAAAGCACTTTCAGTGGGGAGGAAGGGGCATGCGCTAATACCGCATGTCATTGACGTTACCCACAGAAGAAGCACCGGCTAACTCTGTGCCAGCAGCCGCGGTAATACAGAGGGTGCAAGCGTTAATCGGAATGACTGGGCGTAAAGCGTGTGTAGGTGGTTAGATAAGTTAGATGTGAAATCCCCGGGCTTAACCTGGGAACTGCGTTTAAGACTGTTTAACTAGAGTACTGTAGAGGATAGTGGAATTTCCAGTGTAGCGGTGAAATGCGTAGATATTGGAAGGAACACCAGTGGCGAAGGCGACTGTCTGGATAGATACTGACACTGAGACACGAAAGCGTGGGGAGCAAACAGG
>OTU_845
TGGGGAATATTGGACAATGGGCGCAAGCCTGATCCAGCAATGCCGCGTGTGTGAAGAAGGCCTGCGGGTTGTAAAGCACTTTCAGTAGGGAGGAAGGCCTTAATGCTAATAGTATTAAGGATTGACGTTACCTACAGAAGAAGCACCGGCTAACTCTGTGCCAGCAGCCGCGGTAATACAGAGGGTGCGAGCGTTAATCGGAATTACTGGGCGTAAAGGGCGCGTAGGTGGCTAATTAAGTTAGATGTGAAATCCCTGGGCTTAACCTAGGAACTGCATTTAAAACTGATTGGCTAGAGTGCGGTAGAGGGAAGTGGAATTTCCGGTGTAGCGGTGAAATGCGTAGATATCGGAAGGAACACCAGTGGCGAAGGCGACTTCCTGGCCCGTTACTGACACTGAGGCGCGAAAGCGTGGGGAGCGAACAGG
>OTU_846
TGAGGAATCTTGCGCAATGGGCGAAAGCCTGACGCAGCGACGCCGCGTGGGGGATGAAGGTCTTCGGATTGTAAACTCCTGTTAAGTGGGAAGAAATGCCTGTTGTTAATACCAGCAGGAGATGACGGTACCATTAGAGAAAGCACCGGCTAACTACGTGCCAGCAGCCGCGGTAATACGTAGGGTGCTAGCGTTATTCGGAATTACTGGGCGTACAGGGTGCGTAGACGGCTTATTAAGTCGATTGTTAAATCTCCCGGCCTAACCGGGAAAATGCGGTCGAAACTGATAGGCTAGAGGTTGGAAGAGAGAAGTGGAATTCTCGGAGTAGCGGTAAAATGCGTAGATATCGAGAGGAACACCAATGGCGAAGGCAGCTTCTTGGTCCATACCTGACGTTGAGGCACGAAAGCGTGGGGAGCAAACAGG
>OTU_847
TCGAGAATCTTTCGCAATGGGCGCAAGCCTGACGAAGCGACGCCGTGTGAGCGAAGAAGGCCTTCGGGTTGTAAAGCTCTTTCGCTAGGGAACAAGAAAGGGGCATTAATAACGTCCCGATTTGAGGGTACTTGGTAAAGAAGCACCGGCTAACTCCGTGCCAGCAGCTGCGGTAATACGGAGGGTGCAAGCATTGATCGGAATTACTGGGCGTAAAGGGCGCGTAGGCGGCAAAATAAGTCAGATGTGAAATTCCACAGCTCAACTGTGGAGCTGCATTTGAAACTGTTTAGCTTGAGCATAGTTAGGGAAAACGGAATTCCACATGTAGCGGTGAAATGCGTAGATATGTGGAGGAACACCGGTGGTGAAGACGGTTTTCTGGGCTATAGCTGACGCTGAGGCGCGAAAGCTAGGGGAGCAAACAGG
>OTU_848
TGGGGAATATTGGACAATGGGGGCAACCCTGATCCAGCAATACCGCGTGTGTGAAGAAGGCCTTCGGGTTGTAAAGCACTTTAGGCGGGGAAGAAGGTTATTTGTTTAAGAGATGAGTAATTTGACGGTACCCGCAGAATAAGCACCGGCTAACTCTGTGCCAGCAGCCGCGGTAATACAGGGGGGGCAAGCGTTGTTCGGAATTACTGGGCGTAAAGGGTTCGTAGGTGGCCAACTAAGTCAGACGTGAAATCCCTCAGCTTAACTGGGGAACTGCGTCTGATACTGGATGGCTTGAGTGCAGGAGAGGAACGCGGAATTCCAGGTGTAGCGGTGAAATGCGTAGATATCTGGAGGAACACCGGTGGCGAAGGCGGCGTTCTGGACTGCAACTGACACTGAGGAACGAAAGCCAGGGGAGCAAACGGG
>OTU_849
TGGGGAATATTGGACAATGGGGGGAACCCTGATCCAGCAATGCCGCGTGTGTGAAGAAGGCCTGAGGGTTGTAAAGCACTTTCAGTGGGGAGGAGGGTTGACAGGTTAAGAGCTAGTTAACTGGACGTTACCCACAGAAGAAGCACCGGCTAACTCCGTGCCAGCAGCCGCGGTAATACGGAGGGTGCAAGCGTTAATCGGAATTACTGGGCGTAAAGGGTGCGTAGGTGGTTTAGTAAGTTATCTGTGAAATCCCCGGGCTCAACCTGGGCAGGTCAGATAATACTGTTAAACTCGAGTGTGGGAGAGGGTAGTGGAATTTCCGGTGTAGCGGTGAAATGCGTAGAGATCGGAAGGAACACCAGTGGCGAAGGCGGCTACCTGGCCCAACACTGACACTGAGGCACGAAAGCGTGGGGAGCAAACAGG
>OTU_850
TGGGGAATATTGGACAATGGGGGCAACCCTGATCCAGCAATGCCGCGTGTGTGAAGAAGGCCTTCGGGTTGTAAAGCACTTTTAGTGGGAAAGAAATGCTCAAAGCTAATACCTTTGAGAGTTGACGTTACCCACAGAAAAAGCACCGGCTAACTCTGTGCCAGCAGCCGCGGTAATACAGAGGGTGCAAGCGTTAATCGGAATTACTGGGCGTAAAGCGTGCGTAGGTGGGCATTTAAGTCGATTGTGAAATCCCCGGGCTTAACCTGGGAACTGCATTCGATACTGAATGTCTAGAGTATAGTAGAGGAAAGTGGAATTCCCGGTGTAGCGGTGAAATGCGTAGATATCGGGAGGAACACCAGTGGCGAAGGCGGCTTTCTGGACTAATACTGACACTGAGGTACGAAAGCGTGGGGAGCAAACAGG
>OTU_851
TGGGGAATCTTGGACAATGGGGGCAACCCTGATCCAGCGATGCCGCGTGAGTGAAGAAGGCCTTCGGGTCGTAAAGCTCTTTAGGTTGGGAAGAAGGTTAGAAGTTTAAGAGATATCTAATTTGACTGTACCGACAGAATAAGCACCGGCAAACTCTGTGCCAGCAGCCGCGGTAATACAGAGGGTGCGAGCGTTAATCGGAGTTACTGGGCGTAAAGGGCGCGTAGGCGGTTATATGAGTGTGATGTGAAAGCCCCGGGCTTAACCTGGGAACTGCATCTTATACTGCGTGGCTGGAGTGAAGTAGAGGGTAGTGGAATTTCCGGTGTAGCGGTGAAATGCGTAGATATCGGAAGGAACACCAGTGGCGAAGGCGGCTACCTGGACTTTTACTGACACTGAGGCGCGAGAGCGTGGGTAGCAAACAGG
>OTU_852
TGGGGAATATTGGACAATGGGGGCAACCCTGATCCAGCAATACCGCGTGTGTGAAGAAGGCCTTCGGGTTGTAAAGCACTTTAGGCGGGGAAGAAGGTTATTTGTTTAAGAGATGAGTAATTTGACGGTACCCGCAGAATAAGCACCGGCTAACTCTGTGCCAGCAGCCGCGGTAATACAGAGGGTGCAAGCGTTAATCGGAGTTACTGGGCGTAAAGGGCGCGTAGGCGGTTATATGAGTGTGATGTGAAAGCCCCGGGCTTAACCTGGGAAGTGCATCGCAAACGATATGACTGGAGTAGATGAGAGGGTGGCGGAATTTCCGGTGTAGCGGTGAAATGCGTAGAGATCGGAAGGAACGTCAATGGCGAAGGCAGCCACCTGGCATCATACTGACGCTGAGGCGCGAGAGCGTGGGGATCGAACAGG
>OTU_853
TGGGGAATATTGGACAATGGGGGCAACCCTGATCCAGCAATGCCGCGTGTGTGAAGAAGGCCTTCGGGTTGTAAAGCACTTTAGGTTGGGAAGAAGGTGGTTAGTTTAAGAGATGAATCACTTGACGGTACCAATAGAATAAGCACCGGCTAACTCTGTGCCAGCAGCCGCGGTAATACAGAGGTGGCAAGCGTTGTTCGGAATTACTGGGCGTAAAGGGCGCGTAGGCGGCCTTGTAAGTCCTGTGTGAAATCCCCTGGCTCAACTAGGGAATTGCACGGGAGACTGCTTGGCTTGAGTTCGGGAGAGGGAAGCGGAATTCCGGGTGTAGCGGTGAAATGCGTAGATATCCGGAGGAACACCGGTGGCGAAGGCGGCTTCCTGGACCGACACTGACGCTGAGGCGCGAAAGCTAGGGGAGCAAACGGG
>OTU_854
TGGGGAATATTGGACAATGGGGGCAACCCTGATCCAGCAATACCGCGTGTGTGAAGAAGGCCTTCGGGTTGTAAAGCACTTTAGGCGGGGAAGAAGGTTATTTGTTTAAGAGATGAGTAATTTGACGGTACCCGCAGAATAAGCACCGGCTAACTCTGTGCCAGCAGCCGCGGTAATACAGAGGGTGCAAGCGTTAATCGGATTTACTGGGCGTAAAGGGCGCGTAGGTGGTTGCGTAAGTGAGATGTGAAATCCCCGGGCTTAACCTGGGAACTGCATCTTATACTGCGTGGCTGGAGTGAAGTAGAGGGTAGTGGAATTTCCGGTGTAGCGGTGAAATTCGTAGATATTGGGAAGAACACCGGTGGCGAAGGCGGCTCACTGGCTCATTACTGACGCTCAGGCGCGACAGCGTGGGGATCAAACAGG
>OTU_855
TGGGGAATATTGGACAATGGGGGCAACCCTGATCCAGCAATGCCGCGTGTGTGAAGAAGGCCTTCGGGTTGTAAAGCACTTTAGGTTGGGAAGAAGGTGGTTAGTTTAAGAGATGAATCACTTGACGGTACCAATAGAATAAGCACCGGCTAACTCTGTGCCAGCAGCCGCGGTAATACAGAGGGTGCGAGCGTTAATCGGAATTACTGGGCGTAAAGCGTGCGTAGACGGCTATCTAAGTCGGGTGTGAAAGCCCCGGGCTCAACCTGGGAATTGCATTCGAGACTGAATAGCTAGGGTACGGTAGAGGGAAGTGGAATTTCCGGTGTAGCGGTGAAATGCGTAGATATCGGAAGGAACATCAGTGGCGAAAGCGACTTCCTGGACCAGTACCGACGTTCAGGCACGAAAGCGTGGGGAGCAAACAGG
>OTU_856
TGGGGAATCTTGGACAATGGGGGCAACCCTGATCCAGCGATGCCGCGTGAGTGAAGAAGGCCTTCGGGTCGTAAAGCTCTTTAGGCTGGGAAGAAGGTAGGTAGTTTAAGAGATGACCTATTTGACTGTACCGGCAGAATAAGCACCGGCAAACTCTGTGCCAGCAGCCGCGGTAATACAGAGGGTGCGAGCGTTAATCGGAGTTACTGGGCGTAAAGGGCGCGTAGGTGGTTGCGTAAGTGAGATGTGAAATCCCCGGGCTTAACCTGGGAACTGCATCTTATACTGCGTGGCTGGAGTGAAGTAGAGGGTAGTGGAATTTCCGGTGTAGCGGTGAAATGCGTAGATATCGGAAGGAACACCAGTGGCGAAGGCGGCTACCTGGACTTTTACTGACACTGAGGCGCGAGAGCGTGGGTAGCAAACAGG
>OTU_857
TGGGGAATCTTGGACAATGGGGGCAACCCTGATCCAGCGATGCCGCGTGGGTGAAGAAGGCCTTCGGGTTGTAAAGCCCTTTAGGCTGGGAAGAAGAGTTAGGGATGAATAATCCTTAATTTTGACGGTACCAGCAGAATAAGCACCGGCAAACTCTGTGCCAGCAGCCGCGGTAATACAGAGGGTGCAAGCGTTAATCGGATTTACTGGGCGTAAAGGGCGCGTAGGTGGTTGCGTAAGTGAGATGTGAAATCCCCGGGCTTAACCTGGGAACTGCATCTTATACTGCGTGGCTGGAGTGAAGTAGAGGGTAGTGGAATTTCCGGTGTAGCGGTGAAATGCGTAGATATCGGAAGGAACACCAGTGGCGAAGGCGGCTACCTGGACTTTTACTGACACTGAGGCGCGAGAGCGTGGGTAGCAAACAGG
>OTU_858
TGGGGAATATTGGACAATGGGGGCAACCCTGATCCAGCAATACCGCGTGTGTGAAGAAGGCCTTCGGGTTGTAAAGCACTTTAGGCGGGGAAGAAGGTTATTTGTTTAAGAGATGAGTAATTTGACGGTACCCGCAGAATAAGCACCGGCTAACTCTGTGCCAGCAGCCGCGGTAATACAGAGGGTGCAAGCGTTAATCGGATTTACTGGGCGTAAAGGGCGCGTAGGTGGTTGCGTAAGTGAGATGTGAAATCCCCGGGCTTAACCTGGGAACTGCATCTTATACTGCGTGGCTGGAGTGAAGTAGAGGGTAGTGGAATTTCCGGTGTAGCGGTGAAATGCGTAGATATCGGAAGGAACGTCAATGGCGAAGGCAGCCACCTGGCATCATACTGACGCTGAGGCGCGAGAGCGTGGGGATCGAACAGG
>OTU_860
TGGGGAATATTGGACAATGGGGGCAACCCTGATCCAGCAATACCGCGTGTGTGAAGAAGGCCTTCGGGTTGTAAAGCACTTTAGGCGGGGAAGAAGGTTATTTGTTTAAGAGATGAGTAATTTGACGGTACCCGCAGAATAAGCACCGGCTAACTCTGTGCCAGCAGCCGCGGTAATACAGAGGGTGCAAGCGTTAATCGGATTTACTGGGCGTAAAGGGCGCGTAGGTGGTTGCGTAAGTGAGATGTGAAATCCCCGGGCTTAACCTGGGAACTGCATTCGATACTGGGAAGCTAGAGTATGGGAGAGGATGGTAGAATTCCAGGTGTAGCGGTGAAATGCGTAGAGATCTGGAGGAATACCGATGGCGAAGGCAGCCATCTGGCCTAATACTGACGCTGAGGTACGAAAGCATGGGGAGCAAACAGG
>OTU_861
TGAGGAATCTTGCGCAATGGGCGAAAGCCTGACGCAGCGACGCCGCGTGGAGGATGAAGGCCTTAGGGTTGTAAACTTCTGTTAAGTGGGAAGAAAGACTCACCAATAATACGGGTGAGGGATGACTGTACCATTAGAGAAAGCACTGGCTAATCTCGTGCCAGCAGCCGCGGTAATACGAGAGGTGCAAGCGTTATTCGGAATGATTGGGCGTAAAGGGTGCGTAGACGGCTTGTTAAGTCGATTGTTTAATTTCCTGGCCTAACCGGGAGCATGCGGTCGAAACTGGCAAACTTGAGGATGGAAGAGAGGAGTGGAATTCTCGGAGTAGCGGTAAAATGCGTAGATATCGAGAGGAACACCGATGGCGAAGGCAGCTACCTGGACTTTTACTGACACTGAGGCGCGAGAGCGTGGGTAGCAAACAGG
>OTU_862
TGGGGAATATTGGACAATGGGGGCAACCCTGATCCAGCGACGCCGCGTGTGTGAAGAAGGCCTGCGGGTTGTAAAGCACTTTTAGTGGGGATGAAAAGCACATTGCTAATACCAGTGTGTCTTGACCTAACCCAAAGAAAAAGCACCGGCTAACTCTGTGCCAGCAGCCGCGGTAATACAGAGGTGGCAAGCGTTGTTCGGAATTACTGGGCGTAAAGGGCGCGTAGGCGGCCTTTCAAGTCCTGTGTGAAATCCCTCGGCTCAACTGAGGAATTGCACGGGAAACTGTTTGGCTTGAGTTCGGGAGAGGGAAGCGGAATTCCGGGTGTAGCGGTGAAATGCGTAGATATCCGGAGGAACACCGGTGGCGAAGGCGGCTTCCTGGACCGACACTGACGCTGAGGCGCGAAAGCTAGGGGAGCAAACGGG
>OTU_863
TGGGGAATATTGGACAATGGGCGAAAGCCTGATCCAGCGACGCCGCGTGTGTGAAGAAGGCCTGCGGGTTGTAAAGCACTTTCGATGGGAACGAAATGTGCCGGGCTAATACCCCGGCAAGCTGACGTTACTCAATGAAGAAGCACCGGCTAACTCTGTGCCAGCAGCCGCGGTAATACAGAGGGTGCGAGCGTTAATCGGAGTTACTGGGCGTAAAGGGCGCGTAGGTTGTTTGTTAAGTGAGATGTGAAATCCCTGGGCTTAACCTAGGAACTGCATCTTATACTGATGAACTGGAGTACTGTAGAGGGTAGTGGAATTTCCGGTGTAGCGGTGAAATGCGTAGATATCGGAAGGAACACCAGTGGCGAAGGCGGCTACCTGGACAGATACTGACACTGAGGCGCGAGAGCGTGGGGAGCAAACAGG
>OTU_864
TGGGGAATATTGGACAATGGGGGCAACCCTGATCCAGCAATGCCGCGTGTGTGAAGAAGGCCTTCGGGTTGTAAAGCACTTTAGTTGGGGAAGAAGGTAATTAGTTTAAGAGATGAATTATTTGACGGTACCCAAAGAATAAGCACCGGCTAACTCTGTGCCAGCAGCCGCGGTAATACAGAGGGTGCAAGCGTTAATCGGAGTTACTGGGCGTAAAGGGCGCGTAGGTTGTTATATAAGTTTGATGTGAAATCCCTGGGCTTAACCTAGGACCTGCATTGAAAACTGTATAACTAGAGTACTGTAGAGGGTAGTGGAATTTCCGGTGTAGCGGTGAAATGCGTAGAGATCGGAAGGAACACCAGTGGCGAAGGCGGCTACCTGGACAGATACTGACACTGAGGCGCGAGAGCGTGGGGAGCAAACAGG
>OTU_865
TGGGGAATATTGGACAATGGGGGCAACCCTGATCCAGCAATACCGCGTGTGTGAAGAAGGCCTTCGGGTTGTAAAGCACTTTAGGCGGGGAAGAAGGTTATTTGTTTAAGAGATGAGTAATTTGACGGTACCCGCAGAATAAGCACCGGCTAACTCTGTGCCAGCAGCCGCGGTAATACAGAGGGTGCAAGCGTTAATCGGAGTTACTGGGCGTAAAGGGCGCGTAGGCGGTCATATAAGTGAGAAGTGAAATCCCTGGGCTTAACCTAGGAATGGCCTCTCATACTGAATGACTGGAGTATTGTAGAGGGTAGTGGAATTTCCGGTGTAGCGGTGAAATGCGTAGAGATCGGAAGGAACACCAGTGGCGAAGGCGGCTACCTGGACAAATACTGACGCTGAGGCGCGAGAGCGTGGGGAGCAAACAGG
>OTU_866
TGGGGAATATTGGACAATGGGGGCAACCCTGATCCAGCAATGCCGCGTGTGTGAAGAAGGCCTTCGGGTTGTAAAGCACTTTAGGTTGGGAAGAAGGTGGTTAGTTTAAGAGATGAATCACTTGACGGTACCAATAGAATAAGCACCGGCTAACTCTGTGCCAGCAGCCGCGGTAATACAGAGGGTGCGAGCGTTAATCGGATTTACTGGGCGTAAAGGGCGCGTAGGCGGTTATGTGAGTGTGATGTGAAAGCCCCGGGCTTAACCTGGGAAGTGCATCGCAAACGACATAACTGGAGTAGGTGAGAGGGTGGCGGAATTTCCGGTGTAGCGGTGAAATGCGTAGAGATCGGAAGGAACGTCAATGGCGAAGGCAGCCACCTGGCACCATACTGACGCTGAGGCGCGAAAGCGTGGGGAGCGAACAGG
>OTU_867
TGGGGAATATTGGACAATGGGGGCAACCCTGATCCAGCAATACCGCGTGTGTGAAGAAGGCCTTCGGGTTGTAAAGCACTTTAGGCGGGGAAGAAGGTTATTTGTTTAAGAGATGAGTAATTTGACGGTACCCGCAGAATAAGCACCGGCTAACTCTGTGCCAGCAGCCGCGGTAATACAGAGGGTGCGAGCGTTAATCGGATTTACTGGGCGTAAAGGGCGCGTAGGCGGTAATGTGAGTGTGATGTGAAAGCCCCGGGCTTAACCTGGGAAGTGCATCGCAAACGACATTGCTGGAGTATAAGAGAGGGTGGCGGAATTTCCGGTGTAGCGGTGAAATGCGTAGAGATCGGAAGGAACGTCAATGGCGAAGGCAGCCACCTGGCTTAATACTGACGCTGAGGCGCGAAAGCGTGGGGATCAAACAGG
>OTU_868
TGGGGAATATTGGACAATGGGGGCAACCCTGATCCAGCAATACCGCGTGTGTGAAGAAGGCCTTCGGGTTGTAAAGCACTTTAGGCGGGGAAGAAGGTTATTTGTTTAAGAGATGAGTAATTTGACGGTACCCGCAGAATAAGCACCGGCTAACTCTGTGCCAGCAGCCGCGGTAATACAGAGGGTGCAAGCGTTAATCGGATTTACTGGGCGTAAAGGGCGCGTAGGTGGTTGCGTAAGTGAGATGTGAAATCCCCGGGCTTAACCTGGGAACTGCATCTTATACTGCGTGGCTGGAGTGAAGTAGAGGGTAGTGGAATTTCCGGTGTAGCGGTGAAATGCGTAGATATCGGAAGGAACACCAGTGGCGAAGGCGAGTCTCTGGACATTTCCTGACGCTGAGGCACGAAAGCCAGGGGAGCAAACGGG
>OTU_869
TGGGGAATATTGGACAATGGGGGCAACCCTGATCCAGCAATACCGCGTGTGTGAAGAAGGCCTTCGGGTTGTAAAGCACTTTAGGCGGGGAAGAAGGTTATTTGTTTAAGAGATGAGTAATTTGACGGTACCCGCAGAATAAGCACCGGCTAACTCTGTGCCAGCAGCCGCGGTAATACAGAGGGTGCAAGCGTTAATCGGATTTACTGGGCGTAAAGGGCGCGTAGGCGGTTGTATAAGTGAGATGTGAAAGCCCTGGGCTTAACCTAGGAACTGCATCTTATACTGTATGACTAGAGTATTGTAGAGGGTAGTGGAATTTCCGGTGTAGCGGTGAAATGCGTAGAGATCGGAAGGAACACCAGTGGCGAAGGCGGCTACCTGGACAAATACTGACGCTGAGGCGCGAAAGCGTGGGGATCAAACAGG
>OTU_870
TGGGGAATATTGGACAATGGGGGAAACCCTGATCCAGCAATGCCGCGTGGGTGAAGAAGGCCTTCGGGTTGTAAAGCCCTTTAGGCGGGGAAGAAGGTTATAGGGTGATAAGCCTTATAGCTTGACGGTACCCGCAGAATAAGCACCGGCTAACTCTGTGCCAGCAGCCGCGGTAATACAGAGGGTGCAAGCGTTAATCGGATTTACTGGGCGTAAAGGGCGCGTAGGTGGTTGCGTAAGTGAGATGTGAAATCCCCGGGCTTAACCTGGGAACTGCATCTTATACTGCGTGGCTGGAGTGAAGTAGAGGGTAGTGGAATTTCCGGTGTAGCGGTGAAATGCGTAGATATCGGAAGGAACACCAGTGGCGAAGGCGGCTACCTGGACTTTTACTGACACTGAGGCGCGAGAGCGTGGGTAGCAAACAGG
>OTU_871
TGGGGAATTTTGGACAATGGGCGCAAGCCTGATCCAGCCATTCCGCGTGCAGGATGAAGGCCCTCGGGTTGTAAACTGCTTTTGTACGGAACGAAAAGGTGCCCGCTAATACCGGGCGCTCATGACGGTACCGTAAGAATAAGCACCGGCTAACTACGTGCCAGCAGCCGCGGTAATACGTAGGGTGCAAGCGTTAATCGGAATTACTGGGCGTAAAGCGTGTGTAGGCGGGTCGTTAAGTACCTTGTGAAATCCCACGGCTTAACCGTGGAACCGCTTGGTATACTGGCGATCTTGAGCCACTTAGGGGCTACCGGAACAGATGGTGGAGCGGTGAAATGCGTAGATATCATCTGGAACGCCAATGGTGAAAACAGGTAGCTGGGAGTGTGCTGACGCTGAGACACGAAAGCCAGGGGAGCGAACGGG
>OTU_872
TGGGGAATATTGGACAATGGGCGCAAGCCTGATCCAGCCACGCCGCGTGAGTGATGAAGGCCTTCGGGTTGTAAAGCTCTGTGGGGCGGGAAGAAAACGGCCAGTAAGAAACGACTGGTCCTTGACGGTACCGCCTTAGCAAGCACCGGCTAACTCTGTGCCAGCAGCCGCGGTAATACAGAGGGTGCGAACGTTGCTCGGAATTACTGGGCGTAAAGCGCGTGTAGGCGGGGTCGCAAGTCAGATGTGAAATCCCTGGGCTCAACCCAGGAACCGCATCTGAAACTGCGATCCTTGAGTACTGGAGAGGGTGGCGGAATTCCTGGTGTAGAGGTGAAATTCGTAGATATCAGGAGGAACACCGGTGGCGAAGGCGGCCACCTGGACAGTTACTGACGCTGAGACGCGAAAGCGTGGGGAGCAAACAGG
>OTU_873
TGGGGAATTTTGGACAATGGGGGCAACCCTGATCCAGCCATGCCGCGTGCGGGAAGAAGGCCTTCGGGTTGTAAACCGCTTTTAGCCGGGAAGAAAAGGCGCGAGTTAATACCTCGTGTTTTTGACGGTACCGGCGGAATAAGCACCGGCTAACTACGTGCCAGCAGCCGCGGTAATACGTAGGGTGCGAGCGTTAATCGGAATTACTGGGCGTAAAGCGTGCGCAGGCGGTTCGTTGTGTCGGTGGTGAAAGCCCCGGGCTTAACCTGGGAATGGCCATGGAAACTGGCGAACTGGAGTGTGGCAGAGGGGGGTGGAATTCCGCGTGTAGCAGTGAAATGCGTAGAGATGCGGAGGAACACCGATGGCGAAGGCAGCCCCCTGGGCTAGCACTGACGCTCAGGCACGAAAGCGTGGGGAGCAAACAGG
>OTU_874
TCGAGAATCATTCGCAATGGGCGAAAGCCTGACGATGCGACGCCGTGTGAGCGATGAAGGCCTTCGGGTCGTAAAGCTCTTTCGCTTGGGAACAAGAGAAGCAGGCTAATAACCTGTGGATTTGAGGGTACCAGGTAAAGAAGCACCGGCTAACTCCGTGCCAGCAGCTGCGGTAATACGGAGGGTGCAAGCATTAATCGGATTTATTGGGCGTAAAGGGCGCGTAGGCGGAAAGATAAGTCAGGTGTGAAATCCCGGGGCTCAACCCCGGAACAGCATTTGAAACTATCATTCTAGAGGGTAGGCGGAGAAAACGGAATTCCACAAGTAGCGGTGAAATGCGTAGATATGTGGAAGAACACCGGTGGCGAAGGCGGTTTTCTAGCTTATTCCTGACGCTGAGGCGCGAAAGCAAGGGGATCAAACAGG
>OTU_875
TGGGGAATTTTGGACAATGGGGGCAACCCTGATCCAGCAATGCCGCGTGAGTGAAGAAGGCCTTCGGGTTGTAAAGCTCTTTTGTCCGGAACGAAACGCACCTGGCTAATACCCGGGTGTAATGACGGTACCGGAAGAATAAGCACCGGCTAACTACGTGCCAGCAGCCGCGGTAATACGTAGGGTGCAAGCGTTAATCGGAATTACTGGGCGTAAAGCGTGCGCAGGCGGTTTGGTAAGACAGATGTGAAATCCCCGGGCTTAACCTGGGAATTGCATTTGTGACTGCCCGGCTAGAATCTGGCAGAGGGGGGTAGAATTCCACGTGTAGCAGTGAAATGCGTAGAGATGTGGAGGAATACCGATGGCGAAGGCAGCCCCCTGGGCCAAGATTGACGCTCATGCACGAAAGCGTGGGGAGCAAACAGG
>OTU_876
TTTGGAATATTCCACAATGGGCGAAAGCCTGATGGAGCGACACCGCGTGAAGGACGAAGGTCTTCGGATTGTAAACTTCTTTAGACCTAGATGAAGGCTCCAGGGTGAACAATCCTGGAGTTTGACAGTATAGGTAGAATAAGCCACGGCTAACTCTGTGCCAGCAGCCGCGGTAATACAGAGGTGGCAAACGTTGTCCGGATTTATTGGGTGTAAAGGGCATGTAGGTGGTTCTGTAAGTCAAATGTGAAATGGCCCGGCTCAACCAGGTCATTGCCTTTGAAACTGCAGGACTTGAGTACGGAAGAGGAAAGCGGAATTCCCAGTGTAGCGGTGAAATGCGTAGATATTGGGAGGAACACCGGTGGCGAAGGCGGCTTTCTGGTCCGAAACTGACACTGAGATGCGAAAGCCAGGGGAGCAAACGGG
>OTU_877
TGGGGAATTTTGGACAATGGGGGCAACCCTGATCCAGCAATGCCGCGTGTGTGAAGAAGGCCTTCGGGTTGTAAAGCACTTTTGGCAGGAAAGAAAAGGCGCCGGCTAATATCCGGCGCTGATGACGGTACCTGCAGAATAAGCACCGGCTAACTACGTGCCAGCAGCCGCGGTAATACGTAGGGTGCAAGCGTTAATCGGAATTACTGGGCGTAAAGCGTGCGCAGGCGGTTGTGTAAGTTTGACGTGAAATCCCCGGGCTCAACCTGGGAACTGCGTTGAAGACTGCACAGCTAGAGTCTGGCAGAGGGGGGTAGAATTCCACGTGTAGCAGTGAAATGCGTAGAGATGTGGAGGAATACCGATGGCGAAGGCAGCCCCCTGGGCCAAGACTGACGCTCATGCACGAAAGCGTGGGGAGCAAACAGG
>OTU_878
TGGGGAATTTTGGACAATGGGCGCAAGCCTGATCCAGCCATGCCGCGTGCGGGAAGAAGGCCTTCGGGTTGTAAACCGCTTTTGTCAGGGAAGAAAAGACTCCTGTTAATACCGGGGGTTCATGACGGTACCTGAAGAATAAGCACCGGCTAACTACGTGCCAGCAGCCGCGGTAATACGTAGGGTGCAAGCGTTAATCGGAATTACTGGGCGTAAAGCGTGCGCAGGCGGTTATGCAAGACAGATGTGAAATCCCCGGGCTCAACCTGGGAACTGCATTTGTGACTGCATGGCTAGAGTACGGCAGAGGGGGATGGAATTCCGCGTGTAGCAGTGAAATGCGTAGATATGCGGAGGAACACCGATGGCGAAGGCAATCCCCTGGGCCTGTACTGACGCTCATGCACGAAAGCGTGGGGAGCAAACAGG
>OTU_879
TGGGGAATTTTGGACAATGGGCGAAAGCCTGATCCAGCCATGCCGCGTGCAGGATGAAGGCCTTCGGGTTGTAAACTGCTTTTGTACGGAACGAAAAGGTTTGGCCTAATAAGCTGAGCTCATGACGGTACCGTAAGAATAAGCACCGGCTAACTACGTGCCAGCAGCCGCGGTAATACGTAGGGTGCGAGCGTTAATCGGAATTACTGGGCGTAAAGCGTGCGCAGGCGGTTATGTAAGACAGATGTGAAATCCCCGGGCTCAACCTGGGAACTGCATTAGTGACTGCATAGCTGGAGTACGGCAGAGGGGGATGGAATTCCGCGTGTAGCAGTGAAATGCGTAGATATGCGGAGGAACACCGATGGCGAAGGCAATCCCCTGGGCCTGTACTGACGCTCATGCACGAAAGCGTGGGGAGCAAACAGG
>OTU_880
TGGGGAATATTGGACAATGGGCGAAAGCCTGATCCAGCGACGCCGCGTGGAGGATGAAGGTCTTCGGATTGTAAACTCCTGTTAAGTGGGAAGAAACGTCTGCGAGTAATATGCGCAGATAATGACGGTACCACTAGAGAAAGCTCCGGCTAACTTCGTGCCAGCAGCCGCGGTAATACGAAGGGAGCAAGCGTTATTCGGATTTACTGGGCGTAAAGGGCGCGTAGGCGGTAAGCTAAGTCAGTTGTTAAATTTCCCGGCTCAACCGGGAATCAGCGATTGAAACTGGTTTGCTAGAGTACAGGAGAGAGAAGTGGAATTATCGGAGTAGCGGTAAAATGCGTAGATCTCGATAGGAACACCGATGGCGAAGGCAGCTTCTTGGCCTGGTACTGACGCTGAGGCGCGAAAGCGTGGGGAGCAAACAGG
>OTU_881
TGGGGAATCTTGGACAATGGGGGCAACCCTGATCCAGCGATGCCGCGTGTGTGAAGAAGGCCTTAGGGTTGTAAAGCACTTTAATGAGGGAGGAGTAGGTTATTTTGAATAGAGATAGCTGAGGACGTTACCTCAAGAATAAGCACCGGCTAACTCTGTGCCAGCAGCCGCGGTAATACAGAGGGTGCGAGCGTTAATCGGAATTATTGGGCGTAAAGGGAGCGTAGGCGGATGTGCAAGTGGTAGGTGAAATACCCGGGCTTAACCTGGGGAGGTCCTATCAGACTGCACGTCTAGAATGTGGCAGAGGAAGGTGGAATTTCTGGTGTAGCGGTGAAATGCGTAGATATCAGGAAGAACATCGATGGCGAAGGCAGCCTTCTGGGCCATTATTGACGCTGAGGCTCGAAAGCGTGGGGAGCGAACAGG
>OTU_882
TCGAGAATCATTCGCAATGGGCGAAAGCCTGACGATGCGACGCCGTGTGAGCGAAGAAGGCCCTCGGGTTGTAAAGCTCTTTCGCTTGGGAACAAGAAAAGCCGCTGAATACGCGGCTAATTTGAGTGTACTAGGTAAAGAAGCACCGGCTAACTCCGTGCCAGCAGCTGCGGTAATACGGAGGGTGCAAGCATTAATCGGATTTATTGGGCGTAAAGGGCGCGTAGGTGGGAAGGGAAGTCAAATGTGAAATCCCAGGGCTCAACCCTGGAACTGCATCTGAAACTCCCTTTCTTGAGGGTAGGCGGAGAAAATAGAATTCCACAAGTAGCGGTGAAATGCGTAGATATGTGGAAGAATACCTGTGGCGAAAGCGATTTTCTAGCTTATTCCTGACACTGAGGCGCGAAAGCAAGGGGATCAAACAGG
>OTU_883
TGGGGAATATTGGACAATGGGGGCAACCCTGATCCAGCGATGCCGCGTGAAGGAAGAAGGCCTTTGGGTTGTAAACTTCTGTCGATTGGGACAAAGATGGTGGAGTGAATAATTCCATTATTTGATGGTACCGATAAAGGAAGCACCGGCTAACCTCGTGCCAGCAGCCGCGGTAATACGAGGGGTGCAAGCGTTGTTCGGAATTACTGGGCGTAAAGCGTGTCTAGGTGGGATGGTAAATCATGTGTGAAAGACTCTGGCTCAACCAGAGAGGTGCGCGTGAGACTGCCGTTCTTGAATTATGGAGAGGCGGGTGGAATTCCTGGAGTAGCAGTGAAATGCGTAGATATCAGGAGGAACATCAGAGGCGAAGGCGGCCCGCTGGCCATGGATTGACACTGAAGCACGAAAGCGTGGGTAGCAAACAGG
>OTU_884
TGGGGAATATTGGACAATGGGGGAAACCCTGATCCAGCGATGCCGCGTGTGTGAAGAAGGCCTGCGGGTTGTAAAGCACTTTAGTTGGGGAGGAGAGGTTTAGAGTTAATAGCGATAGACTAAGACGATACCCAAAGAATAAGCACCGGCAAACTCCGTGCCAGCAGCCGCGGTAATACGGGGGGTGCGAGCGTTAATCGGAATGACTGGGCGTAAAGGGTGCGTAGGTGGATGATTAAGTTATATGTGAAATCCCTGGGCTTAACCTAGGAATTGCGTATAATACTGATTATCTAGAGTACAGCAGAGGGCAGTGGAATTTCCGGTGTAGCGGTGAAATGCGTAGATATCGGGAGGAACACCGGTGGCGAAGGCGGCTGTCTGGGCTGATACTGACACTGAGGCACGAAAGCGTGGGTAGCGAACAGG
>OTU_885
TGAGGAATCTTGCGCAATGGGCGAAAGCCTGACGCAGCGACGCCGCGTGAAGGATGAAGGTCTTCGGATTGTAAACTTCTGTTAAGCGGGAAGAAAGGCCTATTTCTAATACAGATAGGATATGACGGTACCGCTAGAGAAAGCACCGGCTAACTTCGTGCCAGCAGCCGCGGTAATACGAGGGGTGCAAGCGTTATTCGGATTAATTGGGTGTAAAGGGTGCGCAGACGGTTTGTTAAGTCACTTGTTAAATTCCTCGGCCTAACTGAGGGTATGCAGGTGATACTGGCGAACTAGAGGATGGAAGAGAGAAGTGGAATTCTCGGAGTAGCGGTAAAATGCGTAGATCTCGAGAGGAACACCAATGGCGAAGGCAGCTTCTTGGTCCATATCTGACGTTCATGCACGAAAGCGTGGGGAGCAAACAGG
>OTU_886
TAGGGAATATTAGACAATGGGCGCAAGCCTGATCCAGCCATGCCGCGTGAGTGAAGAAGGCCCTCGGGTTGTAAAGCTCTTTTGTCCGGAAAGAAAAGCGTCGGGTTAATACCCCGATGTCCTGACGGTACCGGAAGAATAAGCACCGGCTAACTTCGTGCCAGCAGCCGCGGTAATACGAAGGGTGCAAGCGTTACTCGGAATTACTGGGCGTAAAGCGTGCGTAGGTGGTTCGTTAAGTCCGATGTGAAAGCCCTGGGCTCAACCTGGGAATGGCATTGGATACTGGCGGGCTAGAGTGCGGTAGAGGATAGTGGAATTCCTGGTGTAGCAGTGAAATGCGTAGAGATCAGGAGGAACATCCGTGGCGAAGGCGACTGTCTGGACCAGCACTGACACTGAGGCACGAAAGCGTGGGGAGCAAACAGG
>OTU_888
TGGGGAATATTGGACAATGGGGGCAACCCTGATCCAGCGACGCCGCGTGTGTGAAGAAGGCCTGCGGGTTGTAAAGCACTTTTAGTGGGGATGAAAAGCACATTGCTAATACCAGTGTGTCTTGACCTAACCCAAAGAAAAAGCACCGGCTAACTCTGTGCCAGCAGCCGCGGTAATACAGAGGGTGCAAGCGTTAATCGGAATTACTGGGCGTAAAGCGTGCGTAGTCGGTTATTCAAGTCGGGTGTGAAAGCCCCGGGCTCAACCTGGGAATTGCATTCGATACTGTGTAGCTAGAGTTCGGCAGAGGGAAGCGGAATTTCGGGTGTAGCGGTGAAATGCGTAGATATCCGAAGGAACATCAGTGGCGAAAGCGGCTTCCTGGACCAGAACTGACGATCAGGCACGAAAGCGTGGGGAGCAAACAGG
>OTU_889
TGGGGAATTTTGGACAATGGGGGCAACCCTGATCCAGCCATGCCGCGTGCGGGAAGAAGGCCTTCGGGTTGTAAACCGCTTTTAGTCGGGAAGAAAAGGTGCGGGCGAATACCCTGCGCTCTTGACGGTACCGGCGGAATAAGCACCGGCTAACTACGTGCCAGCAGCCGCGGTAATACGTAGGGTGCGAGCGTTAATCGGAATTACTGGGCGTAAAGCGTGCGCAGGCGGTTCGTTAAGTCTGATGTGAAAGCCCCGGGCTCAACCTGGGAACGGCATTGGAGACTGGCGGGCTGGAGTGTGGCAGAGGGGGGTGGAATTCCGCGTGTAGCAGTGAAATGCGTAGAGATGCGGAGGAACACCGATGGCGAAGGCAGCCCCCTGGGCTGACACTGACGCTCAGGCACGAAAGCGTGGGGAGCAAACAGG
>OTU_890
TGGGGAATATTGGACAATGGGCGAAAGCCTGATCCAGCGACGCCGCGTGTGTGAAGAAGGCCTGCGGGTTGTAAAGCACTTTCGATGGGAACGAAATGTGCCGGGCTAATACCCCGGCAAGCTGACGTTACTCAATGAAGAAGCACCGGCTAACTCTGTGCCAGCAGCCGCGGTAATACAGAGGGTGCGAGCGTTAATCGGAATTACTGGGCGTAAAGGGCGCGTAGGTGGTTGCGTAAGTGAGATGTGAAATCCCCGGGCTTAACCTGGGAACTGCATCTTATACTGCGTGGCTGGAGTGAAGTAGAGGGTAGTGGAATTTCCGGTGTAGCGGTGAAATGCGTAGATATCGGAAGGAACACCAGTGGCGAAGGCGGCTACCTGGACTTTTACTGACACTGAGGCGCGAGAGCGTGGGTAGCAAACAGG
>OTU_891
TGGGGAATATTGGACAATGGGCGCAAGCCTGATCCAGCCATGCCGCGTGGGTGAAGAAGGCCTTCGGGTTGTAAAGCCCTTTTGTTGGGGACGAAATCGTACGGGTGAATATCCCGTGCGGATGACGGTACCCAAAGAATAAGCACCGGCTAACTTCGTGCCAGCAGCCGCGGTAATACGAAGGGTGCGAGCGTTAATCGGAATTACTGGGCGTAAAGCGTGCGTAGACGGTTATTTAAGTCGGATGTGAAAGCCCCGGGCTCAACCTGGGAATTGCATTCGAGACTGAATAGCTAGGGTACGGTAGAGGGAAGTGGAATTTCCGGTGTAGCGGTGAAATGCGTAGATATCGGAAGGAACATCAGTGGCGAAAGCGACTTCCTGGACCAGTACCGACGTTCAGGCACGAAAGCGTGGGGAGCAAACAGG
>OTU_892
TGAGGAATCTTGCGCAATGGGCGAAAGCCTGACGCAGCGACGCCGCGTGAAGGATGACGGTCTTCGGATTGTAAACTTCTGTTAAGTGGGAAGAAAGGCCTGTCTCTAATACAGACAGGATATGACGGTACCGCTAGAGAAAGCACCGGCTAACTTCGTGCCAGCAGCCGCGGTAATACGAGGGGTGCAAGCGTTATTCGGATTAATTGGGCGTAAAGGGTGCGCAGACGGTTTGTTAAGTCACTTGTTAAATTCTTCGGCCTAACTGAAGGTGTGCGAGTGATACTGGCGAACTTGAGGGTGGAAGAGAGAAGTGGAATTCTCGGAGTAGCGGTAAAATGCGTAGATCTCGAGAGGAACACCAATGGCGAAGGCAGCTTCTTGGTCCACATCTGACGTTCATGCACGAAAGCGTGGGGAGCAAACAGG
>OTU_893
TAGGGAATTTTCGTCAATGGGCGCAAGCCTGAACGAGCGATGCCGCGTGAGTGAAGAAGGCCTTCGGGTCGTAAAGCTCTGTTGCGGGGGAAAAAAGGCGGCATCAGGAAATGGGTGCTGACTGATGGTGCCCCGCCAGAAAGTCACGGCTAACTACGTGCCAGCAGCCGCGGTAATACGTAGGTGGCGAGCGTTATCCGGAATGATTGGGCGTAAAGGGTGCGCAGGCGGTCCTGCAAGTCTGGAGTGAAACGCATGAGCTCAACTCATGCATGGCTTTGGAAACTGGAGGACTGGAGAGCAGGAGAGGGCGGTGGAACTCCATGTGTAGCGGTAAAATGCGTAGATATATGGAAGAACACCAGTGGCGAAGGCGGCCGCCTGGCCTGTTGCTGACGCTGAGGCACGAAAGCGTGGGGAGCAAATAGG
>OTU_894
TGAGGAATCTTGCGCAATGGGCGAAAGCCTGACGCAGCGACGCCGCGTGGAGGATGAAGGCCTTAGGGTTGTAAACTTCTGTTAAGTGGGAAGAAAGACTCACCAATAATACGGGTGAGGGATGACTGTACCATTAGAGAAAGCACTGGCTAATCTCGTGCCAGCAGCCGCGGTAATACGAGAGGTGCAAGCGTTATTCGGAATGATTGGGCGTAAAGGGTGCGTAGACGGCTTGTTAAGTCGATTGTTTAATTTCCTGGCCTAACCGGGAGCATGCGGTCGAAACTGGCAAACTTGAGGATGGAAGAGAGGAGTGGAATTCTCGGAGTAGCGGTAAAATGCGTAGATATCAGGAGGAACACCTGTGGTGTAGACGGCTTACTGGACCATTACTGACGCTGAGGCACGAAAGCGTGGGTAGCAAACAGG
>OTU_895
TGGGGAATATTGGACAATGGGCGCAAGCCTGATCCAGCCATGCCGCGTGGGTGAAGAAGGCCTTCGGGTTGTAAAGCCCTTTTGTTCGGGAAGAAATCGTGCGGGGTAATATCCCGTGCGGATGACGGTACCGGAAGAATAAGCACCGGCTAACTTCGTGCCAGCAGCCGCGGTAATACAGAGGGTGCAAGCGTTAATCGGATTTACTGGGCGTAAAGGGCGCGTAGGTGGTTGCGTAAGTGAGATGTGAAATCCCCGGGCTTAACCTGGGAACTGCATCTTATACTGCGTGGCTGGAGTGAAGTAGAGGGTAGTGGAATTTCCGGTGTAGCGGTGAAATGCGTAGATATCGGAAGGAACACCAGTGGCGAAGGCGGCTACCTGGACTTTTACTGACACTGAGGCGCGAGAGCGTGGGTAGCAAACAGG
>OTU_896
TGGGGAATATTGGACAATGGGCGCAAGCCTGATCCAGCCATGCCGCGTGGGTGAAGAAGGCCTTCGGGTTGTAAAGCCCTTTTGTTGGGGACGAAATCGTACGGGTGAATATCCCGTGCGGATGACGGTACCCAAAGAATAAGCACCGGCTAACTTCGTGCCAGCAGCCGCGGTAATACAGAGGGTGCAAGCGTTAATCGGAGTTACTGGGCGTAAAGGGCGCGTAGGCGGTTGTATAAGTGAGATGTGAAAGCCCTGGGCTTAACCTAGGAACTGCATCTTATACTGTATGACTAGAGTATTGTAGAGGGTAGTGGAATTTCCGGTGTAGCGGTGAAATGCGTAGAGATCGGAAGGAACACCAGTGGCGAAGGCGGCTACCTGGACAAATACTGACGCTGAGGCGCGAAAGCGTGGGGATCAAACAGG
>OTU_898
TTTCGAATCATTCACAATGGGCGAAAGCCTGATGGTGCGACGCCGCGTGAGGGATGAAGGCCTTCGGGTTGTAAACCTCTGTCACCGGGGAAGAAACGCTTCAGAGCAATATCCTGAAGCCTGACTTAACCCGGAGAGGAAGCAGTGGCTAACTCTGTGCCAGCAGCCGCGGTAATACAGAGACTGCAAGCGTTATTCGGATTCACTGGGCGTAAAGGGTGCGCAGGCGGCCGAGTGTGTGAGGCGTGAAAGCCTGGAGCTTAACTCCAGAATTGCACCTCAAACTACACGGCTAGAGCATTGGAGAGGGTAGCGGAATTCACGGTGTAGCAGTGAAATGCGTAGATATCGTGAGGAACACCAGAGGCGAAGGCGGCTACCTGGACAATTGCTGACGCTCAGGCACGAAAGCGTGGGGAGCAAAAGGGA
>OTU_899
TGGGGAATATTGGACAATGGGCGCAAGCCTGATCCAGCAATGCCGCGTGTGTGAAGAAGGCCTTAGGGTTGTAAAGCACTTTCAGTAGGGACGAAAAGCCGCAGGATAATACCCGGCGGTCTTGACTTAACCTACAGAAGAAGCACCGGCTAACTCCGTGCCAGCAGCCGCGGTAATACAGAGGTCCCAAGCGTTGTTCGGATTCACTGGGCGTAAAGGGTGCGTAGGCGGTTTGACAAGTCTGATGTGAAATCCCGCAGCTTAACTGCGGAACTGCATTGGAAACTGTTTGACTAGAGGAATGGAGGGGAGACTGGAATACTTGGTGTAGCAGTGAAATGCGTAGATATCAAGTGGAACACCAGTGGCGAAGGCGAGTCTCTGGACATTTCCTGACGCTGAGGCACGAAAGCCAGGGGAGCAAACGGG
>OTU_900
TGGGGAATATTGGACAATGGGCGCAAGCCTGATCCAGCCATACCGCGTGGGTGAAGAAGGCCTTCGGGTTGTAAAGCCCTTTTGTTGGGAAAGAAAAGCAGCCAGTTAATACCTGGTTGTTCTGACGGTACCCAAAGAATAAGCACCGGCTAACTTCGTGCCAGCAGCCGCGGTAATACGAAGGGTGCAAGCGTTACTCGGAATTACTGGGCGTAAAGCGTGCGTAGGTGGTTGTTTAAGTCTGTTGTGAAAGCCCTGGGCTCAACCTGGGAATTGCAGTGGATACTGGGCGACTAGAGTGTGGTAGAGGGTAGTGGAATTCCTGGTGTAGCAGTGAAATGCGTAGAGATCAGGAGGAACATCCATGGCGAAGGCAGCTACCTGGACCAACACTGACACTGAGGCACGAAAGCGTGGGGAGCAAACAGG
>OTU_901
TGGGGAATATTGGACAATGGGCGCAAGCCTGATCCAGCAACGCCGCGTGGAGGACGAAGGTCTTCGGATCGTAAACTCCTGTCAGACGGGACGAAGGGACCGGGGTGAATAATCCCGGTTCTTGACGGTACTGTCAGAGGAAGCCCCGGCTAACTCCGTGCCAGCAGCCGCGGTAATACGGAGGGGGCGAGCGTTATTCGGAATTATTGGGCGTAAAGGGCGCGTAGGCGGCCTTTCAAGTCAAAGGTGAAATCCCTCGGCTCAACTGAGGAACTGCCTTTGAAACTGTGAGGCTTGAGTCCGGGAGGGGGTAGCGGAATTCCCAGTGTAGCGGTGAAATGCGTAGATATTGGGAGGAACACCAGTGGCGAAGGCGGCTACCTGGACCGGAACTGACGCTGATGCGCGAAAGCGTGGGTAGCAAACAGG
>OTU_902
TGGGGAATATTGGACAATGGGGGCAACCCTGATCCAGCAATGCCGCGTGTGTGAAGAAGGCCTTCGGGTTGTAAAGCACTTTTATCGGGAAAGAAACACTGTCGGCTAATACCCGGCGGGACTGACGGTACCCGATGAATAAGCACCGGCTAACTCCGTGCCAGCAGCCGCGGTAATACGGAGGGTGCAAGCGTTAATCGGAATTACTGGGCGTAAAGCGTGCGTAGGTGGTTCGTTAAGTCCGTTGTGAAAGTTCCGAGCTCAACTTGGGAATTGCAGTGGATACTGGCGAGCTGGAGTGCGGTAGAGGAAGGTGGAATTCCCGGTGTAGCGGTGAAATGCGTAGAGATCGGGAGGAACACCAGTGGCGAAGGCGGCCTTCTGGACCAGCACTGACACTCAAGCACGAAAGCGTGGGGAGCAAACAGG
>OTU_903
TGGGGAATATTGGACAATGGGGGAAACCCTGATCCAGCGATGCCGCGTGTGTGAAGAAGGCCTGCGGGTTGTAAAGCACTTTCGATGGGGAGGAGAGGTACGGTGTTAACAGCACGGTACTGAGACGTTACCCATATAAGAAGCACCGGCTAACTCCGTGCCAGCAGCCGCGGTAATACGGAGGGTGCAAGCGTTAATCGGAATGACTGGGCGTAAAGGGTGTGTAGGCGGTTTAATAAGTTAAGTGTGAAAGACCCGGGCTTAACCTGGGGTAGTCATTTAAGACTGTTAGACTTGAGTATAGGAGAGGGTAGTGGAATTTCCGGTGTAGCGGTGAAATGCGTAGAGATCGGAAGGAACACCAGTGGCGAAGGCGGCTACCTGGCCTAATACTGACGCTGAGACACGAAAGCATGGGGAGCAAACAGG
>OTU_904
TGGGGAATATTGGACAATGGGCGAAAGCCTGATCCAGCCATGCCGCGTGTGTGAAGAAGGTCTTCGGATTGTAAAGCACTTTAAGTTGGGAGGAAGGGCAGTAAGTTAATACCTTGCTGTTTTGACGTTACCAACAGAATAAGCACCGGCTAACTTCGTGCCAGCAGCCGCGGTAATACGAAGGGTGCAAGCGTTAATCGGAATTACTGGGCGTAAAGCGCGCGTAGGTGGTTCAGCAAGTTGGAGGTGAAATCCCCGGGCTCAACCTGGGAACTGCCTCCAAAACTACTGAGCTAGAGTACGGTAGAGGGTAGTGGAATTTCCTGTGTAGCGGTGAAATGCGTAGATATAGGAAGGAACACCAGTGGCGAAGGCGACTACCTGGACTGATACTGACACTGAGGTGCGAAAGCGTGGGGAGCAAACAGG
>OTU_905
TGGGGAATATTGGACAATGGGGGCAACCCTGATCCAGCAATGCCGCGTGTGTGAAGAAGGCCTTCGGGTTGTAAAGCACTTTTATCGGGAACGAAACATTGTCGGCCAATACCCGGCAAGACTGACGGTACCCGAGGAATAAGCACCGGCTAACTCCGTGCCAGCAGCCGCGGTAATACGGAGGGTGCAAGCGTTAATCGGAATTACTGGGCGTAAAGCGTACGTAGGCGGTTCGTTAAGTCTGTTGTGAAAGCCCCGGGCTCAACCTGGGAATGGCAATGGATACTGGCGAGCTAGAGTGTGTCAGAGGAAGGTGGAATTCCCGGTGTAGCGGTGAAATGCGTAGAGATCGGGAGGAACATCAGTGGCGAAGGCGGCCTTCTGGGGCAACACTGACGCTGAGGTACGAAAGCGTGGGGAGCAAACAGG
>OTU_906
TCGAGAATCTTTCGCAATGGGCGCAAGCCTGACGAAGCGACGCCGTGTGAGCGAAGAAGGCCTTCGGGTTGTAAAGCTCTTTCGCCAGGGAACAAGAGAGGTAGGATAATACCCTGCTAATTTGATGGTACTTGGTAAAGAAGCACCGGCTAACTCCGTGCCAGCAGCTGCGGTAATACGGAGGGTGCAAGCATTGATCGGAATTACTGGGCGTAAAGGGCGCGTAGGCGGTTATGAAAGTCAGATGTGAAATTCCAGGGCTCAACCCTGGAGCTGCATTTGAAACTTCATAGCTAGAGTGTAGTTAGGGTAAACGGAATTCCACGTGTAGCGGTGAAATGCGTAGATATGTGGAAGAACACCGGTGGTGAAGACGGTTTACTGGGCTATAACTGACGCTGAGGCGCGAAAGCATGGGGAGCAAACAGG
>OTU_907
TCGAGAATCTTTCGCAATGGGCGCAAGCCTGACGAAGCGACGCCGTGTGAACGAAGAAGGCCTTCGGGTTGTAAAGTTCTTTCGCCAGGGAACAAGAGATATAGGATAATACCCTATAAATTTGATGGTACTTGGTAAAGAAGCACCGGCTAACTCCGTGCCAGCAGCTGCGGTAATACGGAGGGTGCAAGCATTGATCGGAATTACTGGGCGTAAAGGGCGCGTAGGCGGCAATGAAAGTCAGATGTGAAATTCCAGGGCTCAACCCTGGAGCTGCATTTGAAACTTCATAGCTAGAGTTCAGTTAGGGTAAACGGAATTCCACGTGTAGCGGTGAAATGCGTAGATATGTGGAAGAACACCGGTGGTGAAAACGGTTTACTGGGCTGATACTGACGCTGAGGCGCGAAAGCATGGGGAGCAAACAGG
>OTU_908
TGGGGAATCTTCCGCAATGGACGAAAGTCTGACGGAGCAACGCCGCGTGAGTGATGAAGGATTTCGGTCTGTAAAGCTCTGTTGTTTATGACGAACGTGCAGTGTGTGAACAATGCATTGCAATGACGGTAGTAAACGAGGAAGCCACGGCTAACTACGTGCCAGCAGCCGCGGTAATACGTAGGTGGCGAGCGTTGTCCGGAATTATTGGGCGTAAAGAGCATGTAGGCGGCTTAATAAGTCGAGCGTGAAAATGCGGGGCTCAACCCCGTATGGCGCTGGAAACTGTTAGGCTTGAGTGCAGGAGAGGAAAGGGGAATTCCCAGTGTAGCGGTGAAATGCGTAGATATTGGGAGGAACACCAGTGGCGAAGGCGCCTTTCTGGACTGTGTCTGACGCTGAGATGCGAAAGCCAGGGTAGCGAACGGG
>OTU_909
TGGGGAATATTGGACAATGGGGGCAACCCTGATCCAGCGATGCCGCGTCGAGGAAGAAGGCCTTTGGGTTGTAAACTCGTGTCGTTAGGGAAAAAGGTGCGTCAGTGAATAACTGGCGTATTTGATTGTACCTAAGGAGGAAGCACCGGCTAACCTCGTGCCAGCAGCCGCGGTAATACGAGGGGTGCAAGCGTTGTTCGGAATCACTGGGCGTAAAGCGTGTCTAGGCGGGTCGTTAAGTTCATTGTGAAAGCCCCTGGCTCAACCAGGGATGTGCAGTGGATACTGGCGATCTTGAGTGATGGAGAGATGAGCGGAATTCCGGGTGTAGCAGTGAAATGCGTAGAGATCCGGAGGAACATCAGAGGCGAAGGCGGCTCATTGGCCATCAACTGACGCTGAAGCACGAAAGCGTGGGTAGCAAACAGG
>OTU_910
TCGAGAATCTTTCGCAATGGGCGCAAGCCTGACGAAGCGACGCCGTGTGAGTGAAGAAGGCCTTCGGGTTGTAAAGCTCTTTCGCTAGGGAACAAGAGAGACAGGATAATACCCTGTTAATTTGATGGTACTTGGTAAAGAAGCACCGGCTAACTCCGTGCCAGCAGCTGCGGTAATACGGAGGGTGCAAGCATTGATCGGAATTACTGGGCGTAAAGGGCGCGTAGGCGGTTGGATAAGTTAGATGTGAAATTCCGGGGCTCAACCCCGGAGCTGCATTTAAAACTATCAAACTAGAGTACAATTAGGGTAAACGGAATTCCACGTGTAGCGGTGAAATGCGTAGATATGTGGAAGAACACCGGTGGTGAAGACGGTTTACTGGGTTGTAACTGACGCTGAGGCGCGAAAGCTAGGGGAGCAAACAGG
>OTU_911
TGGGGAATTTTGGACAATGGGCGAAAGCCTGATCCAGCAATGCCGCGTGCAGGAAGAATGCCTTCGGGTTGTAAACTGCTTTTGTACGGAACGAAAGGGTCTCTTTTAATACAAGGGGCTTATGACGGTACCGTAAGAATAAGCACCGGCTAACTACGTGCCAGCAGCCGCGGTAATACGTAGGGTGCGAGCGTTAATCGGAATTACTGGGCGTAAAGCGTGCGCAGGCGGTTTTGTAAGACAGCTGTGAAATCCCCGGGCTTAACCTGGGAATTGCGGCTGTGACTGCAAGGCTAGAGTGTGGCAGAGGGAGATGGAATTCCGCGTGTAGCAGTGAAATGCGTAGATATGCGGAGGAACACCGATGGCGAAGGCAGTCTCCTGGGCCTGCACTGACGCTCATGCACGAAAGCGTGGGGAGCAAACAGG
>OTU_912
TGGGGAATTTTGGACAATGGGGGCAACCCTGATCCAGCCATGCCGCGTGTGTGAAGAAGGCCTTCGGGTTGTAAAGCACTTTCGGCCGGAACGAAATCGCGCGATCTAATAAGTCGCGTGGATGACGGTACCGGAAGAAGAAGCACCGGCTAACTACGTGCCAGCAGCCGCGGTAATACGTAGGGTGCGAGCGTTAATCGGAATTACTGGGCGTAAAGTGTGCGCAGGTGGCCGCGCATGTCGAGTGTGAAATCCCCGGGCTTAACTTGGGAATTGCGCTCGAAACTACGTGGCTCGAGTGTGGCAGAGGAAGGTGGAATTCCACGTGTAGCGGTGAAATGCGTAGAGATGTGGAGGAACACCGATGGCGAAGGCAGCCTTCTGGGCCAACACTGACGCTCATGCACGAAAGCGTGGGGAGCAAACAGG
>OTU_913
TGGGGAATTTTGGACAATGGGGGCAACCCTGATCCAGCCATACCGCGTGAGTGAAGAAGGCCTTCGGGTTGTAAAGCTCTTTCGTCTGGGAAGAAGGCGCTTAGATGAATAGTCTAAGTGGATGACGGTACTGGAAGAAGAAGCACCGGCTAACTACGTGCCAGCAGCCGCGGTAATACGTAGGGTGCGAGCGTTAATCGGAATTACTGGGCGTAAAGCGTGCGCAGGCGGCGCATTAAGACAGGTGTGAAATTCCCGGGCTTAACCTGGGCAGTGCGCTTGTGACTGATGCGCTGGAGTGTAGCAGAGGGAGGTGGAATTCCACGTGTAGCAGTGAAATGCGTAGAGATGTGGAGGAACATCGATGGCGAAGGCAGCCTCCTGGGTTGGCACTGACGCTCATGCACGAAAGCGTGGGGAGCAAACAGG
>OTU_914
TAGGGAATCATCCGCAATGGGGGAAACCCTGACGGTGCAACGCCGCGTGAGCGAAGAAGGTTTTCGGATCGTAAAGCTCTGTTGTGGAGGAAGAACGTCCAGCGTAGGAAATGGCGTTGGAGTGACGGTACTTCACGAGGAAGCCCCGGCTAACTACGTGCCAGCAGCCGCGGTAATACGTAGGGGGCAAGCGTTGTCCGGAATGATTGGGCGTAAAGGGCACGCAGGCGGCCGCAATAGTCTGATGTGAAAGGTCCCGGCTCAACCGGGGAAGTGCATTGGAAACTGTGCGGCTTGAGTCCAGGAGAGGAGAGTGGAATTCCACGTGTAGCGGTGAAATGCGTAGATATGTGGAGGAACACCAGTGGCGAAGGCGGCTCTCTGGCCTGAGACTGACGCTGAGGTGCGAAAGCGTGGGGAGCGAACAGG
>OTU_915
TCGAGAATCATTCGCAATGGGCGAAAGCCTGACGATGCGACGCCGTGTGAACGATGAAGGCCTTCGGGTTGTAAAGTTCTTTCGCTTGGGAACAAGAAAATTGAGTTAATACCTCAGTTTTTTGAGCGTACCAGGTAAAGAAGCACCGGCTAACTCCGTGCCAGCAGCTGCGGTAATACGGAGGGTGCAAGCATTAATCGGATTTATTGGGTGTAAAGAGCGCGTAGGCGGGTAAGAAAGTCGGGTGTGAAATTTCGAGGCTCAACCTCGAAGCTGCACTCGAAACTTCTTGTCTTGAGGATAGGCGGAGAAAGTGGAATTCCACGTGTAGCGGTGAAATGCGTAGATACGTGGAAGAACACCTGTGGCGAAAGCGGCTTTCTAGCTTATTCCTGACGCTGAGGCGCGAGAGCAAGGGGAGCAAACAGG
>OTU_916
[truncated: 930,118 more chars]
