# Supplementary material for: The impact of genetic modified Ma bamboo on soil microbiome
Source: Front Microbiol. 2022 Nov 1;13:1025786. doi: 10.3389/fmicb.2022.1025786 (PMC9664077; doi:10.3389/fmicb.2022.1025786)
Supplement: Supplementary file 2 [file Data_Sheet_2.fasta]

>OTU_1
AAGTCGTAACAAGGTTTCCGTAGGTGAACCTGCGGAAGGATCATTATCGATTTGTGTGTTTACACTTTGAAATGTTTACGCTTTGTCATGTAAAAGTGGCGAAGCGTTTGACACTGTCATGCGCTTGGCGTGCTCCGAGTGTCGACCGGTTGGCAGGGCCAGTTGGGGGCTTGAGCCAGCTAGCGTCGGCGTACGCGCCAAGCGAATTCTCTTCCACTGTGAGGTACCTAGATGCACTCGTCCGCCGCTGTCGCTGTCGTTTCACTGCAGTGGCACATGGACGGGGCGCAAGTGCCAGACTCGTGTGCTCAGTTTCGCGAGTCGAGAGCGCAAGGTTCAAAGAGTTGGGCTCGAGCCGACTGTTGCTCATCCTTCAGTCGGCTGGCGTTGGTCAGTTCATCTGGCCTATCGCTCCCATCATGAGACCGGCCGCCTCACACTTCTCTCTTTTCTATTGAATCTTATAATTATATTGAAACTTGATATAACGGGAATGAAATACTACTCTAGGCGGTGGATCACTCGGCTCGT
>OTU_2
AAGTCGTAACAAGGTTTCCGTAGGTGAACCTGCGGAAGGATCATTATCGATTTGTGTGTTTACACTTTGAAATGTTACGCGACGTCATGTAAAAGTGGCGAAGCGAAACGTTTGACACTGTCATGCGCATGGCGTGCTCCGAGTGTCGACCGGTTGGCAGGGCCAGTTGGGGGCTTGAGCCAGCTAGCGTCGGCGTACGCGCCAGGCGAATTCTCTTCCACTGTGAGGTACCTAGATGCACTCGTCCGCTGCTGTCGTTTCACTGCAGTGGCACATGGACGGGGCGCAAGTGCCAGACTCGTGTGCAGTTTCGCGAGTCGAGAGCGCAAGGTTCAAAGAGTTGGGCTCGAGCCGACTGTTGCTCATCCTTCAGTCGGCTGGCGTTGGTCAGTTCACCTGGCCTATCGCTCCCATCATGAGACCGGCCGCCTCACACTTCTCTCTTTTCTATTGAATCTTATAATTACATTGAAACTTGATATAACGGGAATGAAATACTACTCTAGGCGGTGGATCACTCGGCTCGT
>OTU_3
AAGTCGTAACAAGGTTTCCGTAGGTGAACCTGCGGAAGGATCATTACCGAACTTAATAAAACCTCAAAACACTGCCTAAGCTTTGCTATGATATGCATGCTGGTGGTTGTTGGCGAGTGAGACTCCGCTTTGGCTCTCGTATGTTATTATTGTGAGAGCTAGTGGAACTTGCTCGGTGTGTAACCATTGCTGTTACATGCGCAACCCAAAGTGCCATACGTTATAGTAATCTATACACGGCTGGTGGTTATTTGTGAGATACGTAAGTCTTGTAATTGTGATGGTGGTCGTGGTCTGAAAGCCAAAGTACCTTAAAGATTTTCATTCGCCATCATATTGCATATGCATGTGTATCTTGCTATAGCCAGTAAACCAGTAAAGTTGTTGTATTACTAAGTGTGGTACTGCTGTACTTCTCGTAAAGAGGAGTCAAGCAAAAATGTTATGATACAAGTAATCATCAAAAAATATATAGTAATAAAAAATCAACCTCGAGTGGTGGATCACTCGGCTCGT
>OTU_4
AAGTCGTAACAAGGTTTCCGTAGGTGAACCTGCGGAAGGATCATTACCGAACTTAAAAAATCCTCAAAACACTGCCTAAGCTTTGCTATGATATGCATGCTGGTAGTTGTTGGCGAGTAAGAATCCGCTTTGGCTCTCGTATGTTATTATTGTGAAAGCTAGTGGAACTTGCTCGGTGTGTAACCATTGATGTTACATGCACAACTTAAAGTGCCATACGTTGTAGTAATCTATACACGGCTGGTGGTTATTTGTGAGATACGTAAGTCTTGTAATTGTGATGGTGGTCGTGGTGTGAAAACCAAAGTACCTCAAAGATTTTCATTCGCCATCATATTGCATATGTATGTGTATCTTACTGTAGCTAGTAAACCAGTAAAGTTGTTGTATTATTGTGTGGTACTGCTGTACTTCTCGTAAAGAGAAGTCAAGCAAAACTGTTATGATACGAGTTATCATCaaaaaataaatagtaaaaaaaaTCAACCTCGAGTGGTGGATCACTCGGCTCGT
>OTU_5
AAGTCGTAACAAGGTTTCCGTAGGTGAACCTGCGGAAGGATCATTACCGAACTTaaaaaaaaCCTCATAACACTGCCTAAGCTTTGCTATGATATGCATGCTGGTAGTTGTTGGCGAGTAAGAATCCGCTTTGGCTCTCGTATGTTATTATTGTGAGAGCTAGTGGAACTTGCTCGGTGTGTAACCATTGTTGTTACATGCGCCCTCAAGTGCCATACGTTATAGTAATCTATACACGGCTGGTGGTTATTTGTGAGATACGTAAGTCTTGTAATTGTGATGGTGGTCGTGGTGTGAAAACCAAAGTACCTCAAAGATTTTCATTCGCCATCATATTGCATATGTATGTGTATCTTACTGTAACTAATAGTAACCAGTAAAGTTGTTGTATTACTGTGTGGTACTGCTGTACTTTTTGTAAAGAGAAGTCAAGCAAAAATGTTATGATACAAGTTATCATCAAAAAATAAATAGTAAAAAATCAACCTCGAGTGGTGGATCACTCGGCTCGT
>OTU_6
AAGTCGTAACAAGGTTTCCGTAGGTGAACCTGCGGAAGGATCATTACCGAACTTAAAAAAACCTCAAAACACTGCCTAAGCTTTGCTATGATATGCATGCTGGTAGATGTTGGCGAGTAAGAATCCGCTTTGGTTCTCGTATGTTTATATTGTGAGAGCTAGTGGAACTTGCTCGGTGTGTAACCATTGTTGTTACATGCGCCCTCAAGTGCCATACGTTATAGTAATCTATACACGGCTGGTGGTTATTTGTGAGATACGTAAGTCTTGTAATTGTGATGGTGGTCGAGGTGTGAAAACCAAAGTGCCTCAAAGATTTTCATTCGCCATCATATTGCATATGTATGTGTATCTTACTGTAACCAGTAAACCAGTAAAGTTGTTGTATTACTGTGTGGTACTGCTGTACTTCTCGTAAAGAGAAGTCAAGCAAAAATGTTATGATACAAGTTATCATTaaaaaataaatagtaaaaaaaTCAACCTCGAGTGGTGGATCACTCGGCTCGT
>OTU_7
AAGTCGTAACAAGGTTTCCGTAGGTGAACCTGCGGAAGGATCATCAACAAGAAATTATTATGtatatataataatatatatatgaagttgttatattatagtagctctattataatataacaatatttatatgtatatatatatatatattataCCAATGTGAATTGGGATAATGTTAAAGGGatatgcgatatttattatattattataataatatgtatattcgtaaatatattatctcttagatatatatattatatatatatatatatatatatgttattattattatattattattatgctatggtttttttatatataacatattatatgtatgtatatgtgtgtgagaatcatataaaatgataatattattgtatataataatataatatattattatttatatttatatatatataAACACTTTATATGTAGAGTCGGATAAAAAAATACAAATTTAAAAACAACTTTTAACAATGGATCTCTTGGCTCTT
>OTU_8
AAGTCGTAACAAGGTTTCCGTAGGTGAACCTGCGGAAGGATCATTACTGATTACTACTCTGAATTTCCGATATCGACCGACTGGCGAAAGCCGGACGGCTTGACATCTACTCGACGCCCGACTTGCTCTGCGAGCCGACCGGGCGGCGCGGCCAGGTGGGGTCCGCAGCCGCTCGACCATCGGCCTACTCGTCAGGCGGCTATACTCATCACCGTGAGGTACCTAAGCGCGGCGCTGCTGTCAATATATGCATGCAGTGGCGACGCGCAAGTGCCAGACTCGCTCACTTCGAGTCGAGAGCGCAAGGTTCAAAGGGCCGGGCTCGAGCCGGTCGGCGTTCCTTCGTCGGCTGGCTGGCGCTGCTGCTTAACGGCGGCAGAGCTCCCATCATGAGACTGGTCGCCTCACACTTCTCTTTCTTGAATCGCACTTGATTTCCTAAACCGATTGAATAACGGGAATGCTAATACTACTCTAGGCGGTGGATCACTCGGCTCGT
>OTU_9
AAAGTCGTAACAAGGTTTCCGTAGGTGAACCTGCGGAAGGATCATTAACACAATGTTTTCACTCATTTAATTACCATGGGATCACGATACACCTTTCAGCAATGCGTTTAATCAACCGCTTAGAGATCATGGCCTTTCAGGTTTCTACAGCGTGTAATTTCTCTACCATAATACCTGTGGGATGAATTCAATCGATTTCATCACCCTTGACTCTGGGTGACTCGGTGCTTCTGCTTTCAAGTATAGAAGCGTAAAGAGTCATTGTGCCAGTTGATGAGCTACAGCATTTGCGGAGGTTTGATATCAGCTCAAGCCATAGCTGAGACCTTTTCTTTTTTACCATGAATTTTATTTACGTTTCTAATAAGCGCTTTTCCGAAAGGAGAGCTCTTATCATTTGCTATGTCTTTTGGATCGCGTTTCGATGCGCTCTAAAGTCAAAAACGAATGAAAAACACAACTCTTAACAGCGGATATCTCGGTTCTC
>OTU_10
AAAAGTCGTAACAAGGTCTCCGTAGGTGAACCTGCGGAGGGATCATTAACACGAACAATCCCGATTACATATATATAGAAATATACGTATGTATGAAGGGGCGTTAACCCTATCAACCAACGCGCACTCGAGACCGTAACTGGACTCATACTCCCCTATATATGGACAATATACCAAAGGTTCGATCTATCCCAAAGGCTATGTACATCATACATATGTGATGGTATCATATATACTCTATATGATACGTATAATGTATATAGCTGGATTGAACTTGTTGTATATATATAGGACCAATTTTTATTTCCACATCACAGGGGATACCATACCAACCCTTTTAACCCTAAACTATAACCATAGACTGATATGTATATATGAGTACTTAACCGTCTCTGTATATACAACATGTACAATACATTTATTTGTATGTATATGGATAACCTAAACTAATAGTACAACTCTTAGCGATGGATATCTAGGTTTCC
>OTU_11
AAGTCGTAACAAGGTTTCCGTAGGTGAACCTGCGGAAGGATCATTAACACGTATCCAACGTTAAAACCCCTGTGAACCTTACACCACGACAGCTATTCCGCATGGGGCCGGTAACTCATTGACAGCCCGGTATTGATTCGGTTCCCCCCGTCTAGCTGTTCGTTCCCCTTTATCTCCAGGTTTTCCCTCGAGGAAATGTACCTTGCAGGTGATGTGGTCGCTTAACTGCCACTAATACACCTTTTGTGCAGGGTAGTAGCTTGCGTCATCACGGCGTGAGTAGACTGGAGATCTGGACGCCGCCCTGGTATATCCGGGGTGGGGTAACGTCCCCTCCTGTATTGAACCCAACTAAACGGCGCACTCCTCGAGGTGTTGTTAGCTCAACGTGGTTGGAAAGGGTCAAGTGGCCCCAACTGGCCCCTCGGGTTTAAGAGTTTAAACTACTGTACAACTGTTAGCAATGGATATCTAGGTTCCC
>OTU_12
AAAGTCGTAACAAGGTTTCCGTAGGTGAACCTGCGGAAGGATCATTAACACGTAATAATCCACGTACCACTAGTAAACTAAACTGTGAACTAATTCAGAGTTTCGATAACCCAGCAATATGAGATTTCACAAACGATAGAACGCTGTATGCACTCCTTTGACAAAAGGCGTTGTTGCAGTGTTGTCTCGCTGGATAGAAGCTCTACACCGTTTCAAACCTTTTCATAAAAAGGTCTGTGAGACAGTCAAAGAAGGCACTGACTTAAACTGGGCCTTACGAAGATTCGGTTTGACAAAACCTAATCTTGCAGTTTGCTATCGTTTTGTATCAAATTGTTGTTCTTTTAACTAATTGAACCCAATTTGTCTGAAACTGAGTGTCTTATCGGAAACGATACAGACTTCTCATCCGTTTGATTTTCACAAAAATCAAATCGATAAACTATTATACAACTCTTAGCAACGGATATCTTGGTTCTC
>OTU_13
AAAAGTCGTAACAAGGTTTCCGTAGGTGAACCTGCGGAAGGATCATTAACAAATATTGCATAGAATTTGCTACAAATTCTTGTAATAATTTGTAAATCAAAACAAAAACGTTGAACCTGGATTCAGTCCAATGATTTAGAGAGTTAAAGACATGGGCGAGGTTCCTCGCAGTGTTCACTGGGCAAAGTGATGAGATGACAGGACACCCTTTATACAAGGACTGCTTCCTCTCACCAGTGATACTGCATTAGGCCTGGACCCGAAGGGCCTTGATCATCTGCATAGTTACCATTCAAGGAAACTTGGTGGAGAACGTGCATCGACGGTCTAAGGTGCTTTCTAAATCGGCGGCATTTCGAAACTCATCACATAACAACTACTACCATTTGTTAAAGTTGTGTGACCTCGAAAGAGGCATACAAAAACGAAATTATTACAACTCTTAGCAATGGATATCTTGGTTCCC
>OTU_14
AAAAGTCGTAACAAGGTTTTCGTAGGTGAACCTGCGTAAGGATCATTAACGTGAAATCTATATTCACATTGAACGTAATTCAAAGTCCTAGTTGTCTGTCGTTGTGCAGCAATAGGCGGCATTGCTCTTCAATGGGCAATGTGACGGTACACAATAAAGTAGGCAATTGTAGTGGGTTGCTGAAGTACCTGGAACCGGTTATCTGGGGTGCCCGTTTGCTTCGCTGTTGATATACAGCGAGGGTAGAACTGATATGAGATTAATGAGAATATATCGTTTATATATATAATCAATAATCTCTGACCGGGGTTCTATGGGCCGTAAGGTATCTTGTTTTACACTGGCAAGATCGCCCCAAATAGATGTCTGTTCATATATAAATCAAATGTTCAAGTAACtaaatatgaaaaataaaaaattaataaaaCACTCTGAGCGGTGGATCACTCGGCTCGC
>OTU_15
AAGTCGTAACAAGGTTTCCGTAGGTGAACCTGCGGAAGGATCATTATCGAAATTGAAAGCAATTTCAAGATACCCCGGTTAGAAACAATCGTCGAGAGTACTCTACCGGGCGAGCGGGTGAAACCGTCTCGTTCAGGACTCGGCGCGGTCGACTCGATCGAGAGTCGGTCGTTACGCAACACCCAGCAGTGTGTGGAGACGTGCGGACGCCATAAGCGGGTACCTTTCGAAGCCGGCCTATTGGGCGAGGTTTAAAGAATCGTCGTCGGTCGCCCGCGCGCGTCTTCGCTACGCTGCAAAACAAACCACTAAGTTATTTGTTATCTGTTGCCTGGCCTGCGCCGTCGAAGCGTCTGGTCGGTCGTTGCCTCGATCGAACGGGTGCGTAGGCGTTACGGTCGTGAAGAAACTAATAAAGAGATAACTCTTGGCGGTGGATCACTCGGCTCGT
>OTU_16
AAGTCGTAACAAGGTTTTCGTAGGTGAACCTGCGTAAGGATCATTAACGTGAAACATATCACACTTCAACAGCACAAGTCCCGTCGACTGTTTCAACACAGCGATTGGCGGCGGATTGCCTCTCGGGGCGATTCGCGACGATGTCACCTATCAGTCAGAGAGCTTCCAGTTGCTGCAGCCGTGGTGGGTTGCAAGCGGCCGGTTGTTCGCTACCATGACTGACCAAGCGTGATACCTGCAACAAGGCTTATTGGGGTGCCCTTCTCTTGTCGCTCGTCGACGAGACTGACGTCCACCAGCCTGGGATGTCGGGGGCCGCAAGGACTTTGTCAACACTAACATTGTCGCCCCAACTGAATGTTTCTCCTCAATACAATCATTTACTTGAATTTCTGCTTGAAAAAATATAAATCTGTTTAATCACTCTGAGCGGTGGATCACTCGGCTCGC
>OTU_17
AAGTCGTAACAAGGTTTCCGTAGGTGAACCTGCGGAAGGATCATTAAAGAAATTTAATAATTTTGAAAATGGAttttcttttttttgttttGGCAAGAGCATGAGAGCTTTTACTGGGCAAGAAGACAAGAGATGGAGAGTCCAGCCGGGCCTGCGCTTAAGTGCGCGGTCTTGCTAGGCTTGTAAGTTTCTTTCTTGCTATTCCAAACGGTGAGAGATTTCTGTGCTTTTGTTATAGGACAATTAAAACCGTTTCAATACAACACACTGTGGAGTTTTCATATCTTTGCAACTTTTTCTTTGGGCATTCGAGCAATCGGGGCCCAGAGGTTAACAAACACAAACAATTTTATCTATTCATTAAATTTTTGTCAAAAACAAGAATTTTCGTAACTGGAAATTTTAAAATATTAAAAACTTTCAACAACGGATCTCTTGGTTCTC
>OTU_18
AAGTCGTAACAAGGTTTCCGTAGGTGAACCTGCGGAAGGATCATTATCGATGTTCAAGGCTTAACGCTTTGGAAAATCGAAACATCTCGGTTCAGGTTGAGGCGCTTGCGTCTCTCCAGGCTGAGCTTTGTGGGGCTTGCCCGTCTGCAGGCCCCGTTCCACGCTGTGTTGCTGGCTCGATGGCTGTCAAGGCTGTCGACGTTGGCCGGCGGCCTGGGAAGTTGGGTGCGGTGCTCTGTTGACAGGAGATCGTTCCTTCTCGGATCGATCTCGCGAGGAGATGACCAACCGCTAAAAGATCTTTCGCCCTCTTCTCGGGTTTCTCGGAGCTCTCCCAGTTTGGGATCTCTAACCGTAAGCCTTTTGATCTTTGCCTGTGATGGCAGCAACCTTTAAGGTTaaaaaaaaCCACACTATGCAGTGGATCACTTGGCTCGG
>OTU_19
AAGTCGTAACAAGGTATCCGTAGGTGAACCTGCGGATGGATCATTAACACTTATCCAAGTACCTACTAGTAAAACTTTTTACGGTCACCAAAAACTTCCAAGACCGGATTCATGTGGAAACCAAACAGAAGGAAGGGGGGCTTGTCTCCTCTCCGTTCCACCCGGTAGAAGTTGCGTCGAAAATTTTTTGAAGCAATTCAAAAAAGAAGTAGACCTTTCCAGACTGAGAATCGAAATCAGTCCCGACAAACCGGACGAACCCCGTTGCTGCGGGGCCCCGGCGAGGCGCAGTTTAGCTTCTGTTTTGTAATATCAAACCCTTTTAACGAATTATAACCAATTTGACTGATAAGAGGTTTGCGCTGAAAGGCGTTCAAATCGAAAATTACATCGCGTAATTTATTTATACAACTGTTAGCAATGGATATCTCGGTTCTC
>OTU_20
AAGTCGTAACAAGGTTTCCGTAGGTGAACCTGCGGAAGGATCATTACCGAAAACAACTTTATAGTTGAACACATTTAGTCTAATCGCCGAGAGTTCTCGGCCGGCGGACGTGTGAAAGCGTTTCGCTCGGCGCTCGGCGCGGCGGCGGTCCTCGCCGTCGATACGCAAGTCACGCGGCTAGTGGGGACGTGCGGACGCCATAAGCGGGTACCTTTCGAAGCCGGCCTTCTAGGTGAGGTTTAATGAACCTACGTAGGTCGCCCGCGCGCGTCTTCGCTACGCTGCATTTACACACACTAAGTTATACTGAGATTTGATGTCTGGCCATCGTCCGCCGTCCGCTGTCAATCGATGCCTTCGGTCGACTCGGGCGGCGGTTACGATAACGGTCTTATGTTAATGAAATTATAACTCTTGGCGGTGGATCACTCGGCTCGT
>OTU_21
AAAGTCGTAACAAGGTTTTCGTAGGTGAACCTGCGTAAGGATCATTAACGTTTAAAACTATCGTTGTTTAAATCAATTGTTCAAGTCCTCGACGACTGCCTTTGTGCAGCGTCAGGCGGTGGAGCTGCTTTAAACGGCGGCTTCACGACGATGCTGACAACGTTCGCTGCCAACTGTGGTGGGTTGGTCGTATTGGAATGTTGGAAACATCTGGAACTTTGGCATTATGGGGTGCTCGATTAGCCTGCTTGCAGGACAAACGTCGTTATGCCTCGATGTTTGCGGGCCGAAAGAACTTTGTCAACACTAACATTGTTGCCCCAACTTTAATTTTGTTTGTCGTTTAATAAATTTCAATAAAAATTAACTTGTGAAATTGCAACATTAAAAACTTGAATAATCACTCTGAGCGGTGGATCACTCGGCTCGC
>OTU_22
AAGTCGTAACAAGGTTTCCGTAGGTGAACCTGCGGAAGGATCATTACAACGTCCAAAAAACGTATATACACTGCGTGAATTTGTTAAATTCCCTTGGGTCTAGTTAGAGAGGACGGCAATGTGTTTGGTTTGAGTGTGTATTCGATGGGAATGCTTCGGCATTCCACACTCAATCAATGTTGGGCCACCTCGTTAGACACAAGCGTATGACAACCGCATCGAAGGTTGTTTCTATTCGTACCCTTATTAACCCTTTGTAACTTTAGAACTGAAACCAAAACCATGCACTACACGTGGCTGGCAGTATTCGCTCGACTCGTTTCGATGGCTTCGGTCTCACGAGCAGCAGCTGTCCACTCCACTGTGCGTGTGTTTACAAATATCTTACGTAATTAAGAACAACTCTTAACAACGGATATCTTGGTTCTC
>OTU_23
AAGTCGTAACAAGGTTTCCGTAGGTGAACCTGCGGAAGGATCATTACAACGTCCAAAAAACGTATATACACTGTGTGAACTTTGTTTATCCCTTGGGTCTAGTTAGAGAGGACGGCAATGTGTTTGGTTTGAGTTTATTTCGATGAGGGTTGCTCGCAACTCTGAACTCAAATCAATGTTGGGCCACCTCGTTAGACACAAGCGTATGACAACCGCATCGAAGGTTGTTTCTATTCGTACCCTTATTAACCCTTTGTAACTTTAGAACTGAAACCAAAACCATGCACTACACGTGGCTGGCAGTATTCGCTCGACTCGTTTCGATGGCTTCGGTCTCACGAGCAGCAGCTGTCCACTCCACTGTGCGTGTGTTTACAACATATCTTACGTAATTAAGAACAACTCTTAACAACGGATATCTTGGTTCTC
>OTU_24
AAGTCGTAACAAGGTTTTCGTAGGTGAACCTGCGTAAGGATCATTAACGTTTAAAACTATCGTTGTTTAAATCAATTGTTCAAGTCCTCGACGACTGCCTTTGTGCAGCGTCAGGCGGTGGAGCTGCTTTACACGGCGGCTTCACGACGATGCTGACAACGTTCGCTGCCAACTGTGGTGGGTTGGTCGTATTGGAATGTTGGAAACATCTGGAACTTTGGCATTATGGGGTGCTCGATTAGCCTGCTTGCAGGACAAACGTCGTTATGCCTCGATGTTTGCGGGCCGAAAGGGCTTTGTCAACACTAACATTGCCGCCCCAATCTCAGTTTTGTTTGTTCCAACGTACAAATATCAAAATTAAATGTTCATGCCTTGAAAATAAAAACTTGAATAATCACTCTGAGCGGTGGATCACTCGGCTCGC
>OTU_25
AAGTCGTAACAAGGTTTCCGTAGGTGAACCTGCGGAAGGATCATTATCGATTTATCGATTTATATCGATTAATCAAAAACTCTCGGTTCTGCTGGGGAACTTGTTCTCCTAAGGCTGAGCTTTGTGGGCTGTGCCTGTCTGTGCAGCTCGTTCCACGCTGTGTTGCTATGGTTTTCCGCTGTTCAGGCAGTTAACCATGGCCGGCGGCCTGGGAGGTGGGTGCGGTGCTCCGTTGACCGAACAAGCTCTCGAGTTTGTTGCGAGGAGATGACCAACCGCTAAAAGATCTTCGCCCTCTCCCGGGTTAACCGGAGCTCTCCCAGTTTGGGATCTCTAACCGTATGCCTTTTGATCTTATGCCACTTGTGGGCAGAAACCGTAAAAGGTTGAAAAAACCACACTATGCAGTGGATCACTTGGCTCGG
>OTU_26
AAAAGTCGTAACAAGGTTTCCGTAGGTGAACCTGCGGAAGGATCATTAATACGCTTTTGTTTGTAACAAAACAAAACGTTTTAAACTCCAAAAGAAATAGTGGAAATATAACTTCCGGATGCGAATGTTGGGGAACTGAGTAAAATCGGTTCTTTGAAAAAGGGACTTCAAGCAATTGACACTTCAGAGTAGAGCAGTGAGGTGAAATACTCTTTAATGAGTGTTTGGTTCTGAAAAATATTTGTATCCGGTTATCTTAATCTGTTCTACAAACTCCAAAATATCAAACAATAAACCCCATGTACAACAACTTGAACTAAACATTTTTTTGTTGTGTGTTCTTGCACACTTGTTGTGTGAGAAGATACTACAAAGAAAAAACCTGAACTTAAGAACAACTCTTAACAACGGATATCTTGGTTCTC
>OTU_27
AAGTCGTAACAAGGTTTCCGTAGGTGAACCTGCGGAAGGATCATTATCGATTTATCGATTTATATCGATTAATCAAAAAACTCTCGGTTCTGCTGGAGAGAAATCTCCTAAGGCTGAGCTTTGTGGGCTGTGCCTGTCTGTGCAGCTCGTTCCACGCTGTGTTGCTATGGTTTTCCGCTGTTCAGGCAGTTAACCATGGCCGGCGGCCTGGGAGGTGGGTGCGGTGCTCCGTTGACCGAACAAGTTATTTAATTTGTTGCGAGGAGATGACCAACCGCTAAAAGATCTTCGCCCTCTCCCGGGTTAACCGGAGCTCTCCCAGTTTGGGATCTCTAACCGTATGCCTTTTGATCTTATGCCACTTGTGGGCAGAAACCGTAAAAGGTTGAAAAAACCACACTATGCAGTGGATCACTTGGCTCGG
>OTU_28
AAGTCGTAACAAGGTTTCCGTAGGTGAACCTGCGGAAGGATCATCACCAAAAATTTTAATTGGGTGTTTGGGACTAACTTTCCTTCCTTATAAGGAGGGGGGTTTGTTAGTATCCTTCACTCTACCAATTTGTGAACCAATGAAAAGATGTTGTGTGAATGGGGAGTGTTGAGTATGTATGAGAGGGGAAGGGGGAGAGTACAGGCGAAAGGATGACAGTGTTTGAGGGTATTGTAATATACCCACGACATAGCCACCAATCACCTTACCCCACCAACCCCACCCACTTACTCTCCTCCCCATTGTTTCCACACTCACTATAATAAACTCGACAAATTTCAAATATTATATTTGCAAAAACACATCCATCTGATTGGATGAAATAATAAAATACAACTTGCAGCGATGGATCTCTTGGCTCTG
>OTU_29
AAGTCGTAACAAGGTTTCCGTAGGTGAACCTGCGGAAGGATCATGTAAACGTTCTTTTGAAACTTTAAAAAAAGGGGGAGGAGGAGGGAAGGGGTAAGTGGGAGTCGAGCAATCGCTTGCTTCTGCtttcttttttccttttttcctctttttttttCAACCCAACGCGAACTGGATTTTTGTAGCAGAACAGTGGTGGTGGTTGGTGTGTGATTCGTATGTATGTACGTACGTACGATCACATGTCACTCAACGCTCTCTGTCTTGCGCCTTTTTTATTACAAAACCCCTTTTTTCTAACATTTTATTGTTAATACGAATTGACTGGTTTTTTTCGGAAAAGAAAAATAACCACTCAATGATCAATTTATCAAATGCAAAAGAGATAAAGAACAACTCTTAGCAACGGATATCTTGGTTCCC
>OTU_30
AAGTCGTAACAAGGTTTCCGTAGGTGAACCTGCGGAAGGATCATTAATACTCTTTTGTTTGTAACAAAACAAAACGTTTTAAACTCCAAAAGAAATAGTGGAAATATAACTTCCGGATGCGAATGTTGGGAACTGAGTAAAATCGGTTCTTTGAAAAAGGGACTTCAAGCAATTGACACTTCAGAGTAGAGCAGTGAGGTGAAATTCTCTTTATTGAGAGAGTTTGGTTCTGAAAAACATTTGTATCCGGTTATCTTAATCTGTTCTACAAACTCCAAAATATCAAACAATAAACCCCATGTACAACAACTTGAACTAAACATTTTTTTGTTATCGGCTTGCACTTGTGTGAGAAGATACTACAAAGAAAAAACCTGAACTTAAGAACAACTCTTAACAACGGATATCTTGGTTCTC
>OTU_31
AAGTCGTAACAAGGTTTCCGTAGGTGAACCTGCGGAAGGATCATTAAAGAAATTTAATAATTTTGAAAATGGAtttttttttgttttGGCAAGAGCATGAGAGCTTTTACTGGGCAAGAAGACAAGAGATGGAGAGTCCAGCCGGGCCTGCGCTTAAGTGCGCGGTCTTGCTATTCCAAACGGTGAGAGATTTCTGTGCTTTTGTTATAGGACAATTAAAACCGTTTCAATACAACACACTGTGGAGTTTTCATATCTTTGCAACTTTTTCTTTGGGCATTCGAGCAATCGGGGCCCAGAGGTAACAAACACAAACAATTTTATCTATTCATTAAATTTTTGTCAAAAACAAGAATTTTCGTAACTGGAAATTTTAAAATATTAAAAACTTTCAACAACGGATCTCTTGGTTCTC
>OTU_32
AAGTCGTAACAAGGTTTTCGTAGGTGAACCTGCGTAAGGATCATTAACGTGAAATCATTTTCATGCTTTTCAAAGTTGACAAGTCCTAGTTGACTGCCTCTGTGCAGCGATAGGCGGCGTTGAGCAATCGACGTGACGGTACAACCGTTTATGTTGTACCTGGAACCGGTTTCCCTGCTGGGGTGCTCGTTTGCTTCGGGTAGAGCTGTTAGGAGCTGGCACTGTGAGCGTATCGTTTATATATTCTCGCGTGTAGCTCTGATCGGGGTTCTACGAGCCGTTAAGGAGCCGTATCTATATGGTACGGACGCCCCAGCTGATGTTTGTTCATTATTTTAGCTTGTAAAGTGCCTGACTTTGACAAATGTTAAAAAATTATTAATACACTCTGAGCGGTGGATCACTCGGCTCGC
>OTU_33
AAGTCGTAACAAGGTTTCCGTAGGTGAACCTGCGGAAGGATCATTAATACGCTTTTGTTTGTAACAAAACAAAACGTTTTAAACTCCAAAAGAAATAGTGGAAATATAACTTCCGGATGCGAATGTTGGGAACTGAGTAAAATCGGTTCTTTGAAAAAGGGACTTCAAGTAATTGACACTTCAGAGTAGAGCAGTGAGGTGAAATTCTCTTTAATGAGAGTTTGGTTCTGAAAAACATTTGTATCCGGTTATCATAATCTGTTCTACAAACTCCAAAATATCAAACAATAAACCCCATGTACAACAACTTGAACTAAACATTTTTTTGTTATTCTTCTTGCACTTGTGTGAGGAGCTACAAAGAAAAAACCTGAACTTAAGAACAACTCTTAACAACGGATATCTTGGTTCTC
>OTU_34
AAAGTCGTAACAAGGTTTCCGTAGGTGAACCTGCGGAAGGATCATTAACACGTTTTTTTAAACCAAAACGTACTAAAACTCTGTGAACGAGATTTCCgaatattaatctcaactaataatattattttaatattaatatttcggtattaatattattaataatattattaggattatattTGGGTAACATAAATCTCACTATTTTTATTCCAATATCACCAACCCCTAAAACTACTTAATACTATATGGTGAAATACCCATGTTTGTATTCTGTATGTTTGTAACTAAACTTTTTCTTCATTTCATGCCTAAAAAACATGAAAGCAAAAGGATAGTATTATCTTCGGATATACTTTATCTTTTTATGAACCAAAACTGTTGTACAACTCTTAGCAACGGATATCTTGGTTCCC
>OTU_35
AAGTCGTAACAAGGTTTCCGTAGGTGAACCTGCGGAAGGATCATTAATACGCTTTTGTTTGTAACAAAACAAAACGTTTTAAACTCCAAAAGAAATAGTGGAAATATAACTTCCGGATGCGAATGTTGGGAACTGAGTAAAATCGGTTCTTTGGAAAGGGACTTCAAGCAATTGACACTTCAGAGTAGAGCAGTGAGGTGAAATTCTCTTTAATGAGAGTTTGGTTCTGAAAAACATTTGTATCCGGTTATCTTAATCTGTTCTACAAGTTCTATCAAACAATAAACCCCATGTACAACAACTTGAACTAAACATTTTTTTGTTATCTACTTGCACACTTGTTGTGTGAGAAGCTACAAAGAAAAAACCTGAACTTAAGAACAACTCTTAACAACGGATATCTTGGTTCTC
>OTU_36
AAAGTCGTAACAAGGTTTCCGTAGGTGAACCTGCGGAAGGATCATTATTGATTTGAAACAAACAATAAACACAAAAACTTTCGGGTTATTGTGTGAAAATACGTGCCGTTTGGTGCGTAATACCGCACATAGTTATGTGCAAACTGTTGAACGCATTGTTTCTTATTAATTCATTTAATAAGAAATGGAAGCACTTTGATAGAGTATATTTTGGGTACTTACTTAATTGAGTATAAACGACAAATCCGTCGTGACATTCGCCCAAAACTAAAATATTAAATCATTGTGTTTAAAACCCTCTGTCGTAGCCGGTATACTGTAATGGGATATTGGTTTACGCTTTATGTGTAACAAAATAAATTTGTAACAAAATTTATATTTAACCCTAAGCGGGGGATCACTTGGCTTGT
>OTU_37
AAGTCGTAACAAGGTTTCCGTAGGTGAACCTGCGGAAGGATCATTAATACGCTCTTGTTTGTAACAAAACAAAACGTTTTAAACTCCAAAAGAAATAGTGGGAACATAACTTCCGGATGCGAATGTTTGGGAACTGAGTAAAATCGGTTCTTTGAAAAAGGGACTTCAAGCAATTGACACTTCAGAGTAGAGCAGTGAGGTGAAATACTCTTTAATGAGAGTTTGGTTCTGAAAAACATTTGTATCCGGTTATCTTAATCTGTTCTACAAATTCTATCAAACAATAAACCCCATGTACAACAACTTGAACTAAACATTTTTTTGTTATTCTTCTTGCACTTGTGTGAGGAGCTACAAAGAAAAAACCTGAACTTAAGAACAACTCTTAACAACGGATATCTTGGTTCTC
>OTU_38
AAGTCGTAACAAGGTTTCCGTAGGTGAACCTGCGGAAGGATCATTATTACGTATCCACGTATCAAACCAAATCGTGAACTGTTTCCCATCTATTGAGGACTTTCTGCGAGTGTTCGTGTTCTAAATGGCACGGTGGAGACTTGGGCTAGCAAATGGCTTTCGAGCTTTTGTTGGCACTTGTCGAAAAGAAGGCACTCGGTCCTGAAGGGTCAACTTAAAACATTGATCTTTCAGCTCATTGGATGTGGTTATTTCTCTTCTTGCCACTGTGCTTAACACACAATTAACCCCTTGTAAAAAATTGAACTAAACTTTACGGAGGTGTAGAAGAGCGCAAGCTTTTTGAAACTCTGGAAAAACCGAAACTTAAGAACAACTCTTAACAACGGATATCTTGGTTCTC
>OTU_39
AAAGTCGTAACAAGGTTTCCGTAGGTGAACCTGCGGAAGGATCATTAATACGCTTTTGTTTGTAACAAAACAAAACGTTTTAAACCCCAAAATTGAAATAGTGGAAACATAACTTCCGGATGCGAATGTTGGGGAACCTGAGTAAAATCGGTTCTTTGAAAAAGGGACTTCAAGCAATTGACACTTCAGAGTAGAGCAGTGAGGTGAAACTCGAAAGAGTTTGGTTCTGAAAAACATTTGTATCCGGTTATCAAATCTGTTCTAACAAAATATCAAACAATAAACCCCATGTTCAACAACTTGAACTAAACATTTTTTTGTTTGTCTGCTTCGCAGCAGATGTGCAAAGAAAAAACCTGAACTTAAGAACAACTCTTAACAACGGATATCTTGGTTCTC
>OTU_41
ACTGCATCAATGCCGTGAAAGAAGAAGACCGCCCCCTGGTTGCTTCCTCCACGCTTTATGTATCATTGGAACCCTGCGCGCATTTTGGAAAAACGCCGCCTTGCGCTGATCTGATCATCGCACAGGAGATACCGGAGGTAGTGATCGGCTGCCGCGACCCATTCCACGAAGTAAATGGAAGAGGCATCGAGAAGTTGAAACAGGCAGGAATAAAAGTGACCAGTGGCGTGCTGGAGCAGGAATGTATGCGGCTCAACCGCCGCTTCTTTACGTTTCACACACAGCAACGTCCTTATATAATTCTCAAATGGGCGCAAACAGCCGACGGCAGAATGAGTTCGGGCAACGGCGAACGTTTGCTGATCTCGAATGAATACAGTAACCGGCTGGT
>OTU_42
AAGTCGTAACAAGGTTTCCGTAGGTGAACCTGCGGAAGGATCATTAACACGTCCACACGTATCAACCCTCGCGAATCTGTTTCCGTCGGTCCTGACGACTTGGAGTTGATGAATGCTGTCACGGTTGGAGAAGGAAGAGCAGTAGAGGTGCGGCCTCGCTTGCTTTTTCTTCTACAGCGATCATCACTATAACTCTTTGTTGTTACTCTACTGGACCGTTTACCTTTCATGCTCCACCGTCATGTACCTTAATTTTTAACCCCTTGTACTTATTGTACTGAACTTCTTTTTTCGTGTTCTTTCGCTTGAGTGTTGATGCACTCTTGCCGATTGAATCGAAAATATACGAAACAAAGAACAACTCTTAGCAACGGATATCTTGGTTTCC
>OTU_43
AAGTCGTAACAAGGTTTCCGTAGGTGAACCTGCGGAAGGATCATTATCACGTTATCCACGTATAAACCATTCGTGAACCGTTTCAAACCTCCCAGCCAAAGCGAATGACAACATTTGAATGATCGAATGCGCATTCACTTCGGTATCTGATAGATGAAAGTACTCTTTACGTGCTTTTCGCTGTTAGGTACTCTTGAAATTAAGAGCTCTACTGACAAATGTGCATACGCTTTTGCTTGGTTGTAATTCCTAGCAAATAAACCATTGAAACTCAATTTAAAATTAATGAAATTGAACTAAACTTCTTATTTCATACGCTTTCGGGCGATGAGATAAAATTCATTACGAAACATAAGAACAACTCTTAGCAACGGATATCTTGGTTCTC
>OTU_44
AAAGTCGTAACAAGGTTTCCGTAGGTGAACCTGCGGAAGGATCATTATTGATTTTGAAACAAACAAATAAAACATAAACTTTTAGTTTTTGTTTTAAATAAAGTACGTGCTGTTTAGTGCGTATAATTTAGCACACAGTTGTGTGCAACACTGTTGAACGCATTGTTTCTTATTGTATAATAAGAAATGGAAGCACTTGATATGATATATTTTGGGTACTTACTTAATAAAAAGTATAAACGACGAACATGTCGGGATATTCGCCCAAAAAAATATTAAATCATTGTGTTTACAACCCTCTGTCGTGGCTATATGCTACGCTTTATGTTAACAATAAATTTGTAAAAAAATTTATATTCAACCCTAAGCGGGGGATCACTTGGTTTGT
>OTU_45
AAGTCGTAACAAGGTTTCCGTAGGTGAACCTGCGGAAGGATCATTAACACGAATACCCCTTTCTATAAACCCCTCTTACTCGCTCGGAGCCCGTAAAACCGGCTTCGAGTGGTGAACTTGAAGGCTTTCTTTCGGTTGGCGGGTTCGCAAGAGCTCGCTTTCCGACCCTGGCTAAGATAGATAGATGCTATCAGGGAGCGGGAGGCCGGTCGGCAGTGCTGTTTCAGGTGCGCTGTTGGCTAAATTAGCATTTGTCTAACCAACTCAATTAACCCCAATCAATACCCGTTGACAGAAACATTACATTTCTTTCGTCCTCGCGGGCGGCTGAAATACAATACAAAAAACCCTAAACAACTTTTAGCAATGGATGTCTAGGTTCTC
>OTU_46
AAGTCGTAACAAGGTTTCCGTAGGTGAACCTGCGGAAGGATCATTAATACGTATCCACGTATCAACCGAATCGTGAACTCTGTTTTCCGCCTTGCGATGAGAGTATTTGCGGTCAGTTAACCCTTTTCTTTCTGGGAGGGGGTTTTGATGATGTGCAACTGACCGGTCCTAGTTTGAGTGAGAATTCTCCGAAAGGGGGATTGTTACTCAGATTAGCTCATCACAAGTGTGGCTCAAAATCTTGACACGTCATCATTTTTTAACTTTTAACCCATGTACAACATTCTGAACTGAAAAACGTTTCTTTGCGCACTTCAAACCTGTGCAAAGTACAAAAATCCGAAATTATGAAACAACTCTTAACAACGGATATCTTGGTTCTC
>OTU_47
AAGTCGTAACAAGGTTTCCGTAGGTGAACCTGCGGAAGGATCATTAACACGTCCACACGTATCAACCCTCGCGAATCTGTTTCTGTCGGTCCTGACGACTTGGAGTTGATGAATGCTGTCACGGTTGGAGAAAGAGAGCAGTAGAGGTGCGGCCTCGCTTGTTTTCTTTCTACAGCGATCATCACTATAACTCTTTGTTGTTACTCTACTGGACCGTTTACCTTTCATGCTCCACCGTCATGTACCTTTTTTTAACCCCTTGTACTTATTGTACTGAACTTCTTTTCGTGTTCTTTCGCTTAGTGTTGATGCACTCTTGCGATTGAATCGAAAATATACGAAACAAAGAACAACTCTTAGCAACGGATATCTTGGTTTCC
>OTU_48
AAGTCGTAACAAGGTTTCCGTAGGTGAACCTGCGGAAGGATCATTAACACGTCCACACGTATCAACCCTCGCGAATCTGTTTCCGTCGGTCCTGACGACTTGGAGTTGATGAATGCTGTCACGGTTGGAGAAGGGGCATTAGAGGTGCGGCCTCGCTTGCTCTCTTCTACAGCGATCATCACTATAACTCTTTGTTGTTACTCTACTGGACCGTTTACCTTTCATGCTCCACCGTCATGTACCTTATTTTTAACCCCTTGTACTTATTGTACCGAACTTCTTTTCGTGTTCTTTCGCTTAGTGTTGGTGCACTCTTGCGATTGAATCGAAAATATACGAAACAAAGAACAACTCTTAGCAACGGATATCTTGGTTTCC
>OTU_49
AAGTCGTAACAAGGTTTCCGTAGGTGAACCTGCGGAAGGATCATTAACACTTTTATTCATATACACCCTGTCGCACCCTGGCCTAGCGCGCTTAGTCGTGGCGGCCGGATACCGGATGAGGAGTAATGACCCTCACTGAACTGTGACTGTATGGGAGATTGACGAACTGGGCAGATTGGTTCGTCTTTGTTCTACTTCGGTAGAGACTCCTGTCTGAGCGCAGTAACAGCATCTGCCTGCTGGCCCCTTTTTATTTAACTTGTCTATCTTACTGATTTGGGCTTTAGATTGAGAGGAGTCATCCTTTCTCTGAGTCCTGATGGAGAAATCCATTCAAAAACAAAACACAACTCTTAACAGCGGATATCTCGGTTCTC
>OTU_50
AAAGTCGTAACAAGGTTTCCGTAGGTGAACCTGCGGAAGGATCATTAACAAAATCCCAAAAAAACATGTTGAACTGTCTGCAATCTGGAAAATGCGGATAAAACTAGAGGGGAAAATTCTTCCACGATTATTCTTTATAATCATGGATGACTTGTTATTACCTTTAAGTGATATCCCGTTGAAAAGTTGCTTGCTTCCCTATAAATGTACGGAATCTCTGTAATAGATTAGAGTATAGAGGTACCCCTTCTATATAATCTCTATTAGAAGAGACAATTCCTCATTATAGGGAAGATTTATAAAACATTTACATAGACTAGATTCTAACATTTTAATATCTAACAACTTTTAACAATGGATCTCTTGGCTCTT
>OTU_51
AAAAGTCGTAACAAGGTTTCCGTAGGTGAACCTGCGGAAGGATCATTAACACATCCTTTTCATTTATCTACCTTGTCGCACCGGAGAGCCTTTATAAGAGAAGTTCGGAGAGGCAATGGTTTGAACCTCTCTCTTTAATGAGAGAGGTTGGTCTTCTGAATAGAATCCACACTCGTTGTGAGATCCATCTTCTACTTGTATTGGTATACAGTCTCTACCATGACTGGCCCTTTTTTAATTAACCTCTTGAATTTCAATGTGAGTTGGCTTGGATCGAGAAAGACCTCCTAGGTCTGCCTCTCTAGGCTTTTGATGGAGAAATCCATTAATAAAATAAAACACAACTCTTAACAGCGGATATCTCGGTTCTC
>OTU_52
AAAGTCGTAACAAGGTTTCCGTAGGTGAACCTGCGGAAGGATCATTACCAAATCCAAAAAAACCTTTTATCAACACCCAAATGTGAACTAAGAGTGGTCTGTTCCCTTGGACATCCcaaaacaagaaaaaagaaaaaaaggaagggggggaaaagaaaaaaaagaaaTGAactctgttctttttcttctttgttttttcctctctctctcttctcccatttctttttctGTCTTGGTCCAAGGGAACTGAATTTTATTATTTTTACAAACCCCTTTTCAACCATTTCTCCATGTATGATGCTGAAAGCAAAACAAAATTAAAAACCATGAGACAACTTTTAACGGTGGATCTCTTGGCTCGT
>OTU_53
AAGTCGTAACAAGGTCTCCGTAGGTGAACCTGCGGAGGGATCATTAACACGTATCCACGTACCACTAGTAAGCCCTTTTATGGTTAACTAAAGGCTTCTGTGATCCAGCCCTACGAGATTTCACAAACAGTAGGACGGCTCCTTTCGAGGGGTCGTCGTCTCGCTGGTAGAAGCCCGTCGTGAATGGACACTAAACGTTCCCGGGGTGGGCAACCCCCTGCAGTTTGCTACTGTTTTGTACTCCTGTTGTACCTTTAACCATTTGTAACCTTCTGTCTGAAACATGAAGCACTTCCGAAAGGAATCTGCTTCACAATGCGTAAACTATTTACAACTCTTAGCAACGGATATCTTGGTTCTC
>OTU_54
AAGTCGTAACAAGGTTTCCGTAGGTGAACCTGCGGAAGGATCATTTCCGAACAAAACTCTTACAAACCAATCTTGTGGAATGTTCTGGGttttttttttACTCTAGGAGGTAGGGCTTAGTTGCGGCAATAGTGGCAGCCAGCGTTTGTACCAGTGGGTACCTCTGTGCGGCAGCCCGCCTATTATACGCAATGCTCGACGCTCTACTTTTCTCCTAGAGGCCATGATGAACTACCTTCGGGTTGATAGTATCTTTTATTTCACTTTTCTCGTGTGTTGTGCTCTCGCGGCATGACACGCAGAAATCAAAACAAAAAAATAATGATACGACAACTTTTAACGGTGGATCTCTTGGCTCGT
>OTU_55
AAGTCGTAACAAGGTTTCCGTAGGTGAACCTGCGGAAGGATCATTAACACGTTTTATTAAACCAAAACGTACTAAAACTCTGTGAACGAGATTTCCAATAGATCTTATGAACTATTGGGTCCATAAATCTCACCATTTTTTTCAATATCACCAACCCCTAAAACTACCTaatatatatatatgtatatcgctttacggcgatatattatatgtattttgtatGTTTGTAACTAAAttttttttCATTTCATGCCTAAAAAACATGGAAGCAAAAAGATGGTATTATCTTCGGATATATCTTATCTTTTTATGAACCAAAACTGTTGTACAACTCTTAGCAACGGATATCTTGGTTCCC
>OTU_56
AAAGTCGTAACAAGGTTTCCGTAGGTGAACCTGCGGAAGGATCATTAAACGTATCCACGTATAACCCAATGTGAACTGTTTTTGAAACAAATCTGCAAATGGTGCGCGCTTGAGATCAGCGTGAGTGCACAGGTGAACCATTCCAAACTCTGGCGAGCTTCGGTTTGCTGGGGGTTCAGAGCTCTGTTGATCGATGTCACGTATTGCGGGTTTCCTTTGAATCCTGTGATGTTTAAAATTATTTACTCTTTGTAAACACTTGTTGAACACTTGTGAAATGCTTCATTCATTTCACGTAAAAATAAATAAAAATGAAACTTAAGCACAACTCTTAACAACGGATATCTAGGCTCTC
>OTU_57
AAAGTCGTAACAAGGTTTCCGTAGGTGAACCTGCGGAAGGATCATTAACACGTTTCAAACGTATCAACCAAACCGCGAACTTTGACGTTGAGGCATTGTTATCTTCATGGGAGTGGGTTCGTCCCTTCCTAAGTCGATAGCCTTGCCACCGAACATGTTAGGGGATTAGTGCTGCGTGTGGAGTGGGTCCGTCCCTTCCCTCACAGTACTGTCCTTTAGCACTTGTTCACATTAACCCAAACCCTTTTTGTTGTTATTATTTTCTGCTTAAAGGACGTGGCGTTCATCGCTATTGTCTCTTTATTGCAAACTTGTACAACTCTTAGCAACGGATGTCTTGGTTTCC
>OTU_58
AAAGTCGTAACAAGGTTTCCGTAGGTGAACCTGCGGAAGGATCATTAACGAATTGTAAGGTCTTGTGCTGTCGCTGGCTCTCTCTGGGAGCATGTGCACGCCTGGTCCAAACTCTTCATTTCAACCCCCTGTGCACTTTTTGTGAATCGTGGATGGATAACTCTCGAGGTAACACTCGGTTGTGAGGATTGTGCTTAAAAAGCATCTCTCCTCTACATCCACTTCCGCGGTTCACGTCTTTTCTACACACTACTATTTAAACTTAGAATGCTTAACAGTTGGGACTTTAGTGACCCTTCTTAAATTTAATACAACTTTCAACAACGGATCTCTTGGCTCTC
>OTU_59
AAAAGTCGTAACAAGGTTTCTGTAGGTGAACCTGCAGAAGGATCATTAGTGAAGATTTGGGCAGGCCATACGGACGCCACAAAGTGTCCCTGGCCGCCTACACCCACTATACATCCACAAACCCGTGTGCACTGTCCTTGGAAAGGGCATTTGGAGAGAAAAAGGAAGAGAAGCGAGAACAGTGCGATCCGTCGCGTTGGGCGTTGATCTCTGACTTGGTCTCTCTGAGGCCCTTTCCTCGCTACAAACTCGAATGGTTAGTATGAACGTGGAACTTGGTTGGACCGTCACTGGCCAACAAACTATACACAACTTTCGACAACGGATCTCTTGGTTCTC
>OTU_60
AAGTCGTAACAAGGTATCTGTAGGTGAACCTGCAGATGGATCATTAGTTATGTTGCTCTTGTGCGTTGCCGCCAGGCAGCGGCAGCTTGTCTGCCGAAGCTCTGGTGTGCACTTGGCACAATTGATTCCACTGTGTCAGATTGGGTGTGGAAACGCATCCGTCCTCTGTATCAAACCGTATTTGATTATTTATATTTCAACCACACTATAACGAACATACAATGTATGCATACTGTGTAATGGGCCTCCGTGAACAGTCTCCGACTGTCCACTACTGCTCTCTGCACAATATTCAACCAAAGAAACAACGACCGTGGACAACGGATATCTTGGTTCTC
>OTU_61
AAGTCGTAACAAGGTTTCTGTAGGTGAACCTGCAGAAGGATCATTAGTGAAGATTCAAGGGCCAGCCATACAGACGTACAATAAGTGTGTCTCTGGCGGCTCGCATCCACTATACATCCATAAACCCGTGTGCACTGTTCTAAGGAGTAAGAAAGAAGAAGGGGAGGGGAGAGAGAGTGCATGTGCTTTGCATATAActctctctcactctccactctctttctctctcCGGTTAATTACAAACTCGTATGGATTTGTATGAACGTGAGATATATCGTTGGACCGTCACTGGCCAACAAATATAACACAACTTTCGACAACGGATCTCTTGGTTCTC
>OTU_62
AAAAGTCGTAACAAGGTTTCCGTAGGTGAACCTGCGGAAGGATCATTTCTGTTCTTGGTTTAAGAATGAATGGGCTTTATCGCTCAGTTGTTCTTTAAATCATTAACTGCGATAGTGTGGTTTCAATGAATTGAAAAGGGGGTATTGGGATCTTTCAGGTTCTTAAACGAACTTGAGAAGCCTGATATCCTCTCTTCATGATTCTTTTTAAATTAAAAACGATGTATCCTATTGTACTATACAAGTATGTGTATCTTGCGTCTTTCGAGAACAAGGTGCATATGCAAACTATATAATGACATACAACTGTCAACGGTGGATCTCTTGGCTCGT
>OTU_63
AAAGTCGTAACAAGGTTTCCGTAGGTGAACCTGCGGAAGGATCATTAACACGTATCCACGTATCAACCCCTCTGTGAAAACCTAGAAACAAGCAAGGATTGGTCTTAGTGCGTTGCCGTCATGGGTCCTAATGATGGCCGGGTTTTCGAACCCGGAGGGCTCGGCTTCGTGTGTTTGACGACTGATTCGACACTTTTCCATTGTTGGCCTTTTTTTACTTTAACCCCTTTGTACTTTTTGTACTGAACCATTCTTCGATGCTCTCTCCTGAGAGTGACGAAAGATATTACGAAACTTAAGAACAACTCTTAGCAACGGATATCTTGGTTCCC
>OTU_64
AAAAGTCGTAACAAGGTTTCCGTAGGTGAACCTGCGGAAGGATCATTAACACGTATCCACGTATCAACCCCTCTGTGAAAACCTAGAAACAGCAAGGTATGGTCTTAGTGCGTTGTTCGTTATGGGTCCTAATGATGGCCAAGCTTGCTTGGAGGGCTCGAGCAGCGTGTGTTTGACGACCAGCCGATACTTTTCCATTGTTGGCCTTTTTTTATCATTTAACCCCTTGTACTCTTTTGTACTGAACCATTCTTCGATGCTCTCTCCACGAGAGTGACGAACGATATTACGAAACTTAAGAACAACTCTTAGCAACGGATATCTTGGTTCCC
>OTU_65
AAAGTCGTAACAAGGTTTCCGTAGGTGAACCTGCGGAAGGATCATTAACACGTATCCACGTATCAACCCCTCTGTGAACAACTAGAAGCAGCAAGGTTTGGTCTTAGTGCGTTGTCCGCGTAGTCCTAATGATGGCTGGTCTTCGGACCAGAGGGCTGGGCAGCGTGTGTTTGACGATCAACCGACACTTTACCATTGTTGGCCTTTTCCAACTTTTAACCCCTTTGTACTCTTTTGTACTGAACCATTCTTCGATGCTCTATTTACTTAGAGTGACGAAAGATATTACGAAACTTAAGAACAACTCTTAGCAACGGATATCTTGGTTCCC
>OTU_66
AAAGTCGTAACAAGGTTTCCGTAGGTGAACCTGCGGAAGGATCATTAACACGTTATCCACGTATCAACCAAACCGTGAACTTGAATTCAAGTATGTCAGTTACGCTGTCGAGAGGGAGTGAGGAAGGGATTCTTCACTTTGCTTTCCCCAGTGCTTAACTGCATAGTTGTTACCAATTACCAAATCACCCCTGATGTCTTTTTCTCTTCTGCAAAGTTGAGAGAAAAACATTGGTTTTCTCTATATTTCTTACTTGAAGCCAAGGCCATTTCGGCTTTGATCTTCTAACACAAACTCTGTACAACTCTTAGCAACGGATATCTTGGTTTCC
>OTU_67
AAGTCGTAACAAGGTTTCCGTAGGTGAACCTGCGGAAGGATCATTAACACGTATCCAACGTAATAACCCGAGAACTTACCAAGGTTGCCGTTTTCGAGTAAAGCTTTGACGCACTCCTGATCAGAGAGTGTTGAGGCCTCAGCTCCCAATTTTATTGGTGTGGCCATTGAATTTGGCTTCCTTGGTTTTTACTTCACTGATGACAACCTTTCGAGGAAGTTGTCTTTGGAGTTAACTGAAACCCCTTTTTTTCTAACTAAAAGCCGTCTCTTTGCAGACCGCTTTTAACCGAATGCTGTACAACTCTTAGCAACGGATATCTTGGTTCTG
>OTU_68
AAGTCGTAACAAGGTTTCCGTAGGTGAACCTGCGGAAGGATCATTAACGAATATCTATGGCGTTGGTTGTAGCTGGCTCCTAGGAGCATTGTGCACACCCGTCATTTATATCATCTTTCCACCTGTGAACCATGTGTAGATCTGGATCCCTCTCGCTTTCCTGCAAAGCGGATGCAAGGATTGCTGCGCCCCTTCAAAGGTCAGCTCTCTTTGAATTTCCAGGTCTATGTTTTTTACATACCCCAGTTGCATGATGCAGAATGAAGTCAATGGGCTTTTCAAGCCTATAAAACACTTATACAACTTTCAGCAACGGATCTCTTGGCTCTC
>OTU_69
AAAGTCGTAACAAGGTTTCCGTAGGTGAACCTGCGGAAGGATCATTATTGTATTCACCTGCGATGCTGTTGCTGGCTCCTTGTGGGCATGTGCACGCTTCGTAAGTAAATTTCAACCACCTGTGAACCTTTTGTAGTCTTGGGTGACGCTAAATATCGAAGGAAACTTTGGATTTGAATGCTGTGGGCCTGTAACAAGGTCGGCTTCATTCTACAGCAGAGCCCGGGTACTATGCTTTATACACCCCATTGTATGTCAAAGAATGTAATTCAAGGGCTTTAATGCCTTTAAATTTAATACAACTTTCAGCAACGGATCTCTTGGCTCTC
>OTU_70
AAGTCGTAACAAGGTTTCCGTAGGTGAACCTGCGGAAGGATCATTAACACGTATCCACGTATCAACCCCTCTGTGAAAACTTAGAAACAGCAAGGTATGGTCTTAGTGCGTTGTTCGTTATGGGTCCTAATGATGGCCAAGCTTGCTTGGAGGGCTCGAGCAGCGTGTGTTTGACGACCAGCCGATACTTTTCCATTGTTGGCCTTTTTACCATTCTTAACCCCTTGTACTCTTTTGTACTGAACCATTCTTCGATGCTCTCTCACGAGAGTGACGGACGATATTACGAAACTTAAGAACAACTCTTAGCAACGGATATCTTGGTTCCC
>OTU_71
AAGTCGTAACAAGGTTTCCGTAGGTGAACCTGCGGAAGGATCATTGCCACACACGATCCAAGATCGACACTTTTTGTGAATTGTGAATGTTATTATATATTTTGAATAATTGGATACTGCTGTTTATAGTCTGATAGAATGATTCGTCGTTCTTGAAATATTTACAAGCATTTCTCTAATTTTCTTCAAAATATTACTTTTTAAACACCTTGATAACCATATAAAAATGAACTTTACATTGGAACAAAAATTAGAATCAGTTGTCTTCAATTGATTTGAAAATATTATAATGTAAAACAACTTTTAACAACGGATATCTTGGTTCTT
>OTU_72
AAAGTCGTAACAAGGTTTCCGTAGGTGAACCTGCGGAAGGATCATTAACACGTATCCACGTATCAACCCCTCTGAGAAATCTATTTCGAAAGGTTTGGTCTTAGTGTGTTGTTCGCATGGGTCCTAATGATGGAGTCTCTTCGGAGGCTAGGGCTCGAACAGCATGTGCTTGACGATCAACCGCCACTTTCCCATCGTTGGCCTCCTTTTTAATAACCCCTTGTACTCTTTTGTACTGAACCAATTCTTCTGACGCTTCTTATGAAGTGACGGAAAGATATTACGAAACTTAAGAACAACTCTTAGCAACGGATATCTTGGTTCCC
>OTU_73
AAGTCGAACAAGGTTTCCGTAGGTGAACCTGCGGAAACACGTCCACACGTATCAACCCTCGCGAATCTGTTTCTGTCGGTCCTGACGACTTGGAGTTGATGAACGCTGTGACGGTTGGAGAAGGGTGCGGCCTCGCTTGCTTCTTCTACAGCGATCATCACTATGACACTTTGTTGTTACTCCACTGGACCGTTTTCCTTCATGCTCCACCGTCATGTACTTATTGTACTGAACTTCTTTTCGTGTTCTTTCGCTTAGTGCTGATGTTGAATCGAAACTTCCCGAGACAAAGAACAACTCTTAGCAACGGGTATCTTGGTTTCC
>OTU_74
CGCTTTTCCGGTCGCGCTTTTTCGATGAAGACCACCAAGGCGCCGAGGGCTATGCCGCGCTCGGCTTCACGACCACCGGGCGCCGCCCAGGGCGCCGGCGTCTCCTGCAAGGCGGTCTCGATGATCGGCAAAAATGGATCGATGAACACGCCATCGATCGGCCCGCTCTGCCAACGGCGATTGCGCCAGTCGACGATGCCCTGATCTTGGAGCCGATTCAGCACCGGCCGCAGGGCATCGATGGCCGCCTCGCCATAGCGCTCGGCGATCGGTGCCGGATCGCAAAACCGATCGCCGACCAGGTCGGTGATGATGTCCAACGCC
>OTU_75
AAGTCGTAACAAGGTTTCCGTAGGTGAACCTGCGGAAGGATCATTAACACGTTTCAAACGTATCAACCAAACCGCGAACTCTGACGTTAGTAACCTCTCTCAGTTTCTTTCGGGAGATTGGGTGACGGTTACGCCTGAGCATGTTAGGGGAAAGTGCTGTTTAGGAGCTTGTCTCCTCTACAGAGGCTACCTTTAGCATTGTTCATATTAACCCAAACCATATTTGTTGTTCATTTCTTCTGTTCTAAAGGACGTGGCGTTCATCGCTATTGTCTCTTTATTACAAACTTGTACAACTCTTAGCAACGGATGTCTTGGTTTCC
>OTU_76
AAGTCGTAACAAGGTATCCGTAGGTGAACCTGCGGATGGATCATTTCCACTATTaaaaacaaaaaaaGAGAGTGAGAAGAAAATAATCTAATGTGCGAATGAAAGTTTGCACTAGACTTTTTTCAAACTCTCTTTTTTTGATAATCAACAAACCTTTTAACGTGAATTGTTATTGTACATAACCTTTTTATAAACGTAATTTCAAGTTTTGAGTTTCTCCGATTCAAAATGAGAAAAACACGTTAAACAAAATAGAATTGGTTTTTTACAATTTATAAAAAGTAACCAAAAACAACTCTTAACAACGGATGTCTTGGTTCTC
>OTU_77
AAAGTCGTAACAAGGTTTCCGTAGGTGAACCTGCGGAAGGATCATTAACACGTTCTAAACGTATCAACCAAACCGCGAACTCTGACGTTAGTAACCTCTCCTCAGTTTTCGGATTGAAGAGACGGTTGCGCCTGAGCATTGTTAGGGGAAAGTGCTGTTTAGGAGCTTGCTCCTCTACAGAGGCTTCCTTTAGCAACTGTTCATATTAACCCAAACCATATTTGTTGTTCATTTCTTCTGTTCTAAAGGACGTGGCGTTCATCGCTATTGTCTCTTTACTACAAACTTGTACAACTCTTAGCAACGGATGTCTTGGTTTCC
>OTU_78
AAGTCGTAACAAGGTTTCCGTAGGTGAACCTGCGGAAGGATCATTATCACGTATCCACGTATCAACCACGTTGAACCGTACTTGGATTCATCGGCTCGCTTCATTTTTCTAATTTTTTCCTTGTGAAAAAGCTGGAGTTTGAGGCCTGCTGGTGGGTTCTGGTTTATTCATTTAAACCGATTTTAATTAACTCTTTTAACCAAACATTTATTAATGTTTCTATCTAACACTATCGACTCCTCAGACGTAAAACACCTGAGATTCGATAAAGAATTACGAAAACATAAGAACAACTCTTAGCAACGGATATCTTGGTTCTC
>OTU_79
AAAAGTCGTAACAAGGTTTCCGTAGGTGAACCTGCGGAAGGATCATTAACACGTCTTTATATCCAATATATAAACTAAACGCGAACAACCCCCCGCCCTATCATTATAAACGGTCAAAGTTAATGGAATCGTTTGATTCAATTAATTCTGACTGTTGATAGGCAATTTTATCAACAATCATTTTAAACACTTATAATCTAGTTGATCTAACTACTAAGACATTCTAGTATTCATTCTTTCAGAGATGATTGTATGAATACTGCTTGTTGTTATATTACGAAATGTAAGAACAACTCTTAGCAATGGATATCTTGGTTCTC
>OTU_80
AAGTCGTAACAAGGTTTCCGTAGGTGAACCTGCGGAAGGATCATTAACACGTTTTAAACGTATCAACCAAACCGCGAACTCTGACGTTAGTAACCTCTCTTCAGTTTTCGGACTGGGGAGACGGTTGCGCCTGAGCATGTTAGGGGAAAGTGCTGTTTAGGAGCCTTGGCTCCTCTACAGAGGCTTCCTTTAGCACTGTTCATATTAACCCAAACCATATTTGTTGTCATTTTTTCTGTTCTAAAGGACGTGGCGTTCATCGCTATTGTCTCTTTATTACAAACTTGTACAACTCTTAGCAACGGATGTCTTGGTTTCC
>OTU_81
AAGTCGTAACAAGGTTTCCGTAGGTGAACCTGCGGAAGGATCATTAACACGTATCCACGTACCACTAGTAAACCACATGTGCGAACATGTATTTTCCAACTCCCGCCTGCTGCGCCCTTGTCGAAGGGTCCACGGCGCGAGGGGGAGGTCGCGGGAGCTCAGACCTTAAACAGCTTCACCCTGTCATTTTTAACACCTCTTACAAATGACTTGACTGAAACCCGAGTTCGCGTCGGAAACGACCCGATCTCTTCGTTCGGCCTAAACACCCGAATCGATAAACTCTTAACAACTCTTAGCAACGGATATCTTGGTTCTC
>OTU_82
AAGTCGTAACAAGGTTTCTGTAGGTGAACCTGCAGAAGGATCATTAGTGAAGATTCAAGGGCCAGCCATACAGACGTACAATAAGTGTGTCTCTGGCGGCTCGCATCCACTATACATCCATAAACCCGTGTGCACTGTTCTAAGGAGTAAGAAAGAAGAAGAGAGAGTGCATGTGCTTTGCATATAActctctcactctctttctctctcCGGTTAATTACAAACTCGTATGGATTTGTATGAACGTGAGATATATCGTTGGACCGTCACTGGCCAACAAATATAACACAACTTTCGACAACGGATCTCTTGGTTCTC
>OTU_83
AAGTCGTAACAAGGTTTCCGTAGGTGAACCTGCGGAAGGATCATTAACGCGTTTTAAACGTATCAACCAAACCGCGAACTCTGACGTTAGTAACCTCTCTTCAGTTTTCGGATTGGAGAGACGGTTACGCCTGAGCATGTTAGGGGAAAGTGCTGTTTAGGAGCTTGCTCCTCTACAGAGGCTTCCTTTAGCACGTTCATATTAACCCAAACCATATTTGTTGTTATTTTTTCTGTTCTAAGGGACGTGGCGTTCATCGCTATTGTCTCTTTATTACAAACTTGTACAACTCTTAGCAACGGATGTCTTGGTTTCC
>OTU_84
AAGTCGTAACAAGGTTTCCGTAGGTGAACCTGCGGAAGGATCATTAACACGAATTATTTATTATCCAATATCAAAAACCAAACGTGAACCTTTTCCCTCCCtatatatagcaatatatatatatatatatttctatatGTAGGCTAACCTCATATAATTAACTTTTAACACTTTAAACTTCAACTAGTTTTAATGTAACCATTAAAACATCTAAACTAAAAAAGACAAGGTTATTCGAAAGAGTAAACTTTAACTTTTTTCGATTTACGAAAAATTTAAAAGAACAACTCTTAACAATGGATATCTTGGTTCTC
>OTU_85
AAGTCGTAACAAGGTTTCCGTAGGTGAACCTGCGGAAGGATCATTATCACGTTATCCACGTATAAACCATTCGTGAACCGTTCCATTTACCTCCACCCGAAACGCATTTCGAAGATGACTTTTGACCGGTTTTAACTGAGAAATGCACTATGTTAGGGCGGTTGTAATTCTATTCATATTAACCATTGAAACTCAATTTTTAATTTACTGAAATTGAACTAATATCACTTATTTCATACTCTTTCGGGAGATGAGATAAATCATTTACGAAACATAAGAACAACTCTTAGCAACGGATATCTTGGTTCTC
>OTU_86
AAAGTCGTAACAAGGTTTCCGTAGGTGAACCTGCGGAAGGATCATTATTGAATAAACTTGGTCAAGCTGTTGCTGGTCCTTCGGGGCATGTGCACGCTTGCCACCAATTTTAACCACCTGTGCACCTTTTGTAGACTAGAAACGTTTCTCGAGGCAACTCGGATTGGGAACTGCTGCGCGAAAGCCAGCTGTTCTTGTGTTTCTCAGTCTATGTTTTTACATACCCCGAATGAATGTATCAGAATGTATTGCTTGGCCTTAGTGCCTTTAAATCAAATACAACTTTCAACAACGGATCTCTTGGCTCTC
>OTU_87
AAAGTCGTAACAAGGTTTCCGTAGGTGAACCTGCGGAAGGATCATTAATGAATAAACTTGGTCGAGTTGTTGCTGGTCCTTCGGGGCATGTGCACGCTTGCCACTTTTATAACCACCTGTGCACCTTTTGTAGACTGGAAACGTTCTCGAGGCAACTCGGATTGAGGACTGCTGTGCGCAAGCCAGCTGTTCTTGTGTTTCTCAGTCTATGCTTTTCATATACTCCAAATGTATGTATCTGAATGTATTGCTAGGCCTCAGTGCCTTTAAAACAAATACAACTTTCAACAACGGATCTCTTGGCTCTC
>OTU_88
AAGTCGTAACAAGGTTTCCGTAGGTGAACCTGCGGAAGGATCATCAACAAATCCAAACTTTGTCCTCTCATACCTTTGTGAACCCCCCTTCTTTCATTTCTTCGGAATTGATGAGGGGGTCAATATGGGGTATACTCGGCTCCTCTCCAGTCTCGTCGTAGATTGCGATTGGTTCTGTTATGCCTCttttttttttAACCCTGATTTTCTAATTGTGGACTGATTGttttgttttttcttttttCAGTTGCAAAAAAGAAATCTTAATCAAAAACAACTTTTAACAATGGATCTCTTGGTTCTC
>OTU_89
AAAGTCGTAACAAGGTTTCCGTAGGTGAACCTGCGGAAGGATCATTAACACGTATCCACGTTTATCACCCGAGCAACTCTGAGGATAGCTTCTTTTGCTGGCCCCTTTCTTGTATTGTGTGGCCCCTAAGTTTGCTTCCTCAGTTACACGCAAGTGTAACAACCCGCTTTGGTCTGTTTCCTTCGGGATTCAGATCTCTGTGGGTAACTGTAAACCCCTTTTTACTAAACTAAAAGCCGTCTCTTTGTAGACCGCTTTTAACCGAATGCTGTACAACTCTTAGCAACGGATATCTTGGTTCTG
>OTU_90
AAGTCGTAACAAGGTTTCCGTAGGTGAACCTGCGGAAGGATCATTATTGAATTTTAATGAAGAGTTTGGTTGTAGCTGGTCTATTTATTTAGGCATGTGCACACCTCCCTCTTTCATCCCACACACACCTGTGAACTTGTGAGACAGTTGGGGAATTTATTTGTTATTTTTTGTAATAAAATGATAATAAGTCATTGAACCCTTCTGTCTACTCAACTCATATAAAATCAGTTTAATTTAAATGAATGTAATGGATGTAACACATCTCATACTAAGTTTCAACAACGGATCTCTTGGCTCTC
>OTU_91
AAAGTCGTAACAAGGTTTCCGTAGGTGAACCTGCGGAAGGATCATTAGTGAATGAACTTGGTCAAGTTGTTGCTGGCCCTTTCAGAGCATGTGCACGCTTGGCTATTGTTTCTTAAACCACTTGTGCACCTTTTGTAGACTTTGGGTAAAGTTTTGAGTCGAGAGTGATCTTGGCCCTTATACTCCAAAGTCTATGTCTTTTCATATCATTTACTCTATGTATAAGAATGTTTTCTAAGGCATTTCTTTGATGCCTTTAAATCATATTACAACTTTCAACAACGGATCTCTTGGCTCTC
>OTU_92
AAGTCGTAACAAGGTTTCCGTAGGTGAACCTGCGGAAGGATCATTGTCGAAACCTGCAAAGCAGAACGACCCGCGAACACGTTTTAAACACTTGGGGGCGCTTGCGCCCTCCCGTCCCCGACGACTTGCGCGCTTGCGCGCTCGTTTTTGGGGCCAACCAACGAACCCCGGCGCGGAAAGCGCCAAGGAATACTAAAATCGACAGCCCTCCCCTCGCGCCCCGTTCGCGGATCGTGCGGGGGGACGCGCGCTGCTCTTTAAACACAAACGACTCTCGGCAACGGATATCTCGGCTCTC
>OTU_93
AAAAGTCGTAACAAGGTTTCCGTAGGTGAACCTGCGGAAGGATCATTATCGAGTTTTGAACGGGTTGTAGCTGGCCTCTCACGAGGCATGTGCACGCCTGGCTCATCCACTCTTAACCTCTGTGCACTTTATGTAAGAGAAAAAAATGGTGGAAGCTTCCAGGATCTCGCGAGAGGTCTTCGGTTGAACAAGCCGTTTTTCTTTCTTATGTTTTACTACAAACGCTTCAGTTATAGAATGTCAACTGTGTATAACACATTTATATACAACTTTCAGCAACGGATCTCTTGGCTCTC
>OTU_94
AAAAGTCGTAACAAGGTTTCCGTAGGTGAACCTGCGGAAGGATCATTTCCGAACAAAACATCATATCAACCAACCCTGTGAAATGTTTTGGGTGCTCTTACTGGAGGGGGTAGCTGGAGTTGTTATGTGGAGATTTGCTGCGCAAGCGGCAGTCTCCATCTAGCTCATCTCCGAttttttttACCAACTCCAGGCCTTGATGAACTACCTTGTAACAAAGGTTGATTTTACATTGTCTTTTCACTTTAGAAAAGTAAATGATATGACAACTTTTAACGGTGGATCTCTTGGCTCGT
>OTU_95
GACCCGGGGACACCGCCATTTCCCGAGTCGCCATGACGCTCCGCCCCATCCGCCGCGCGCTCCTTTCCGTTTCCGACAAGTCCGGCCTGATCGATTTCGCCAAAGGTCTGGCGAAGCACGGCACGATGCTGATTTCGACCGGTGGTACGGCAAAAGCGCTGCGCGATGCGGGCCTCACCGTCGCGGACGTTTCCGAGATCACGCAGTCGCCGGAGATGATGGACGGCCGCGTGAAGACCCTGCATCCGAAGATCCACGGTGGATTGCTCGCGCTGCGCGATCACAAGGATCACGCC
>OTU_96
AAGTCGTAACAAGGTTTCCGTAGGTGAACCTGCGGAAGGATCATTAACACGGACAAACGTTTTGATAATCAACTTTCAACTCCACGCACGTTGTTTAACAAATTATACGGATCTTTGGTTCGAACCAAGGAAACACCCTGTGTTGGCTTGGTTCTGGATCTATCATGGTCCGTCATCATATTTGTTTTTTTGAAACCCTTTGAATCTTATCAGTCTGAAACTTTTTTTTTAATTCGAAAGGACGaaaaaaaaaaCAAACGAAACAAAGAACAACTCTTTGCAACGGATATCTTGGC
>OTU_97
AAGTCGTAACAAGGTTTCCGTAGGTGAACCTGCGGAAGGATCATTAACACTCCTTTATTAATAACTTGCAGATGCTTTCCTGCGTTTGCATTTTACCAACCCCTTAACAGTGAACCATTGTTTGGAGATGCTCTTTCTTTTGGTTAGACCATTTCCGCTTTTTTTCTTTGCCTCTATCATAATTAAAAACCCAATTGAACATAATCTGACTGAAACCTGTGTCTCTGAAAAGAAACACAAACAAAGAGAAAAATGTGAAAAACAACTCTTAGCAACGGATATCTTGGCTCTC
>OTU_98
AAGTCGTAACAAGGTATTCGTAGGTGAACCTGCGTATGGATCATTATCGTTTTTGATTTTGATATTATATCAATCATCAACAATTAACTTCGCACAATTTATTATGTTTATCATGATTAATTGTGTCGCACCATTATGTTAACAAAACAAGTATGATATTTTCTTATCATCTTCTTGTTTTGAAACCTTTCCATTCAACAAATTCATTGTTGTTTGTCATTGAATATGAATCGAATTGAATATATATCAACAGAAATATATATAATTCTGTACGGTGGATCACTCGGCTCGT
>OTU_99
AAGTCGTAACAAGGTTTCCGTAGGTGAACCTGCGGAAGGATCATTAACGTGTCTTTTGCTTTATACGCAAAAAACTTCAAAAAACCGACCGTGAACCCCAAGTTTATGTTTGTAACTCTTTTCTCCCCTCTCTTTTCTCGATTGAAAAGAGAGGATGAAAGGACACTACAATCACCAAACCATTAAATATACACCATTTGCGACTGATAAATTCTATCGATATACACATCTCGTAACTGAGAGAGTATTCCATATAAGTTGACGACTTTCAACGGCGGATCTCTTGGCTCGT
>OTU_100
AAGTCGTAACAAGGTTTCCGTAGGTGAACCTGCGGAAGGATCATTACCACATCCAAAAACACTATCAACCCACATGTGTGAACTGTTTGTTGTGTGTATGTTGTTGTCTGGCTTTTGGGGGCCTTCTTTTTCAATTTTTTTGGAAAAGAAGAACCCCCGCGGCTGACAACAAACAAACAAACACGACAACTTTTTTTAACCACTTTGTGAAACTTTCAACTTAAACAACAATACAAACCAAAAAATACGAAACTTGAGAGACAACTTTTAACGATGGATCTCTTGGCTCGT
>OTU_101
AAGTCGTAACAAGGTCTCCGTTGGTGAACCAGCGGAGGGATCATTAGAGGGTCGCGAGGCCTCCTAATCTCTTCAACCAACCCGCGTACCACCCGAGGGGGCCCGCAAGGGCCACTACAAGACTGCCTCGGTCGGCGGCCCCAggggggggCCTCTGCCCGCGTCCGGCGCGTGATTGCCCGGCGCGGGTGCCGGCCGGTGGCCCAAACCAAAACTACCGTATAATACCTATTACCTTCTGAAGAAATGATAAATCATTACAACCTGCAACGATGGATCTCTTGGCTCTG
>OTU_102
AAGTCGTAACAAGGTTTCTGTAGGTGAACCTGCAGAAGGATCATTAGTGAAAGCAAGGGCCTGCCATACGGACGGCGCGTACTCCGCGTGAAACGTCTCTGGCGCCCAACTTTACACCAATATCCACAAACCCGTGTGCACACTGTTGAGGGGAAAAGTTTTCTTTTGGAAGCTTTCCCCTCAAACTCTTGAAACAAACTCGTATGGTTGTATGAACGTGGAAATCGTTGGACCGTAACTGGCCAACAAACAAACAATACAACTTTCGACAACGGATCTCTTGGTTCTC
>OTU_103
AAAGTCGTAACAAGGTTTCCGTAGGTGAACCTGCGGAAGGATCATTAACACGTATCCACGTTTATAACCCGAGAACTTCTTAGGTAGCTTATTTGAGAAACCCTATTCTTAGCTTAGCGGCTCAGGTTAGGGCTATCAAATCTGCTCCTTCGATTCCTTCAGGGACAAATCTTCGGAGGCGTCCCTGAGGGCTACTTGAAACCCCTTTTTTTCTAATAAAGGCCGTCTCTTTGTAGACCGCTTTTAACCGAATGCTGTACAACTCTTAGCAACGGATATCTTGGTTCTG
>OTU_105
AAGTCGTAACAAGGTTTCCGTAGGTGAACCTGCGGAAGGATCATTAACGTATCATTTCCATTATACTCTAAATGTTATCAAACTAATATTCGTGATCTTTTATTGATAACATTCTATGCTTGTCATAGAACTTAGAGGAGTTTCTATCTCTTGGGGTAGAAATTAAGATCATCCTCGAAACATTATTTTTACAATGTAAAACCAATATCAGAATCGATTGGATTTAAAGAAATTTAAATCTTGAATGAAAATCAAAAACAACTGTTAGCAACGGATACCTAGGCTCTT
>OTU_106
AAAAGTCGTAACAAGGTTTCTGTAGGTGAACCTGCAGAAGGATCATTAGTGAAGATTTGGGCAGGCCATACGGACGCCAAAAAGTGTCCCTGGCCGCCTACACCCACTATACATCCACAAACCCGTGTGCACTGTCTTGGAGAAAGGCTTCAGAGAAGTTTTTTGTGGCCTCTCTTGGGGTCTTTCTTCGCTACAAACTCGAATGGTTAGTATGAACGTGGAACTTGGTTGGACCGTCACTGGCCAACAAACTATACACAACTTTCGACAACGGATCTCTTGGTTCTC
>OTU_107
AAAGTCGTAACAAGGTTTCCGTAGGTGAACCTGCGGAAGGATCATTAACACttttttttAATGAGAGCTTGGAATTGTCACACGTGCTCGATTCCCCCTCTCAAATCCAACTTACCCAAATTGAAGTGCTGGTGGAAAGTTCGATTTTCCGAGCTTTCCCACACCtttttcattttttctttcttttcAACCCCAAACTCTTATGCTAATGAGATGacaaacaaaaacaaaacaaaaTAACTACTAACGTAACCAAACAACTTTTAGCAACGGATATCTTGGCTCTC
>OTU_108
AAGTCGTAACAAGGTTTCCGTAGGTGAACCTGCGGAAGGATCATTACCGAGTTAGGGTTTTCCCTCCAGGAGCCCGACCTCCCAACCCTTTGTCTAAATTACCTTTGTTGCTTCGGCGGACCGGTTGATGACCAACTGGTCCCGACCGCCGGGGGGGCTTCACCCCCTGGAGAGCGTCCGCCGACGGCCCAACCACAAAACTCTTGTACCAAACCATGTCGTCTGAATGTACTTGATTAAGAATCAAAACAAAACTAAAACTTTCAACAACGGATCTCTTGGTTCTG
>OTU_109
AAGTCGTAACAAGGTTTCTGTAGGTGAACCTGCAGAAGGATCATTAGTGAAGATTTGGGCAGGCCATACGGACGCCAAAAAAGTGTCCCTGGCCGCCTACACCCACTATACATCCACAAACCCGTGTGCACTGTCTTGGAGAAAGGCTCCTTGAGAAGTTATGTGACCTCTCTTGGAGGTCTTTCTTCGCTACAAACTCGAATGGTTAGTATGAACGTGGAACTTGGTTGGACCGTCACTGGCCAACAAACTATACACAACTTTCGACAACGGATCTCTTGGTTCTC
>OTU_110
AAAAGTCGTAACAAGGTTTCCGTAGGTGAACCTGCGGAAGGATCATTACCGAGTGCGGGAACCCAGTCGGGTCCCAATCTCCCACCCGTGTCTACCACACCTAGTGTTGCTTTGGCGGGCCCACTCCTCCGGTGTTCCGCCGGGGGGGTCGTCCCGGGGCGCGGTGTGCCCCCGGGGCCCGTGCCCGCCAGAGGCACTCACTGTGAACGCTTTTGTGAATGCGAGGATTGTCTGAGTGACGAAATGCAATCGTTCAAAACTTTCAACAATGGATCTCTTGGTTCCG
>OTU_111
AAAGTCGTAACAAGGTTTCCGTAGGTGAACCTGCGGAAGGATCATTAACGAATTTCGATTCGGTCTTCTGTGCTGGTGGCAACACATGTGCACGTTGATCGTAATTCCATTCTCCTTTCAATCGTCCAAGTGTGTTCGGTCGGCCTTTTGGGTCGAAGAAGCGTGGCCGTCAGGCTCGTTTCGTTCTGAGCGCACATTGGTTATTTCACCCACTCTGGGTACTCGAAACAAAGAAAACAAATCATATAAATTAAACAACTTTCAACAACGGATCTCTTGGCTCTC
>OTU_112
AAAAGTCGTAACAAGGTTTCCGTAGGTGAACCTGCGGAAGGATCATTAACACGTTTTTTAAAGATTGCTCTTTTTTTCCTCCCCTTTTCAAGGGGGACGGGAAGAGGGGGCAATTCTTTATCAAATTTCCAACCCCATTTCAAAATGTGAACATTTAGTATTTTTTCCTCTTTACAAAACACCAAATTAAAAACATTTAACTAAAAAACTCGATTCTTTACCGAATTGAATTTTATTTAAAAAACAACTGAACAACTCTTAACAACGGATATCTTGGTTCTC
>OTU_113
AAAGTCGTAACAAGGTCTCCGTTGGTGAACCAGCGGAGGGATCATTACCGAGTTTACAACTCCCAAACCCAATGTGAACGTTACCAAACTGTTGCCTCGGCGGGATTTCTGCCCCGGGCGCGTCGCAGCCCCGGACCAAGGCGCCCGCCGGAGGACCAATTTACAAACTCTTTGTATGTCCCTCTGCGGATTTTTATTATACATTCTGAGCTTTCTCGGCGCTCCTAGCGAGCGTTTCGAAAATGAATCAAAACTTTCAACAACGGATCTCTTGGTTCTG
>OTU_114
AAAAGTCGTAACAAGGTCTCCGTTGGTGAACCAGCGGAGGGATCATTACCGAGTTTACAACTCCCAAACCCAATGTGAACGTTACCAAACTGTTGCCTCGGCGGGATCTCTGCCCCGGGTGCGTCGCAGCCCCGGACCAAGGCGCCCGCCGGAGGACCAACCTAAAACTCTTATTGTATACCCCCTCGCGGGttttttttATAATCTGAGCCTTCTCGGCGCCTCTCGTAGGCGTTTCGAAAATGAATCAAAACTTTCAACAACGGATCTCTTGGTTCTG
>OTU_115
AAGTCGTAACAAGGTTTCCGTAGGTGAACCTGCGGAAGGATCATTACCGTGTCGGGCCCGGCCTCCGCGGCCGGGCCGCCCGTCACCCTTGTCTACCCGACCTCAGTTGCTTCGGCGGGCCCGCGGGGGAGAATCACacccgcgatcgccctccgccgcccgggccgcgcgcccgggccagcgcccgccgGGGGAAGTCCGAACCACTTTGAAGCGCTGGCATAGTCTGAAGCGTAACGACGAATAGTCAAAACTTTCAACAATGGATCTCTTGGTTCCG
>OTU_116
AAAGTCGTAACAAGGTTTCCGTAGGTGAACCTGCGGAAGGATCATTACCGAGCCTTTGGGGGGCTCGACCGCACCGCTCCGGCGGCCGCGGCTTGCCCCCCGAGCATGGCCCACCCGTGTCTATCTTACCTGTTGCTTCGGCGAGCTGCCGGGGAGCCTTCCGGGGCTGCCGGGCGCGTCGCTCGCCGAAGACACCTGAACTCTTAGCTGAATCTTGGTTTGGTCTGAGCAACATGATTTAATCAATCAAAACTTTCAACAACGGATCTCTTGGTTCCG
>OTU_117
AAGTCGTAACAAGGTTTCCGTAGGTGAACCTGCGGAAGGATCATTACCGAGTGCGGGCCCTCTGGGTCCAACCTCCCATCCGTGTCTATTCATACCCTGTTGCTTCGGCGGGCCCGCTGGCTGCCCCCTCctggggggcgccggccgccggggggctaccctgcccccgggcccgtgcccgccggggACACCAACACTGAACACTGTCTGAAGGTTGCAGTCTGAGTTTTCATAAAGAAAAATTGTTAAAACTTTCAACAACGGATCTCTTGGTTCCG
>OTU_118
AAGTCGTAACAAGGTTTCCGTAGGTGAACCTGCGGAAGGATCATTATCGAGTTCTGACTGGGTTGTAGCTGGCCTTCCGAGGCACGTGCACGCCCTGCTCATCCACTCTACACCTGTGCACTTACTGTGGGTTTCAGATCTGCGAAGCGTGCTCCTTGCGGGGCTTCGTGAAGCGCGTCTGTGCCTGCGTTTATCACAAACTCTATAAAGTATTAGAATGTGTATTGCGATGTAACGCATCTATATACAACTTTCAGCAACGGATCTCTTGGCTCTC
>OTU_119
AAAGTCGTAACAAGGTTTCCGTAGGTGAACCTGCGGAAGGATCATTATCACGTATCCACGTATAAACTTTATGAACTGTTCCCTTTGGAACAATGGGGATGGGGACCGTTGCTGTGTGCCTTCATTCTCAATTAACTTGTTCCACTGCGGTAAATCTCACAGCTTATTATTAACGCTTTTGTTCGTCGAACTGAACTGTTGGGTGTTGGCTCACGCCGCATCCAAGCGTTTTTAACAAACTTAAAACAATTCTTAACAACGGATATCTTGGTTCCC
>OTU_120
AAGTCGTAACAAGGTCTCCGTTGGTGAACCAGCGGAGGGATCATTACCGAGTTTACAACTCCCAAACCCAATGTGAACGTTACCAAACTGTTGCCTCGGCGGGATCTCTGCCCCGGGTGCGTCGCAGCCCCGGACCAAGGCGCCCGCCGGAGGACCAACCAAAACTCTTATTGTATACCCCCCTCGCGGGTTTTTTACTATCTGAGCCATCTCGGCGCCCCTCGTGGGCGTTTCGAAAATGAATCAAAACTTTCAACAACGGATCTCTTGGTTCTG
>OTU_121
AAGTCGTAACAAGGTTTCCGTAGGTGAACCTGCGGAAGGATCATTACCGAATCGTCGACACGAGTTGTTGCTGGCCCTCAAACGGGGGCATGTGCACGCTCTGTTTGCATCCACCCACACCTGTGCACCCTTTGTAGTTCTGTGGTTTGGGGGACCCCCCTCCTCCGTCTGCGGTTCTGCGTCTTTACACACACACACTGTAACCTGGTCTTATGGAATGTACGCAGCGTTTAACGCAATACAATACAACTTTCAGCAACGGATCTCTTGGCTCTC
>OTU_122
AAGTCGTAACAAGGTTTCCGTAGGTGAACCTGCGGAAGGATCATTATCGAGTTTTGACCGGGTTGTAGCTGGCCTTCCGAGGCATGTGCACGCCCTGTTCATCCACTCTACACCTGTGCACTTACTGTGGGCTTCAGATTGCGAGGCACGCTCTTTACCGGGCTTGCGGAGCATATCTGTGCCTGCGTTTATCACAAACTCTATAAAGTAACAGAATGTGTATTGCGATGTAACACATCTATATACAACTTTCAGCAACGGATCTCTTGGCTCTC
>OTU_123
AAGTCGTAACAAGGTTTCCGTAGGTGAACCTGCGGAAGGATCATTATCCATCTCAAACCAGGTGCGGTCGCGGCCCCCGGGGGCTTGCTCCCGGGTGGTAGGGGTAACACCCTCACGCGCCGCCTGCCTGTACCCTCTTTTTACGAGCACCTTTCGTTCTCCTTCGGCGGGGCAACCTGCCGCTGGAACCAAAACAAAACCTTTTTTGCATCTAGCATTACCTGTTCTGATACAAACAATCGTTACAACTTTCAACAATGGATCTCTTGGCTCTG
>OTU_124
AAGTCGTAACAAGGTTTCCGTAGGTGAACCTGCGGAAGGATCATCATTGAACCTCTAAATATCAACAAAACACCTGTGTGAACCGTCGGGGGCTGGGGGGTGATGCGCAAGCGTCCCGCCCGCCTTCATTTTTCCCCGCTTTTTTATTTAAGGCGGGGGAAAACGAAAACCCCAACCAAAACTCTTGATCTTTTGACAGATTCCAAATGTTATCGCAAGATAACGCTTGAAAAAATTAAAAGACAACTTTTAACAACGGATCTCTTGGCTCTC
>OTU_125
AAAGTCGTAACAAGGTTTCCGTAGGTGAACCTGCGGAAGGATCATTACCGAGTGTTTGGATGCCCCCTTCTTGGGGGTGTCCGTCCTCCCATCCGTGTCTATTGTACCCTGTTGCTTCGGCGGGCCCGCCCTCTTGTGGCCGCCGGGGGGCTTCCCTTGCCCCCGGGCCCGCGCCCGCCGGAGACCTCAACCATTGAACACTGTCTGAAGGTTGCAGTCTGAGTACCGATAAACAAATCGTTAAAACTTTCAACAACGGATCTCTTGGTTCCG
>OTU_126
AAAAGTCGTAACAAGGTTTCCGTAGGTGAACCTGCGGAAGGATCATTACCGAGTGTTTGGATGCCCCTTCTCGGGGTGTCCGTCCTCCCATCCGTGTCTATTTGTACCCTGTTGCTTCGGCGGGCCCGCCCTTCGTGGCCGCCGGGGGGCTTCCCTGCCCCCGGGCCCGTGCCCGCCGGAGACCTCAACCATGAACACTGTCTGAAGGTTGCAGTCTGAGTACCGATATAAAAAATCGTTAAAACTTTCAACAACGGATCTCTTGGTTCCG
>OTU_127
AAAGTCGTAACAAGGTTTCCGTAGGTGAACCTGCGGAAGGATCATTACCGAGTGTTTGGGCGCCCCCTCGCGGGGTGCCCGTCCTCCCATCCGTGTCTATTTGTACCCTGTTGCTTCGGCGGGCCCGCCCATCGTGGCCGCCGGGGGGCTTCACTGCCCCCGGGCCCGTGCCCGCCGGAGACCTCAACCATGAACACTGTCTGAAGGTTGCAGTCTGAGTGAATGATATAAAAATCGTTAAAACTTTCAACAACGGATCTCTTGGTTCCG
>OTU_128
AAGTCGTAACAAGGTCTCCGTTGGTGAACCAGCGGAGGGATCATTATAGAGTTTTCTAAACTCCCAACCCATGTGAACTTACCATTGTTGCCTCGGCAGAAGCTGCTCGGTGCACCCTACCTTGGAACGGCCTACCCTGTAGCGCCTTACCCTGGAACGGCTTACCCTGTAACGGCTGCCGGTGGACTACCAAACTCTTGTTATTTTATTGTAATCTGAGCGTCTTATTTTAATAAGTCAAAACTTTCAACAACGGATCTCTTGGTTCTG
>OTU_129
AAAGTCGTAACAAGGTAACCGTAGGTGAACCTGCGGTTGGATCATTAATAAATTTTATTAAAGGTGTAATAAAAGCGTTTGAAAAAACCTTTTTTATACTCTTTAACAAATTTTGTGAATTTTATTAACGTTTTTTGGGTAGATCATCTTTAAAGATTGTtttacccaacaaattatttaaaccaaaatttttaaaaaaatgtctttaaaatgttttatttacaaaaataatttaaaaaCAACTTTTAACAACGGATCTCTTGGCTCTC
>OTU_130
AAAGTCGTAACAAGGTTTCCGTAGGTGAACCTGCGGAAGGATCATTAACACTTTTGTTTTAATGAGAGCTTGGAATTGTCACACGATTCCCCCTCTCAATCCAACTTACCCAAATTGAAGTGCTGGTGGAAAGTTCAATTTTCCGAGCTTTCCCACACGTTTTTTCACAAACCCCAAACACTTATGCTAATGAGATGACAAACCaaaaaaaaaacaaaaTAACTACTAACGTAACCAAACAACTTTTAGCAACGGATATCTTGGCTCTC
>OTU_131
AAGTCGTAACAAGGTTTCCGTAGGTGAACCTGCGGAAGGATCATTGTCGATGCCTAAACATCAAACGACCCGTGAACGTGTTTGCAAACCTTTTGTGTCGGAGGGAGCATTCGTGCCCCCTCTGATGCCTAAACCAAAACCGGCGCAAGTCGCGCCAAGGAGCTCAAACGAATAAGCTTGCCCCGCGCCCCGGTCTTGGTGTGCGGGGGGCAAAGCATTCTTGTCGTATTATTCACAACGACTCTCGGCAACGGATATCTCGGCTCTC
>OTU_132
AAAGTCGTAACAAGGTTTCCGTAGGTGAACCTGCGGAAGGATCATTACATTCAGTAGCTTGCTACTGTTAGGGGGGTCCATTAGTCTGTATAGTATCACTACTGATGAGCAGCACGACTCCCTGTCTATACCCTTGTCTTTTGCGCACTCATGTTTCCTCGGCGGCTTGATACCCGCCGGCTGGATCAATCTATAACCTTTTTAATTTTCAATCAGCGTCTGAAAAACCTAATAATTACAACTTTCAACAACGGATCTCTTGGTTCTG
>OTU_133
AAGTCGTAACAAGGTTTCCGTAGGTGAACCTGCGGAAGGATCATTGTCGATGCCTAAACATCAAACGACTCGTGAATGTGTTTACAAACTTTTTGTGTCGGGGGGAGCATCCGTGCCCCCTCTGATGCGTAAACCAAAACTGGCGCAAGTCGCGCCAAGGAGCTCAAACGAATAAGCTTGCCCCTTGCCCCGGTCTCGGTGTGTGAGGGGCAAAGCATTCTTGTCGTATTATTCACAATGACTCTCGGCAACGGATATCTCGGCTCTC
>OTU_134
AAGTCGTAACAAGGTCTCCGTAGGTGAACCTGCGGAGGGATCATTACCCAAATATGAAACGCAGACTGGGCACCCTCGAGGAGCGATTCGTCGTCCCCCTCCTGGGCCGGTCTGACGCCATATTCACCCATGTCTTTTGCGTACTACTTGTTTCCTTGGCGGGTTCGCCCGCCATTAGGACCCAACCATAAACCTTTTTGTAATTGCAATCAGCGTCTGAACAATGTAATAAATTACAACTTTCAACAACGGATCTCTTGGTTCTG
>OTU_135
AAGTCGTAACAAGGTTTCCGTAGGTGAACCTGCGGAAGGATCATTACCGAGCGCGGCCCCTTCGGGGTGCCAACCTCCCACCCGTGACTACCGTACCACGTTGCTTCGGCGGGCCCGCCCCCCTGTTCggggggggccgtcggggggCACCTGCCCCCGGGTGTGCGCCCGCCGGGGACCCCAACACGAACGCTGTCTGAAGGACTGCTGTCTGAGTGGGATTTACAATCAGTCAAAACTTTCAACAACGGATCTCTTGGTTCCG
>OTU_136
AAGTCGTAACAAGGTTTCCGTAGGTGAACCTGCGGAAGGATCATTAACGAATTCGAAACAGAGCGCCCGGCGGCTGATGCTGGCCCCTCGGGGCACGTGCACGCCTCGGGCGCCTTCAATTCGCTCCTCTCCCCCTTGTGCACCCCGCGTAGCGCCCGCCGTCGGCGGGCCTGCGAGTTTTTCCGTCCACGCACCCCGATCGCATGTATTGACGAGATGTGAAATAACACAAACACAACTTTCAACAACGGATCTCTTGGCTCTC
>OTU_138
AAGTCGTAACAAGGTCTCCGTTGGTGAACCAGCGGAGGGATCATTACCGAGTTATACAACTCCCAAACCCACTGTGAACCTTACCTCAGTTGCCTCGGCGGGAacgccccggccgcctgcccccgcgccggcgccggacccaggcgcccgccgcAGGGACCCCAAACTCTCTTGCATTACGCCCAGCGGGCGGAATTTCTTCTCTGAGTTGCACAAGCAAAAACAAATGAATCAAAACTTTCAACAACGGATCTCTTGGTTCTG
>OTU_139
AAGTCGTAACAAGGTTTCCGTAGGTGAACCTGCGGAAGGATCATTAACACTTTTTTCTTTTGTTTaaaaagaaaaaaaaCTTATCCACCCCATACTTGAACGAACTTGAAATTATTTTCATTTTCTAACCCCtttttttttCAATCACCCAATTTATCAAAAACAAAAAGCCTGATATTCCTAGTTGGAAAAGAAAACACTTTTCAACTTGAAATCGAAAAACAAATTGAAAAACAACTCTTAGCAACGGATATCTTGGCTCTC
>OTU_140
AAGTCGTAACAAGGTTTCCGTAGGTGAACCTGCGGAAGGATCATTAAAAAATATAGAATTAATCTTCTGTAAACCCAATCTGCGTATTTCTACCTGTTGCTTTCGTGAGACTGTGAACGCAAGTTCCCTCTGGCGCTGTTTTTAGGAACAGCTGTTGGGGAGTGCTCACGGGAGGTAATTATAAACTCTGttttttttGAATTTTGTCTGAATATTGTTTATACATAAACTTTAAAACTTTCAACAACGGATCTCTTGGTTCTC
>OTU_141
AAAAGTCGTAACAAGGTTTCCGTAGGTGAACCTGCGGAAGGATCATTAACAAATCTATAAAGTGTGGCGGTCCTTGTGTCCGCTTGCACACATTAGCCCTATAGCGATCGACCAGGTATTACTTGGACTGATCGCTATGGTGTTGTGGTGGGGATTGAAGTCGGAGACGACTTTGATCTGTGCCATATATTAACGCTTGATTGTTTGACAGAGTTATTGTGACAATAATAATGACAACTTTTAACAATGGATCTCTTGGCTCTT
>OTU_142
AAGTCGTAACAAGGTTTCCGTAGGTGAACCTGCGGAAGGATCATTACCAAATCCAAAACTTTTATCAACACCAATGTGAACTGAGAGTGGTTCCGTTCCCTTCttttttttttCTTCTTCTCATTTACGTGGGGGAAGGTGAAGAAGGAGGGAGCGTCATTTTTTCAACCCCTTTTTCAACCATATCAACCATTTCTTTATGCTGAAAGCACAAAAACAAATAAACCATGAGACAACTTTTAACGGTGGATCTCTTGGCTCGT
>OTU_143
AAGTCGTAACAAGGTCTCCGTTGGTGAACCAGCGGAGGGATCATTACCGAGTTATACAACTCCCAAACCCACTGTGAACCTTACCTCAGTTGCCTCGGCGGGACCGCCCCGGCCGCCGCGCAAGCGGCGCCGGACTCCAAGGCGCCCGCCGCAGGGACCCAAAACTCTTTTGCATTACGCCCAACGGCGGGAATTTTTTTCTCTGAGTGCATAAGCAAAACAAATGAATCAAAACTTTCAACAACGGATCTCTTGGTTCTG
>OTU_144
AAGTCGTAACAAGGTTTCCGTAGGTGAACCTGCGGAAGGATCATTACCGAGTGCGGGTCCTTTGGGCCCAACCTCCCATCCGTGTCTATTATACCCTGTTGCTTCGGCGGGCCCGCCGCTTGTCGGCCGCCGGGGGGGCGCCTTTGCCCCCCGGGCCCGTGCCCGCCGGAGACCCCAACACGAACACTGTCTGAAAGCGTGCAGTCTGAGTTGATTGAATGCAATCAGTTAAAACTTTCAACAATGGATCTCTTGGTTCCG
>OTU_145
AAGTCGTAACAAGGTTTCCGTAGGTGAACCTGCGGAAGGATCATTACCGAGTGAGGGCCCTCTGGGTCCAACCTCCCACCCGTGTCTATCGTACCTTGTTGCTTCGGCGGGCCCGCCGTTTCGACGGCCGCCGGGGAGGCCTTGCGCCCCCGGGCCCGCGCCCGCCGAAGACCCCAACATGAACGCTGTTCTGAAAGTATGCAGTCTGAGTTGATTATCGTAATCAGTTAAAACTTTCAACAACGGATCTCTTGGTTCCG
>OTU_146
AAAGTCGTAACAAGGTCTCCGTTGGTGAACCAGCGGAGGGATCATTACCGAGTTTACAACTCCCAAACCCAATGTGAACGTTACCAAACTGTTGCCTCGGCGGGGTCACGCCCCGGGTGCGTCGCAGCCCCGGAACCAGGCGCCCGCCGGAGGAACCAACCAAACTCTTTCTGTAGTCCCCTCGCGGACGTATTTCTTTACAGCTCTGAGCAAAAATTCAAAATGAATCAAAACTTTCAACAACGGATCTCTTGGTTCTG
>OTU_147
AAAGTCGTAACAAGGTTTCCGTAGGTGAACCTGCGGAAGGATCATTACCAAATCCAAATCTCAACCCCATGTGAACTGTTGTTTGTCTGTCTTTGGGGGTGGCGTTCTCGGAGAAGCCCGCTTTTTCCCCCGCTGCCCCCAAAAGAATCCGGCACTCCAGTGCTTGGGTTCTGCTGACTAAACCACTTTTTCAAACTCTGTTGGAATAATCTTATAATAATAATAAAGGACAACTCTTAACAGTGGATCTCTTGGCTCGT
>OTU_148
AAGTCGTAACAAGGTCTCCGTAGGTGAACCTGCGGAGGGATCATTACCAATAACCATGTAGGCCGGAGTCCCTGGATGCGCGCTGCTTGCGGCGTGTGTCTGGCCGGCCTGTATGAATATTCACCCGTGTCTTTTGCGTACTTCTTGTTTCCTTGGTGGGTTCGCCCACCACAAGGACCCATGTAAACCTTTTGCGATGGCAGTCAGCGTCTGAAAAACTTAATAGTTACAACTTTCAACAACGGATCTCTTGGTTCTG
>OTU_149
AAAGTCGTAACAAGGTTTCCGTAGGTGAACCTGCGGAAGGATCATTACCGAGTGCGGGTCCCCCGGGGCCCAACCTCCCACCCGTGTTGACCGACCCCTGTTGCTTCGGCGGGCCCGCCTGGGCTTTCCGCCTCGGCCGCCGGGGGGCTTAGCCCCCGGGTCCGCGCCCGCCGAAGACCCCCTGAACGCTGCCTTGAAGGTTGCCGTCTGAGTGATAAATCAATCATTAAAACTTTCAACAACGGATCTCTTGGTTCCG
>OTU_150
AAGTCGTAACAAGGTTTCCGTAGGTGAACCTGCGGAAGGATCATTAAATGAAAAGCTGGTTTACCAGTATACGGCCCCTGGGTTTGTTTCTGACAAGCGCCAGGATCAGTCGTCATTTATACCCATGTTTTTTGCGTACTACTTGTTTCCTTGGTAGGCTTGCCTACCATTAGGACCACACAAAACCTTTTGTAATTGCAGTCAGCGTCAGAAATAACTTAATAGTTACAACTTTCAACAACGGATCTCTTGGTTCTG
>OTU_151
AAGTCGTAACAAGGTTTCCGTAGGTGAACCTGCGGAAGGATCATTACCGAGAACCGGCGCCCTCGTGGCCCGACCCTCAAACCACCGCGTACCGAACCAAACGTTGCCTCGGCGGGCCGGAAGCCCCCGGCGACCCCCCCTTCGCGGGGAGCCGCCCGCCGCAGGACCGCAAAAGACCGTTTCGTGTGACGACCGTCTGATATTCTTCTTCGCGAATGCGATAAAGTACAACTTTCAACAATGGATCTCTTGGCTCCG
>OTU_152
AAAAGTCGTAACAAGGTTTCCGTAGGTGAACCTGCGGAAGGATCATTAAACCTTATACTTCGGGGGGCCGGCGTTGAATAGCAATCAGCTTTTCTCCCCGCCCTGTCTGAACATTACCCATGCATTTTGCGTACCCATTGTTTCCTCGGCAGGCTTGCCTGCCAGCAGGACCCCTTTAAACCCTTTTGCAATTGCAGTCAGCGTCAGAGAAAAAAACTTAATAGTTACAACTTTCAACAACGGATCTCTTGGTTCTG
>OTU_153
AAGTCGTAACAAGGTTTCCGTAGGTGAACCTGCGGAAGGATCATTACCGAGTGTAGGGTTCCTAGCGAGCCCAACCTCCCACCCGTGTTTACTGTACCTTAGTTGCTTCGGCGGGCCCGCCATTCATGGCCGCCGGGGGCTCTCAGCCCCGGGCCCGCGCCCGCCGGAGACACCACGAACTCTGTCTGATCTAGTGAAGTCTGAGTTGATTGTATCGCAATCAGTTAAAACTTTCAACAATGGATCTCTTGGTTCCG
>OTU_154
AAGTCGTAACAAGGTTTCCGTAGGTGAACCTGCGGAAGGATCATTAAAGAGTAAGGGTGCTCAGCGCCCGACCTCCAACTCTTTGTTGTTAAAACTACCTTGTTGCTTTGGCGGGACCGCTCGGTCTCGAGCCGCTGGGGATTCGTCCCAGGCGAGCGCCCGCCAGAGTTAAACCAAACTCTTGTTATTTAACCGGTCGTCTGAGTTAAAATTTTGAATAAATCAAAACTTTCAACAACGGATCTCTTGGTTCTC
>OTU_156
AAGTCGTAACAAGGTTTCCGTAGGTGAACCTGCGGAAGGATCATTACAACAAGGTTCCCTGGCCCTCGAAGCTTCGGCGGAGGGGCGCTACAGCCTGACTTTATACCCACCCTTTGCCTATGTGTACCCCTATTGCTTCCCTCGGCGGGTTCGCCCGCCGACAGGAACCAACTAAACCCTTTGCATTATACATTCAACACTTCCGATACAAAACTAAATTATTACAACTTTTAACAATGGATCTCTTGGTTCTG
>OTU_157
AAGTCGTAACAAGGTTTCCGTAGGTGAACCTGCGGAAGGATCATTAAAGAAATGATTGGGGGAGCCCGCCTGCGCTTAGCTGCGCGGTGGCGCTCCGCCTCTTACACACAGTGGAGTAATTACTTATTCTTGGGCTGGGCGAAAGTCCAGCTCGCCAAACACAAACAACTATTTTCTATTATACAGTGTCATCAAATCTGCTTACGCAGTAACCAAAATATTCAAAACTTTCAACAACGGATCTCTTGGTTCTC
>OTU_158
AAGTCGTAACAAGGTCTCCGTTGGTGAACCAGCGGAGGGATCATTATCGAGTTACCGCTCTACAACCCTTTGTGAACATACCTAACTGTTGCTTCGGCGGGCAGGGGGtccccccggggacgccctcccggccccgccccccTACCAGGGGACGTGGCGCCCGCCGGAGGATACCTAACTCTATTTTAACGACGTTTCTTCTGAGTGGCACAAGCAAATAATTAAAACTTTTAACAACGGATCTCTTGGTTCTG
>OTU_159
AAAAGTCGTAACAAGGTTTCCGTAGGTGAACCTGCGGAAGGATCATTACTGAGTGAGGGCCCCTCGGGGTCCAACCTCCCACCCGTGTTTAACGAACCTTTGTTGCTTCGGCGGGCCCGCCTCACGGCCGCCGGGGGGCTCCTGCCCCCGGGCCCGCGCCCGCCGAAGCCCCCCCTTGAACGCTGTCTGAAGTTTGCAGTCTGAGAAACTAGCTAAATTAGTTAAAACTTTCAACAACGGATCTCTTGGTTCCG
>OTU_160
AAGTCGTAACAAGGTTTCCGTAGGTGAACCTGCGGAAGGATCATTACCGAGTTGATTCGAGCTCCGGCTCGACTCTCCCACCCAATGTGTACCTACCTCTGTTGCTTTGGCGGGCCGCGGTCCTCCGCACCGGCGCCCTTCGGGGGGGCTGGCCAGCGCCCGCCAGAGGACCATAAAACTCCAGTCAGTGAACTTTGCAGTCTGAGAAACAAGTTAATAAACTAAAACTTTCAACAACGGATCTCTTGGTTCTG
>OTU_161
AAGTCGTAACAAGGTTTCCGTAGGTGAACCTGCGGAAGGATCATTAATGAAATACAAGTCGGCGGATTGTGCTGGCGCGCAAGCGCATGTGCACGTCTGTTGCAAATCCACACACCTGTGCACCTTAGACTCTGAGTGAGCTTTCGTAATCGATTGCACCTCGGAGTATTTTACACACGCTGAATGTAAAAGGATGTTGTAGTGCCTAGCACAAAAAAACTTACAACTTTCAACAACGGATCTCTTGGCTCTCG
>OTU_162
AAAAGTCGTAACAAGGTTTCCGTAGGTGAACCTGCGGAAGGATCATTACCGAGTGAGGGCCCTCTGGGTCCAACCTCCCACCCGTGTTTATTTTACCTTGTTGCTTCGGCGGGCCCGCCTTAACTGGCCGCCGGGGGGCTTACGCCCCCGGGCCCGCGCCCGCCGAAGACACCCTCGAACTCTGTCTGAAGATTGTAGTCTGAGTGAAAATATAAATTATTTAAAACTTTCAACAACGGATCTCTTGGTTCCG
>OTU_163
AAAAGTCGTAACAAGGTTTCCGTAGGTGAACCTGCGGAAGGATCATTACCGAGTGCGGGTCCCGAACTTACTTCGGGGCCCTACCTCCGACCCGTGACTACCGAACCTCTGTTGCTTCGGCGTGTTGGCCTCGTCCCACGAGGCGGCGCCGGAGACCTTCTCCTGAACGCTTGTTTATTTTGAAGGGAATTGCAGTCTGAGTCGAAACGATACAAATCGGTTAAAACTTTCAACAACGGATCTCTTGGTTCCG
>OTU_164
AAGTCGTAACAAGGTTTCCGTAGGTGAACCTGCGGAAGGATCATTACCGAGTGCGGGCCCTCGCGGCCCAACCTCCCACCCGTGTCTCTCTCTACCTGTTGCTTTGGCGGGCCCACCGGGGCCACCCGGTCGCCGGGGGACGTCCGTCTCCGGGCCCGCGCCCGCCGAAGCGCCCTGTGAACCCTGATGAAGATGGGCTGTCTGAGTCGCATGAAAATTGTCAAAACTTTCAACAATGGATCTCTTGGTTCCG
>OTU_165
AAAGTCGTAACAAGGTCTCCGTTGGTGAACCAGCGGAGGGATCATTACCGAGTTGCAAAACTCCCAAACCCCAATGTTTATCTATCTTGAAAACGTCTGCTTCGGCGGGCGGCCCCAGGGCGGGGCCGCAGCCTAGCGCTTCGGCGCCGGGCGCCCGCCGGAGAGGACAACCCAAAAACTCTTGTTTTTAATGAAACTCTGAGCATAAAAGACAAATAGTCAAAACTTTCAACAACGGATCTCTTGGTTCTG
>OTU_166
AAAAGTCGTAACAAGGTTTCCGTAGGTGAACCTGCGGAAGGATCATTAATGTATATTGAATTTTATATTCTTTATCAACCCACACTGTGTACCTTTTTACTGTTGCTCCCATGGGACTTGGCTCTGCCACGTCGGCCTTATGGCTGGTGAGTGCCCATGGGAGGAAAACAAAACTCTTTGTTACAATTGACGTCTGTCTGAATTGTTTATATTAAACGTTAAAACTTTCAACAACGGATCTCTTGGTTCTC
>OTU_167
AAAAGTCGTAACAAGGTCTCCGTTGGTGAACCAGCGGAGGGATCATTACAGAGTTGCAAAACTCCCAACCATTGTGAACCTACCTCACCGTTGCTTCGGCGGGTGGCCCCGGGGCAACCCGGAGCCGCGCCGGCCCCCGCTCTCGGGGCCCGGCAAACCCGTCAGAAGACCGAAACTCTTCGTCATCAGTGGCCTCTCTGAGTAACTTATACAATAAGTCAAAACTTTCAACAACGGATCTCTTGGTTCTG
>OTU_168
AAGTCGTAACAAGGTCTCCGTTGGTGAACCAGCGGAGGGATCATTACAGAGTTGCAAGACTCCCAAACCACTGTGAACATACCCGCTACCGTTGCCTCGGCGGGCGGCCCCAGGGCGGGGCCCCCGGCCTCCCGACCGCCTGCCCGGCGGGGGAGGCGCCCGCCGCGGGCCCCCTAGACCATGCTCTTCTCTGGCATCTCTGAGTCGAACTTACAAGTCAAAACTTTCAACAACGGATCTCTTGGTTCTG
>OTU_169
AAGTCGTAACAAGGTTTCCGTAGGTGAACCTGCGGAAGGATCATTACTGAGTGAGGGCCCTCTGGGTCCAACCTCCCACCCGTGTTTATTGTACCTTGTTGCTTCGGCAGGCCCGCCTCACGGCCGCCGGGGGGCTTCTCGCCCCCGGGCCCGCGCCTGCCGGAGACACCTTTGAACGCTGTCTGAAGTTTGCAGTCTGAGCGATTAGCTAAATTAGTTAAAACTTTCAACAACGGATCTCTTGGTTCCG
>OTU_170
AAGTCGTAACAAGGTCTCCGTTGGTGAACCAGCGGAGGGATCATTACCGAGTCTTACCACTCCCAAAACCCCCTGTGAACATACCTTCTGTTGCTTCGGCGGGATCGCCCTGGCCGCCCCCTGCGGCGCCAGAACCAGGCCCCCGCCGCAAGACCTGAAAACTCTGTTGAACCAGTTGATCTCTGAGTGGCCTGAAAAGGCGAAAAAGAAAATCAAATTAAAACTTTCAACAACGGATCTCTTGGCTCTG
>OTU_171
AAGTCGTAACAAGGTCTCCGTTGGTGAACCAGCGGAGGGATCATTACTGAGTTACCGCTCTATAACCCTTTGTGAACATACCTAACTGTTGCTTCGGCGGGCAGGGGGTGCCGCCTGCGGACCCCCCTCCCGGCCCTGCCCTCACGGGCGGAGCGCCCGCCGGAGGATACCAAACTCCATTTTAACGACGTTTCTTCTGAGTGGCACAAGCAAATAATTAAAACTTTCAACAACGGATCTCTTGGTTCTG
>OTU_172
AAGTCGTAACAAGGTTTCCGTAGGTGAACCTGCGGAAGGATCATTACCGAGTGAGGGCCCTCTGGGCCCAACCTCCCACCCGTGTTTATTTACCTCGTTGCTTCGGCAGGCCCGCCTTAACTGGCCGCCGGGGGGCTCACGCCCCCGGGCCCGCGCCCGCCGAAGACACCCCCGAACTCTGCCTGAAGATTGTCGTCTGAGTGAAAATATAAATTATTTAAAACTTTCAACAACGGATCTCTTGGTTCCG
>OTU_173
AAGTCGTAACAAGGTCTCCGTTGGTGAACCAGCGGAGGGATCATTACCGAGTTTTACCACTCCCAAACCCCCTGTGAACATACCTCCTGTTGCTTCGGCGGGATCGCCCTGGCCGCCCGCTCGGGCGCCAGAACCAGGCCCCCGCCGCAAGACCTTAAAACTCTGTTGAACCAGTTGACATCTGAGTGGCCTGAAAAGGCGAAAAAGAAAATCAAATTAAAACTTTCAACAACGGATCTCTTGGCTCTG
>OTU_174
AAGTCGTAACAAGGTCTCCGTTGGTGAACCAGCGGAGGGATCATTACAGAGTTTACAACTCCCAAACCCACTGTGAACCTTACAGCGTCGTTGCCTCGGCGGACCGCCCCCGGCGCGGCCCCTCTCAGGGGACGCCCGGGACCACGGCGCCCGCCGGAGGACCCAAACTCTTGTATTTGCAGGATGCATTGCTCTGAGTGAAAACAAGCAAATGAATCAAAACTTTCAACAACGGATCTCTTGGTTCTG
>OTU_175
AAGTCGTAACAAGGTCTCCGTTGGTGAACCAGCGGAGGGATCATTACAGAGTTGCAAAACTCCCTAAACCATTGTGAACGTTACCTACACCGTTGCTTCGGCGGGCGGCCCCGGGGTTCTCCCCGGGCGCCCCTGGGCCCCATCGCGGGCGCCCGCCGGAGGTCACCAAACTCTTGATAATTTATGGCCTCTCTGAGTCTTCTGTACTGAATAAGTCAAAACTTTCAACAACGGATCTCTTGGTTCTG
>OTU_176
AAAAGTCGTAACAAGGTCTCCGTTGGTGAACCAGCGGAGGGATCATTACAGAGTTGCAAAACTCCCAAACCATTGTGAACGTTACCTATCCCGTTGCTtcggcgggcggcccgggccccgtgcccggcgccccccggcccctcgcgggcgcccgccggAGGTAAACCAAACTCTTGAATTGTATGGCCTCTCTGAGTCTTCTGTACTGAATAAGTCAAAACTTTCAACAACGGATCTCTTGGTTCTG
>OTU_177
AAGTCGTAACAAGGTCTCCGTTGGTGAACCAGCGGAGGGATCATTACAGAGTTGCAAAACTCCCAACCATTGTGAACCTACCTCACCGTTGCTTCGGCGGGTGGCGCTCCCTCACCCGGAGCGCCGCGCCGGCCCCTCCCCGGGGCCCGGCAACCCGTCAGAGGCCCGCAACTCTTAGTCATCATTGGCCTCTCTGAGTAACTTATACAATAAGTAAAAACTTTCAACAACGGATCTCTTGGTTCTG
>OTU_178
AAGTCGTAACAAGGTCTCCGTAGGTGAACCTGCGGAGGGATCATTCTCAGAGCGAGCGGGCCCCGCCCCTCACTCCATCCCGTGCGAAAACACCCAGCTCCCGCCTCGGCCGAGCGGTCCGTCCCCCCTTCGCggggggggCGCGATCCCGGCCGCTGGCCCAACCAAAACCGCTCCGAACCTTTGCAGTCAGTGGAAACATACCGAAACGTAAGAAAAACTTTCAACAATGGATCTCTTGGCTCCG
>OTU_179
AAAGTCGTAACAAGGTCTCCGTTGGTGAACCAGCGGAGGGATCATTACTGAAGGTCTCCGTGCCTGAAAACCATTGTGAACCCTTCTCCTTAGCTGCCTCGGCGGGCAATCCCAGGGCGGGATTCCGGGGCCCCCTTCTGGGGGGCCGTCCGCCGGCGGTGCACCCTTCTAGCTCTGTCTGTGGCGGGCTTCTGAGTGTGATTGAAAAACAAGTCAAAACTTTCAACAACGGATCTCTTGGCTCTG
>OTU_180
AAGTCGTAACAAGGTTTCCGTAGGTGAACCTGCGGAAGGATCATTATAGTATTCTGTCGGCCAGCGCTTTACTGCGCGGCCACAACCTCTACACAGTGAAGTAATTTGTTTGCTTTAGTGCTTTGGGTAGATGTTTGTCTGCCCAGAGTGCCCCCTAACCACATTTTTTTAATGTTGATTTCCAAGTAAATGTCAGATTTATTACTACTAAATCAAAACTTTCAACAACGGATCTCTTGGTTCTC
>OTU_182
AAGTCGTAACAAGGTTTCCGTAGGTGAACCTGCGGAAGGATCATTACCAAATCCAAAACTTTATCAACACCCAAGTGAACTGAGAATGGTTTCGTTCCCTTTGAACCTTCTTTTTCGTAAAGAGGTTTGAAGGAGAATGTTATATTTTTCAACCCCTTTTCAACCTTACAACCTTTTTTAATGCTGAAAGCaaaaaaaaaaCGAAACATGAGACAACTTTTAACGGTGGATCTCTTGGCTCGT
>OTU_183
AAGTCGTAACAAGGTTTCCGTAGGTGAACCTGCGGAAGGATCATTACCGAAGTACAGGCCCTCTCGAGGGCTAAACTTCCACCCTTTGTTTATTATACTATGTTGCTTTGGCGGATCGCCCTTGGGCCACCGGCTTCGGCTGGTGCGTGTCCGCCAGAGACCTCAAACCCAAACCATTATACGTAATTGTCTGAAAACAAGTTTAAATTATTAAAACTTTCAACAACGGATCTCTTGGCTCTG
>OTU_184
AAAAGTCGTAACAAGGTTTCCGTAGGTGAACCTGCGGAAGGATCATTAACAATTTCCAAAACATGTCTTCTGGTCAAAGGGAAGATTGTGGGAGGTGCACTGTGTTTAATTACATAGTTATCCTTTTTACAATTCTACTTTTGACTGGCTCGACAAAATACAAACATTTACAATTGACAAACAATGGAGATTAACCAAAAAGTTAATTAAAAACAACTTTTAACAATGGATCTCTAGGCTCTT
>OTU_185
AAGTCGTAACAAGGTCTCCGTTGGTGAACCAGCGGAGGGATCATTACAGAGTTGCAAAACTCCCTAAACCATTGTGAACGTTACCCAAACCGTTGCttcggcgggcggcccgggtccttcccggcgcccccccggccctcgcgggcgcccgccggAGGTAAACCAAACTATTGCATTAATGGCCTCTCTGAGTCTTCTGTACTGAATAAGTCAAAACTTTCAACAACGGATCTCTTGGTTCTG
>OTU_186
AAGTCGTAACAAGGTTTCCGTAGGTGAACCTGCGGAAGGATCATTACAGCATTGATGCACTTTGGCAAGGTTGTGCTGCCTCTGCAAAGGGGATGTGAACACTAAGCCATTGTGTCTATTCATCCACACACACCCTTGCTTCATTGCAAGTGTTTTATTACATATATGCCTTTAAAACATAAAAAGAATGTAAATGAATTATCATTTTTGAACAACTATCAGCAACGGATCTCTTGGCATTC
>OTU_187
AAGTCGTAACAAGGTCTCCGTAGGTGAACCTGCGGAGGGATCATTACACAAAATATGCAGGTCCAGGCGAAGCCGCTTCGCCCGGGCTGAATTATTTCACCCATGTCTTTTGCGCACTTGTTGTTTCCTGGGCGGGTTCGCCCGCCACCAGGACCATACATAAACCTTTTTCATGCAGTTGCAATCAGCGTCAGTACAGTTTTAATTTATTACAACTTTCAACAACGGATCTCTTGGTTCTG
>OTU_188
AAAAGTCGTAACAAGGTCTCCGTTGGTGAACCAGCGGAGGGATCATTACCGAGTTTACAAACTCCCAAACCCTTTGTGAACCTTACCGTATCGTTGCTTCGGCGGGACCGCCCCGGCGCCCTCGGGCCCGGAACCAGGCGCCCGCCGGAGGCCCCAAACCCTCATGTCTTTAGTGGTTTTCTCCTCTGAGTGACACATAAACAGATAAATAAAAACTTTCAACAACGGATCTCTTGGTTCTG
>OTU_189
AAGTCGTAACAAGGTCTCCGTTGGTGAACCAGCGGAGGGATCATTACAGAGTTGCAAAACTCCCTAAACCATTGTGAACGTTACCTAAACCGTTGCTTCGGCGGGCGGCCACGGGCTCACCCCCGCGGCCCCCGGCCCCCTCGAGGGCGCCCGCCGGAGGCTCTAACTCTTGAATTTATGGCCTCTCTGAGTCTTCTGTACTGAATAAGTCAAAACTTTCAACAACGGATCTCTTGGTTCTG
>OTU_190
AAAGTCGTAACAAGGTTTCCGTAGGTGAACCTGCGGAAGGATCATCATTGAACCTCTAAATATCAACACACGCTTTGTGCACCTGGACCCGCGGGGGCGGCCGGGCAGCGTCGCGCGCCCTCGGGCCGCGCCGCGCCCGCTTTCCCCGCACCATTTTAACCAAACCCCTTTTACCCCCTCTTTCTTACCAGAAACAAAACATAACCAATAGACAACTTTTAACAACGGATCTCTTGGCTCTC
>OTU_191
AAGTCGTAACAAGGTCTCCGTTGGTGAACCAGCGGAGGGATCATTACCAGAGTGCCCTAGGCTCTCCAACCCATTGTGAACTTACCAAACGTTCCCTCGGCGGGCTCAGCGCGCGGTGGCCTCCGGGCCTCCGGGCGTCCGCCGGGGAAAACCAAACCCTGATTTAATCGTATTTCTCTGAGGGGCGAAAGCCCGAAAACAAAATGAATCAAAACTTTCAACAACGGATCTCTTGGCTCTG
>OTU_192
AAGTCGTAACAAGGTCTCCGTAGGTGAACCTGCGGAGGGATCATTACACAAATATGAAGGCGGGCTGGAACCTCTCGGGGTTACAGCCTTGCTGAATTATTCACCCTTGTCTTTTGCGTACTTCTTGTTTCCTTGGTGGGTTCGCCCACCACTAGGACAAACATAAACCTTTTGTAATTGCAATCAGCGTCAGTAACAAATTAATAATTACAACTTTCAACAACGGATCTCTTGGTTCTG
>OTU_193
AAGTCGTAACAAGGTCTCCGTTGGTGAACCAGCGGAGGGATCATTACTGAGTGTAAAAACTCCCAAACCCATTGTGAACATACCACTGTTGCTTCGGCGGATGCGCCCCGGGCGCGCCCTCACAGGCGTGCCCCGGACCAAGGCGCCCGCCGGGGAACCGAAACTCTTGTTTTCTTACAGAATCTCTGAGTCTGATTATAAATCAAATCAAAACTTTCAACAACGGATCTCTTGGCTCTA
>OTU_194
AAGTCGTAACAAGGTCTCCGTTGGTGAACCAGCGGAGGGATCATTACCGAGTTTACAAACTCCCAAACCCTTTGTGAACCTTACCATATTGTTGCTTCGGCGGGACCGCCCCGGCGCCTTCGGGCCCGGAACCAGGCGCCCGCCGGAGGCCCCAAACTCCTATGTCTTTAGTGGTTTTCTCCTCTGAGTGACACATAAACAAATAAATAAAGACTTTCAACAACGGATCTCTTGGTTCTG
>OTU_195
AAAGTCGTAACAAGGTTTCCGTAGGTGAACCTGCGGAAGGATCATTAACACTTTTATGAAATCCAAAACCTTTTTGGATCAACCCAACCATTTTGCGAACCTATTTGTTGTTTTCCCTTTTTTTCTTTAAACTCTTATGATATGTTTTTTGTGTCTGACCATTTTGATTTTCCATTTAATTATGGGAAAACAAAAAAATCTAACGCAATACAACTCTTAACAACGGATATCTTGGCTCTC
>OTU_196
AAGTCGTAACAAGGTCTCCGTTGGTGAACCAGCGGAGGGATCATTACAGAGTTGCAAAACTCCCTAAACCATCGTGAACGTTACCCAAACCGTTGCTTCGGCGGGCGGCGCCCTCGCGCGCTCCTGGGCCCCACCGCGGGCGCCCGCCGGAGGTACCCAAACTCTTGATACATTATGGCCACTCTGAGTCTTCTGTACTGAATAAGTCAAAACTTTCAACAACGGATCTCTTGGTTCTG
>OTU_197
AAAAGTCGTAACAAGGTTTCCGTAGGTGAACCTGCGGAAGGATCATTAAAGAGACGTTGCCCTTCGGGGTCGACCTCCCACCCTATGTTTATCATACCTCTGTTGCTTTGGCAGGCCCGTCCTCGGACCACCGGCTCCGGCCGGTCCGTGCCTGCCAGGGGACCTAAAACTCTGTTTGTTAATGCAGTCTGAGTACTATATAATAGTTAAAACTTTCAACAACGGATCTCTTGGTTCTG
>OTU_198
AAGTCGTAACAAGGTCTCCGTAGGTGAACCTGCGGAGGGATCATTACCGAGTGAGGGCGCTCCGGCGCCCGACCTCCCAACCCTTTGATTTGATCAAGACCTCCTTCTGCCTCGGGGGCGACCCGGCCTTCGGGCCACGGTCCCCCCGGTCGGCACCCAATCCAACCCTGCATCAATTGTCGTCTGAGTGAAAAAGTTAAATCTAAACAAAACTTTCAACAACGGATCTCTTGGTTCTG
>OTU_199
AAGTCGTAACAAGGTTTCTGTAGGTGAACCTGCAGAAGGATCATTAGTGAAAGTTTCGGGCCTGCCATACGGACGCAAACACGTCTCTGGCGCCCATCACTATATCCATACCAACCCCTGTGCACTGTGATGACGAATGTCATCGAACaaaaaaaaCTCGTATGGTTGAATGTACGTGAAATTGTAGGTATAGCCTACGAACTATACACAACTTTCGACAACGGATCTCTTGGTTCTC
>OTU_200
AAGTCGTAACAAGGTCTCCGTTGGTGAACCAGCGGAGGGATCATTACAGAGTTGCAAAACTCCCAAACCACTGTGAACTTACCAATCGTTGCTTCGGCGGGCCGGCTCTACGGCCGCGCGGGTcccccccccGGGGGAGCGCCCGCCGGAGGTATCTAAACCAGACGTTTTTGTATGGCCTCTCTGAGCAACTGTACCGAATAAGTCAAAACTTTCAACAACGGATCTCTTGGTTCTG
>OTU_201
AAGTCGTAACAAGGTTTCCGTAGGTGAACCTGCGGAAGGATCATTAAAGAGACGTTGCCCTTCGGGGTATACCTCCCACCCTTTGTTTATTTATACCTTTGTTGCTTTGGCAGACCCGGCTTCGGCCCACCGGCTCCGGCTGGTCAGTGTCTGCCAGAGGACCTAAAACTCTGTTTGTTAATATTGTCTGAGTACTATATAATAGTTAAAACTTTCAACAACGGATCTCTTGGTTCTG
>OTU_202
AAAAGTCGTAACAAGGTCTCCGTAGGTGAACCTGCGGAGGGATCATTACAAGTGACCCCCGGCTCCGGCCGGGGATGTTCATAACCCTTTGTTGTCCGACTCTGTTGCCTCCGGGGCGACCCTGCCTTTTCACGGGCGGGGGCCCCGGGTGGACACATCAAAACTCTTGCGTAACTTTGCAGTCTGAGTAAATTTAATTAATAAATTAAAACTTTCAACAACGGATCTCTTGGTTCTG
>OTU_203
AAGTCGTAACAAGGTCTCCGTTGGTGAACCAGCGGAGGGATCATTACAGAGTTGAAAAACTCCCTAACCCTTTGTTTATATACCTGTTCAGTTGCTTCGGCAGGCGGCCCCAGGGCGGGGCCTCCAGCCTGCTCACGCAGGTGCCTGCCGCTGGCGCAAAAAACTCTGTTATATGTTACCACTCTGAGTCTaaaaaaaaaTGAATCAAAACTTTCAACAACGGATCTCTTGGTTCTG
>OTU_204
AAAGTCGTAACAAGGTCTCCGTTGGTGAACCAGCGGAGGGATCATTACAGAGTTGAAAAACTTCCTAAACCCTTTGTTTATATACCTGTTCAGTTGCTTCGGCAGGCGGCCCCAGGGCGGGGCCTCCAGCCTGCTCACGCGGGTGCCTGCCGCTGGCGCAAAACTCTTGTTTTATATTACTACTCTGAGTCTTATATAAATGAATCAAAACTTTCAACAACGGATCTCTTGGTTCTG
>OTU_205
AAGTCGTAACAAGGTCTCCGTTGGTGAACCAGCGGAGGGATCATTACCGAGTTTTCAACTCCCCAACCCTTCTGTGAACCTACCTATCGTTGCTTCGGCGGACTCGCCCCAGCCCGGACGCGGACTGGACCAGCGGCCCGCCGGGGACCTCAAACTCTTGTATTCCAGCATCTTCTGAATACGCCGCAAGGCAAAACAAATGAATCAAAACTTTCAACAACGGATCTCTTGGCTCTG
>OTU_206
AAGTCGTAACAAGGTCTCCGTTGGTGAACCAGCGGAGGGATCATTACAGAGCTTAACAACTCCCAAACCCCTGTGAACATACCACTGTTGCTTCGGCGGGCACGCCCCGGGCGCTCATCGCGTGCCCCGGAACCAGGCGCCCGCCGGGGGAAAACAAACTCTTGTCTTACTTTTGTATCGTCTGAGTGGATTATTAAATAAATCAAAACTTTCAACAACGGATCTCTTGGCTCTG
>OTU_208
AAGTCGTAACAAGGTCTCCGTAGGTGAACCTGCGGAGGGATCATTACCAGAAGCCGCGTCGGCCGCAAGGCCGGCGCCTTCGCCCAACCCTCTGTGAACGATATTGATTGCCCCGGGGGACCCCGCACCCTTCCAGGTGTGCCCCCGGTGGCCCCCTTCAACTCTTGTTGTATCTGCCGTCTGAGTCGCAAATGCAAATGAAACAAAACTTTCAACAACGGATCTCTTGGTTCTG
>OTU_209
AAAAGTCGTAACAAGGTCTCCGTAGGTGAACCTGCGGAGGGATCATTACAAGTTGACCCCGGCCCTCGGGCCGGGATGTTCACAACCCTTTGTTGTCCGACTCTGTTGCCTCCGGGGCGACCCTGCCTCCGGGCGGGGGCCCCGGGTGGACATTTCAAACTCTTGCGTAACTTTGCAGTCTGAGTAAATTTAATTAATAAATTAAAACTTTCAACAACGGATCTCTTGGTTCTG
>OTU_210
AAGTCGTAACAAGGTCTCCGTTGGTGAACCAGCGGAGGGATCATTACAGAGTTTACATACTCCAAAAACCCTTTGTCTACCTACCAAAAACGTTGCTTCGGCAGGCGACCCCAGGGCGGGGTCGTTGGGTGCCTGCCGGAGGttttttttCCAAACTCTTGTTTTTACAAACTTGAATCTCTGAGTACCTATTGTAATAAGTTAAAACTTTCAACAACGGATCTCTTGGTTCTG
>OTU_211
AAAGTCGTAACAAGGTAACCGTAGGTGAACCTGCGGTTGGATCATTAACAAATATTAGAAGACCTTCAAGGTCTCTCTAAACATCTTGTGAATTAAATATGTCTCTAGCATGGTTTAACTTTAATTAGTTGGGTTGTGCTAGAATTAAACTTTAAACTTTATTTAACTTTATGTCTATAAATTCATTAAAAAAAGTAATTAAAACAACTTTTGACAACGGATCTCTAGGCTCTT
>OTU_212
AAGTCGTAACAAGGTTTCCGTAGGTGAACCTGCGGAAGGATCATTTTTGAATCTGGTCTCAGCGCTTAGCTGCGCGGGACTAAACCTTCACACTTGTTTAGTATTACTACTGGCAGTCGAGCGTGAGCTCGGCTGTAACATAACTCTAAGATTTAATCTTAACTCAACCCTAGTCATGAAATTTTACTTAAAATAAAATATTCAAAACTTTCAACAACGGATCTCTTGGTTCTC
>OTU_213
AAAAGTCGTAACAAGGTCTCCGTAGGTGAACCTGCGGAGGGATCATTACAAGTGACCCCGGTCTTACCACCGGGATGTTCATAACCCTTTGTTGTCCGACTCTGTTGCCTCCGGGGCGACCCTGCCTTCGGGCGGGGGCTCCGGGTGGACACTTCAAACTCTTGCGTAACTTTGCAGTCTGAGTAAACTTAATTAATAAATTAAAACTTTTAACAACGGATCTCTTGGTTCTG
>OTU_214
AAAGTCGTAACAAGGTCTCCGTTGGTGAACCAGCGGAGGGATCATTACCGAGTTTACAACTCCCAAACCCATGTGAACATACCTATCGTTGCTTCGGCGGGATCGCCCCGGGCGCCTTGTGTGCCCCGGATCCAGGCACCCGCCGGGGGACCTTAACTCTTGTTTTATTTAGAATCTTCTGAGTAGTTTTTACAAATAAATAAAAACTTTCAACAACGGATCTCTTGGTTCTG
>OTU_215
AAGTCGTAACAAGGTTTCCGTAGGTGAACCTGCGGAAGGATCATTAAAGAAATGCGGCGGAGGGGCCCAAAAGGCCCCCGAGCCAACACTTTCTACCCTGTCTTTTCGATACCTCTACCTCCTCCCCGGCCCCCGGGCCGGGATGGCTACTTCAAAAAAACCTTGCAGTTTACAGTCAATTCAGTACTTTGTAACAAAATTACAACTTTCAACAATGGATCTCTTGGCTCTG
>OTU_216
AAAGTCGTAACAAGGTTTCTGTAGGTGAACCTGCAGAAGGATCATTAGTGAATGCCTGGGCTGTCATACGGACTGCGGTCTCTGACGCCCACCCACTATATCCGCAAACCCTGTGCACTGTGGTGTTGTCTTGGACACACCTCGCCAACCAACTCGTCTTTGTATCTGTACGTGTCTACTTGGCCTAAGCCAAAAATCAACACAACTTTCGACAACGGATCTCTTGGTTCTC
>OTU_217
AAAAGTCGTAACAAGGTTTCCGTAGGTGAACCTGCGGAAGGATCACTAGTGATTAAATCGAGCGTGTCTTCATTGACCGCTCACCCTTCTCACCATCCACATACACCTGTGCACTGTTTAGCCTGAGCCGGTTTTCCGGCCCAGGTTATCATTTCATACAAACTCTAGTCTTATGAATGTAAACGTTTTAATAACATAATAAAACTTTCAACAACGGATCTCTTGGTTCTC
>OTU_218
AAGTCGTAACAAGGTCTCCGTAGGTGAACCTGCGGAGGGATCATTACAAGTGACCCCCGGCTCCGGCCGGGGATGTTCATAACCCTTTGTTGTCCGACTCTGTTGCCTCCGGGGCGACCCTGCCTTCGGGCGGGGGCTCCGGGTGGACACTTCAAACTCTTGCGTAACTTTGCAGTCTGAGTAAACTTAATTAATAAATTAAAACTTTTAACAACGGATCTCTTGGTTCTG
>OTU_219
AAGTCGTAACAAGGTTTCCGTAGGTGAACCTGCGGAAGGATCATTAATGAGTTTGCGCGGTTGTTGCTGGTTATTACAAGTGCACGCCGTGTCTTCTTCATCCACCCCACTGTGCATCTCGGTACGCCTCCGCGCGTAGTCCTTTTACATTATATACACCTTTTGTAACGTAAAGAACGTGCATTTGATTAATTAAATACAACTATCAACAACGGATCTCTTGGCATCCC
>OTU_220
AAAAGTCGTAACAAGGTTTCCGTAGGTGAACCTGCGGAAGGATCATTAGTGAATATAGGACGTCCAACTTAACTTGGAGTCCGAACTCTCACTTTCTAACCCTGTGCACTTGTTTGGGATAGTAACTCTCGCAAGAGAGCGAACTCCTATTCACTTATAAACACAAAGTCTATGAATGTATTAAATTTTATAACAAAATAAAACTTTCAACAACGGATCTCTTGGCTCTC
>OTU_221
AAGTCGTAACAAGGTCTCCGTAGGTGAACCTGCGGAGGGATCATTAGAATCTCAACTTCTCTCTCTTCATCGAAGAGTCAGCAAGGCGTGGTTCGTACCATGTTTATTCACTTTCAATTTTCATTAAACGTACATTGCCAAACCTCTTCCGAGACCAACAATGATACTcaaacaaacaaacaactaaaaaaacaaaaacaCGACTCGCAACAACGGATATCTTGGTTCTC
>OTU_222
AAGTCGTAACAAGGTCTCCGTAGGTGAACCTGCGGAGGGATCATTACAAGAACGCCCGGGCTTCGGCCTGGTTATTCATAACCCTTTGTTGTCCGACTCTGTTGCCTCCGGGGCGACCCTGCCTTCGGGCGGGGGCTCCGGGTGGACACTTCAAACTCTTGCGTAACTTTGCAGTCTGAGTAAACTTAATTAATAAATTAAAACTTTTAACAACGGATCTCTTGGTTCTG
>OTU_223
AAGTCGTAACAAGGTTTCCGTAGGTGAACCTGCGGAAGGATCATTATTGAATTCAAATCATCTGTGGCTTCGGTCCGGATGTGCCAACAGGTAACACTGTTGGTAATTCTATCCATAACACCTGTGAACTGTTGGATGCTTGCATCCACTTTTATACTAAACATTATTGTAACAAATGTAGTCTTATTATAACATAATAAAACTTTTAACAACGGATCTCTTGGCTCTC
>OTU_224
AAAGTCGTAACAAGGTCTCCGTTGGTGAACCAGCGGAGGGATCATTACAGAGTTATCCAACTCCCAAACCCATGTGAACTTATCTCTTTGTTGCCTCGGCGCAAGCTACCCGGGACCTCGCGCCCCGGGGGGCCCGCCGGCGGACAAACCAAACTCTGTTATCTTCGTTGATTATCTGAGTGTCTTATTTAATAAGTCAAAACTTTCAACAACGGATCTCTTGGTTCTG
>OTU_225
AAAAGTCGTAACAAGGTCTCCGTTGGTGAACCAGCGGAGGGATCATTAAAGAGTTGCAAAACTCCCAAACCATATGTTTATCTACCTGTTTCGTTGCTTCGGCAGGCGGCTCTTCGGGGCCTTCGCCCTCTGGGTGCCTGCCGGAGTATCCAAAACTCTTGTTAATTACTGTTCTGTCTGAGTAAACTTTTAATAGTTAAAACTTTCAACAACGGATCTCTTGGTTCTG
>OTU_226
AAAGTCGTAACAAGGTCTCCGTTGGTGAACCAGCGGAGGGATCATTACCGAGTTTACAACTCCCAAACCCATGTGAACATACCTGTCTTGTTGCTTCGGCGGCGCCTCCGGCCCTCACCGGCCGCGGCCCGCCAGAGGACCCAAAACTCTTTTTGCATTTGAATACAGTATTTCTGAGTGACATGATTAAATCAAATCAAAACTTTCAACAACGGATCTCTTGGCTCTG
>OTU_227
AAGTCGTAACAAGGTTTCCGTAGGTGAACCTGCGGAAGGATCATTCATGAGCGTTGGAGCCCTCCGGCTCCAAACCTCCATCCCGAGCGTACCTTACCCTCCTGCCTGGCCGGCCCGCGCGGTAACTCGCGCGGCGGCCAACCTTTAAAACCTTTCTTCTTGAACAGTACCGTCCGAGTCGATTTACAAAATCAAAACAAAACTTTCAACAATGGATCTCTTGGCTCTG
>OTU_228
AAGTCGTAACAAGGTCTCCGTTGGTGAACCAGCGGAGGGATCATTACCGAGTTCTTACGCTCGCAAACCCTTTGTGAACCTTTATACCCGTTGCTTCGGCGGCGCGCGAAACCCTCCGGGGGGAAGCGCGCCCGCCGGTGTATTCAGAATCTCTGTTCGAACCCGACGTTACATCTGAGTGTTCTAAGCGAACTGTTAAAACTTTCAACAACGGATCTCTTGGCTCTA
>OTU_229
AAGTCGTAACAAGGTATCCGTAGGTGAACCTGCGGATGGATCATTACCAAAGGAAATAACTTCCTACGCACTGTGAACTGTTTTGACTGACAGTCAGTGACTGTTTGCCCTGCTTACTGTAGGGCTACGTGTTGCTGACTGTACTTACTAAACGTATTGTAACTGTTAAACTGAACTACTTTAGTATGAACTAAAGACAACTTTTAGCAATGGATCTCTTGGTTCTC
>OTU_230
AAAGTCGTAACAAGGTCTCCGTTGGTGAACCAGCGGAGGGATCATTACCGAGTTTACAACTCCCAAACCCCTGTGAACATACCTTAATGTTGCCTCGGCGGATCAGCCCGCGCCCCGTAAAACGGGACGGCCCGCCAGAGGACCCAAACTCTAATGTTTCTTATTGTAACTTCTGAGTAAAACAAACAAATAAATCAAAACTTTCAACAACGGATCTCTTGGTTCTG
>OTU_231
AAAGTCGTAACAAGGTTTCCGTAGGTGAACCTGCGGAAGGATCATTATCGTGGAGCTTCGGCTCCTTCGAGGGAGAACCCTTGCCTTTTCGAGCACCTGTTTGTTTCCTCGGCAGGCCCGCCTGCCAATGGGGACCCCTTAAACTCTTGCAATCAACCTGAACAATATCGTCTGAATTaaaaaaaaaaTTTAAATCAAAACTTTCAACAACGGATCTCTTGGTTCTG
>OTU_232
AAAGTCGTAACAAGGTTTCCGTAGGTGAACCTGCGGAAGGATCATTACAGAATGAAAAGTGCTTAACTGCAttttttcttacacatgtgtttttctttttttGAAAACTTTGCTTTGGTAGGCCTTCTATATGGGGCCTGCCAGAGATTAAACTCAACCAAATTTTATTTAATGTCAACCGATTATTTAATAGTCAAAACTTTCAACAACGGATCTCTTGGTTCTC
>OTU_233
AAGTCGTAACAAGGTTTCCGTAGGTGAACCTGCGGAAGGATCATTATTGAAAACTAGGGTGTCCAATTTAACTTGGAACCCAACCTTCTCAATTCTAACTTTGTGCATCTGTATAATGGCGAAGCAGATCTTCGGATCTGTGAGCCTTCACTTACAAAACATCAGTCTATGAATGTAAAATTTTTATAACAAATAAAAACTTTCAACAACGGATCTCTTGGCTCTC
>OTU_234
AAGTCGTAACAAGGTCTCCGTAGGTGAACCTGCGGAGGGATCATTACCGAGTGAGGGGGCCTCGCGCCCTCGACCTCCCAACCCTTTGTTTAACCAACTCTGTTGCCTCGGGGGTGACCCGGCCGCGTGTCGGGCGCCCCCAGAGGGCCAATCAACTCTGCATCCTTGCGTCGGAGTATTGAAAGCAAATCAATCAAAACTTTTAACAACGGATCTCTTGGTTCTG
>OTU_235
AAAGTCGTAACAAGGTTTCCGTAGGTGAACCTGCGGAAGGATCATTAAACCATTTGGCCGTAACAAGCCTTAAACCTTCTCTATGCGTACCTTCACATTCTCCTTCGGCGGGGTAACGCCCGCCGTTGGAAACCACCAAAAACCCTTTTTGCATCTAGTATCATACCCGGTTCTGACAAAAAAATTTAATCGTTACAACTTTCAACAATGGATCTCTTGGCTCTG
>OTU_236
AAAAGTCGTAACAAGGTCTCCGTTGGTGAACCAGCGGAGGGATCATTACCGAGTTTACAACTCCCAAACCCCTGTGAACATACCACTTGTTGCCTCGGCGGATCAGCCCGCTCCCGGTAAAACGGGACGGCCCGCCAGAGGACCCCTAAACTCTGTTTCTATATGTAACTTCTGAGTAAAACCATAAATAAATCAAAACTTTCAACAACGGATCTCTTGGTTCTG
>OTU_237
AAGTCGTAACAAGGTCTCCGTTGGTGAACCAGCGGAGGGATCATTACCGAGTTATTCAACTCATCAACCCTGTGAACATACCTAAACGTTGCTTCGGCGGGAATAGACGGCCCCGTAAAACGGGCCGCCCCCGCCAGAGGACCCTTAACTCTGTTTCTATAATGTTTCTTCTGAGTAAAACAAGCAAATAAATTAAAACTTTCAACAACGGATCTCTTGGCTCTG
>OTU_238
AAGTCGTAACAAGGTCTCCGTTGGTGAACCAGCGGAGGGATCATTACCGAGTTTACAACTCCCAAACCCCTGTGAACATACCTATACGTTGCCTCGGCGGATCAGCCCGCGCCCCGTAAAAAGGGACGGCCCGCCCGAGGACCCCTAAACTCTGTTTTTAGTGGAACTTCTGAGTAAAACAAACAAATAAATCAAAACTTTCAACAACGGATCTCTTGGTTCTG
>OTU_239
AAGTCGTAACAAGGTCTCCGTTGGTGAACCAGCGGAGGGATCATTACCGAGTTTACAACTCCCAAACCCCTGTGAACATACCTATAACGTTGCCTCGGCGGCGCCCGTCTCCCCGTAAAACGGGAGCGGCCCGCCAGAGGAAAACCAAACTCTTGTTTTAGAAGTATCTTCTGAGTAACAAAAATAATTAATTAAAACTTTCAACAACGGATCTCTTGGTTCTG
>OTU_240
AAGTCGTAACAAGGTTTCCGTAGGTGAACCTGCGGAAGGATCATTAGTGAATTTAGAGCGTAACTTCGGTTAGCTCAACCTTCATTTTCCAACTCTGTGCACTATTGGCGGACTGAGAGTAAGCAATTGCTATTCAGTCTGCGGCTCACTATTAAACATTAGTTAAAGTATGTAAATaaaaacaaaacaaaaaaaaaCTTTCAACAACGGATCTCTTGGCTCTC
>OTU_241
AAAAGTCGTAACAAGGTCTCCGTAGGTGAACCTGCGGAGGGATCATTACTGAGTGAGGGCCTTCGGGCTCGACCTCCAACCCTTTGTGAACACAACTTGTTGCTTCGGGGGCGACCCTGCCGTTTCGACGGCGAGCGCCCCCGGAGGCCTTCAAACACTGCATCTTTGCGTCGGAGTTTAAGTAAATTAAACAAAACTTTCAACAACGGATCTCTTGGTTCTG
>OTU_242
AAGTCGTAACAAGGTCTCCGTTGGTGAACCAGCGGAGGGATCATTACCGAGTTTACAACTCCCAAACCCCTGTGAACATACCTTATGTTGCCTCGGCGGATCAGCCCGCGCCCCGTAAAAAGGGACGGCCCGCCGCAGGAACCCTAAACTCTGTTTTTAGTGGAACTTCTGAGTATAAAAAACAAATAAATCAAAACTTTCAACAACGGATCTCTTGGTTCTG
>OTU_243
AAGTCGTAACAAGGTTTCCGTAGGTGAACCTGCGGAAGGATCATTACAGAGTTCATGCCCGAAAGGGTAGACCTCCCACCCTTGTGTATTATTACTTTGTTGCTTTGGCGAGCTGCCTTCGGGCCTTGTATGCTCGCCAGAGAATACCAAAACTCTTTTTATTAATGTCGTCTGAGTACTATATAATAGTTAAAACTTTCAACAACGGATCTCTTGGTTCTG
>OTU_244
AAGTCGTAACAAGGTCTCCGTAGGTGAACCTGCGGAGGGATCATTACTGAGTGAGGGTTTAACCGCCCGACCTCCAACCCTTTGTGAATCGTACTCGTTGCTTCGGGGGCGACCCTGCCGTCCGCGGCTGAGCGCCCCCGGGGTCAATCAAACACTGCATTCTCTGCGTCGGAGTATTAGTAAATCTAATCAAAACTTTCAACAACGGATCTCTTGGTTCTG
>OTU_245
AAGTCGTAACAAGGTTTCCGTAGGTGAACCTGCGGAAGGATCATTAGTGAATACTAGGACGTTCAATTTAACTTGAAGTCCGAACTCTCACTTTCTAACCCTGTGCATTTGTTTTGGTTAGTAGGATTCGTCTGAACACCTCTTCATTTACAAACACAAAGTCTATGAATGTATAAAGTTTATAACAAAACAAAACTTTCAACAACGGATCTCTTGGCTCTC
>OTU_246
AAGTCGTAACAAGGTCTCCGTAGGTGAACCTGCGGAGGGATCATTACTGAGTGAGGGCGCAAGCCCGACCTCCAACCCTTTGTGAACCAACTCTGTTGCTTCGGGGGCGACCCCGCCGTTTCGGCGACGGCGCCCCCGGAGGTCATCAAACACTGCATCTTTGCGTCGGAGTCTTAAAGTAAATTTAAACAAAACTTTCAACAACGGATCTCTTGGTTCTG
>OTU_248
AAAGTCGTAACAAGGTTTCCGTAGGTGAACCTGCGGAAGGATCATTAACAAATTCCAAACACTCGTCTTTGCCGGCGGGGATCGTGAGCAGCAACTCTTAGGGGGAGCTCTTGCCAGTACCTCCGGTCATATGACACTTATTAACATTCCAATTGACAGCAACAGGACATCCACAAACTTAATCGTCTAAACAACTTTTAACAATGGATCTCTTGGCTCTT
>OTU_251
AAGTCGTAACAAGGTCTCCGTTGGTGAACCAGCGGAGGGATCATTACAGAGTTGAAAAACTCCCAAACCCATGTGTATTTACCACTTGTTGCCTCGGCGTGTTGCTGCGCTTCATGTGTGGTGGCCGCCGGCGGACCTCTAAACTCTTGTTATTTTGAGTCATCTGAGCGTCTTATGTAAATAAGTCAAAACCTTTAACAACGGATCTCTTGGTTCTGG
>OTU_252
AAGTCGTAACAAGGTTTCCGTAGGTGAACCTGCGGAAGGATCATTACCGAGTGCGGGCCCTCTGGGTCCAACCTCCCATCCGTGTCTATCTGTACCCTGTTGCTTCGGCGTGGCCACGGCCCGCCGAAGACTAACATTTGAACACTGTCTGAAGTTTGCAGTCTGAGTTTTTAGTTAAACAATAATTAAAACTTTCAACAACGGATCTCTTGGTTCCGG
>OTU_254
AAGTCGTAACAAGGTCTCCGTAGGTGAACCTGCGGAGGGATCATTACCGAGTGAGGGTTTCGGCCCGACCTCCAACCCTTTGTGAATCAAACCTGTTGCTTCGGGGGCGACCCTGCCGTTCGCGGCGCGGCGCCCCCGGGGGAAATCAAACACTGCGTCAATTTGTGTCGGAGTACTTGTTAATAAACAAAACTTTCAACAACGGATCTCTTGGTTCTG
>OTU_255
AAGTCGTAACAAGGTTTCCGTAGGTGAACCTGCGGAAGGATCATTACCTAGAGTTTGTAGACTTCGGTCTGCTACCTCTTACCCATGTCTTTTGAGTACCTTCGTTTCCTCGGCGGGTCCGCCCGCCGATTGGACAACATTCAAACCCTTTGCAGTTGCAATCAGCGTCTGAAAAAACATAATAGTTACAACTTTCAACAACGGATCTCTTGGTTCTG
>OTU_256
AAGTCGTAACAAGGTCTCCGTTGGTGAACCAGCGGAGGGATCATTATAGAGTTTTCTAAACTCCCAACCCATGTGAACTTACCTTTTGTTGCCTCGGCAGAAGTTATAGGTCTTCTTATAGCTGCTGCCGGTGGACCATTAAACTCTTGTTATTTTATGTAATCTGAGCGTCTTATTTTAATAAGTCAAAACTTTCAACAACGGATCTCTTGGTTCTG
>OTU_257
AAGTCGTAACAAGGTTTCCGTAGGTGAACCTGCGGAAGGATCATTATCAGGTGGAGCAGGCCTCGCGCCCGCACCTCCCTCCCTTTGCATACCGTAACCTGTTGCTCGAGCCGGCGGCCCCCGGGCCCCGGCGAGAGACCATCTCAACCTTCTCTTTCGGAACGTCTGAGTCATATCATAATAGAATAAAACTTTCAACAACGGATCTCTTGGTTCCG
>OTU_258
AAGTCGTAACAAGGTCTCCGTTGGTGAACCAGCGGAGGGATCATTACCGAGTACTATAACTCATAACCCTTTGTGAACCTTCATACCTGTTGCTTCGGCGGCGCGCCCCCCGGGGCGTGCCCGCCGGCATTATCAGAATCTCTGTTCGAACCCGACGATACTTCTGAGTGTTCTAAGCGAACTGTTAAAACTTTCAACAACGGATCTCTTGGCTCCA
>OTU_259
AAGTCGTAACAAGGTAACCGTAGGTGAACCTGCGGTTGGATCATTAACAAATTGAAAGATCTTAAAGATCTCTCTAACACACTGTGAACTAGTATATTGTCTCTTGCGTGCCCCTTTGGCGGCACGCATATTTTAAACCCTTGCTAATAAACTTTGTCTAGAAACTAATGAAAAAAGTAATTAAAAACAACTTTTGACAACGGATCTCTAGGCTCTC
>OTU_260
AAGTCGTAACAAGGTCTCCGTTGGTGAACCAGCGGAGGGATCATTACCGAGTACTATAACTCATAACCCTTTGTGAACCTTTATACCTGTTGCTTCGGCGGCGCGTCCTCCGGGGCGTGCCCGCCGGTATCATCAGAATCTCTGTTTGAACCCGACGATACATCTGAGTGTTCTAAGCGAACTGTTAAAACTTTCAACAACGGATCTCTTGGCTCCA
>OTU_261
ACAAGTCGTAACAAGGTATCCGTAGGTGAACCTGCGGATGGATCATTACTAAAGTATCCATCCTACGTTTTGTGAACTGTTTTGACTATCATAGTCAGTGTCTGGTGTGCTGTCATGGCCATCGATGCTGACTACACTGAATGTATATTAAACTGACTGAGAGTACTATACTTATAGTAACCAATGAGAACTTTTAGCAACGGATCTCTTGGCTCTC
>OTU_262
AAAGTCGTAACAAGGTAACCGTAGGTGAACCTGCGGTTGGATCATTACTGATTTCTGGCCGGCGTCCTCGCAGCAGCGAGTCGACCCGGCTACTGACCCCTTGTGCACAGTTATGTTTTTTGGGTGCCTCGGCGCCCAGCAGTACAAACCACGCGAATCTGTCTGAAACTAAGAGAAAAATCGTAACAACTTTTGACAACGGATCTCTTGGCTCTC
>OTU_263
AAGTCGTAACAAGGTTTCCGTAGGTGAACCTGCGGAAGGATCATTACCTAGAGTTGTAGGCTTTGCCTGCTATCTCTTACCCATGTCTTTTGAGTACCTTCGTTTCCTCGGTGGGTTCGCCCGCCGATTGGACAAAACTTAAACCCTTTGTAGTTGCAATCAGCGTCTGAAAAAACTTAATAGTTACAACTTTCAACAACGGATCTCTTGGTTCTG
>OTU_264
AAGTCGTAACAAGGTTTCCGTAGGTGAACCTGCGGAAGGATCATTATCAGGTGGCGTAGGCTTCGGTCTACCCCTCCCACCCCATGTTTACTGTAATCGTTGCTCATGCAGGTAGCCTAACAGCGTCTGCATGAGAGTATTAACCCTTTAAATTTGAGAATTGTCTGAGTAAAAAGAAACAAAACAAAACTTTCAACAACGGATCTCTTGGTTCCA
>OTU_265
AAGTCGTAACAAGGTTTCCGTAGGTGAACCTGCGGAAGGATCATTACCTAGAGTTGCGGGCTCTGCCTGCCATCTCTTACCCATGTCTTTTGAGTACCTTACGTTTCCTCGGCGGGTCCGCCCGCCGACTGGACAAACTTAAACCACTTGCAGTTGAAATCAGCGTCTGAAAAAACTTAATAGTTACAACTTTCAACAACGGATCTCTTGGTTCTG
>OTU_266
AAGTCGTAACAAGGTTTCCGTAGGTGAACCTGCGGAAGGATCATTACCTAGAGTTGTAGGCTTTGCCTGCTATCTCTTACCCATGTCTTTTGAGTACCTTACGTTTCCTCGGCGGGTCCGCCCGCCGATTGGACAATTTAAACCATTTGCAGTTGCAATCAGCGTCTGAAAAAACTTAATAGTTACAACTTTCAACAACGGATCTCTTGGTTCTG
>OTU_267
AAGTCGTAACAAGGTCTCCGTAGGTGAACCTGCGGAGGGATCATTACTGAGTTTTTAACTCTCCAAACCATGTGAACTTACCACTGTTGCCTCGGTGGTCGGTGCTGGAAACAGTGCTGCCACCGGTGGACTACTAAACTCTTGTTAATTTTTGTCAAATCTGAATCAAACTAAGAAATAAGTTAAAACTTTCAACAACGGATCTCTTGGTTCTG
>OTU_268
AAGTCGTAACAAGGTTTCCGTAGGTGAACCTGCGGAAGGATCATTACCAGATGCCCGGGGCTCCGGCCCCGGACCCATCCACCCTATGTATACCGTCATCTGTTGCTCGAGCCGCGGCCCCAGGGCCCGGCGCGGGAATACCATAACCTACGTTCTGGAGTGTCTGAGAAACATGAAATAGCACAAAACTTTCAACAACGGATCTCTTGGTTCCA
>OTU_269
AAGTTGTAACAAGGTTTCCGTAGGTGAACCTGCAGAAGGATTATTACCTAGAGTTGTAGGCTTTGCCTGCTATCTCTTACCCATGTCTTTTAAGTACCTTACGTTTCCTCGGCGGGTCCGCCTGCCGATTAGACAATTTAAACCATTTGCAGTTGCAATCAGCGTCTGAAAAAACTTAATAGTTACAACTTTTAACAATAGATCTCTTGGTTCTG
>OTU_270
AAGTCGTAACAAGGTTTCCGTAGGTGAACCTGCGGAAGGATCATTACATTCAGTAGCCTAGCTACTTGTTTACACCCTTGTTTTTTGCGTACCTATTGTTTCCTCGGTGGGCTTGCCTGCCGGTTGGACAAAACTTATAACCTTTTTAAATCTTCAATCAGCGTCTGAATTATACATAATAATTACAACTTTCAACAACGGATCTCTTGGTTCTG
>OTU_271
AAGTCGTAACAAGGTCTCCGTTGGTGAACCAGCGGAGGGATCATTACTGAGTACTACACTCTCTACCCTTTGTGAACTATTATACCTGTTGCTTCGGCGGCGCCCGCGAGGGTGCCCGCCGGTCTCATCAGAATCTCTGTTTTCGAACCCGACGATACTTCTGAGTGTTCTTAGCGAACTGTCAAAACTTTTAACAACGGATCTCTTGGCTCCA
>OTU_272
AAAAGTCGTAACAAGGTCTCCGTTGGTGAACCAGCGGAGGGATCATTAAAGAGTTGCAAAACTCCCACAAACCATCGCGAACGTTACCCAGACGTCGTTGCTTCGGCGGGCTCGCCCGCCGGGGGGACGCTACCAGACTCTTGCAGTTCTTCGGCCTCTCTGAGTACGATTTTTAAATAAGTCAAAACTTTCAACAACGGATCTCTTGGTTCTG
>OTU_273
AAAAGTCGTAACAAGGTTTCCGTAGGTGAACCTGCGGAAGGATCATTACAAATCCACATGTCTCACTCACTCTGAGACCACGTCGAACTGTTCCGCTGTCGTGCGCGCTCACTGCATGTGCACACGCACGACAGCAACAATCAAACGTCACTCTGTTGCTCAACACAACACAACAAACCTAGAACAACTCATAACAATGGATCTCTAGGCTCTT
>OTU_274
AAGTCGTAACAAGGTTTCCGTAGGTGAACCTGCGGAAGGATCATTACCGAGAGTTGTAGGCTTCTGTCTACCATCTCTTACCCATGTCTTTTGCGTACTACACGTTTCCTCGGCAGGTCCGCCTGCCGTAGGACAATTTAAACCATTTGCAGTTGCAGTCAGCGTCTGAAAAACTTAATAATTACAACTTTTAACAACGGATCTCTTGGTTCTG
>OTU_275
AAGTCGTAACAAGGTTTCTGTAGGTGAACCTGCAGAAGGATCATTAGTGAATTACTAGAGCGTCCTTCGGGAGCTCGAAAAACACTTTTAAACACACAACCAAACCGTGAACTGTAAACTTTTTTAAACGTTTTATAAAGTAATAGCAAGGCTCCTGTGCATACAGGCAAATTTAAACAAATAAAACTTTCAACAACGGATGTCTTGGCTCTC
>OTU_276
AAGTCGTAACAAGGTTTCCGTAGGTGAACCTGCGGAAGGATCATTAATGAATTTAGATTGAACCATAGGCGAAAGCCAGTGGTTCTTCTTTCATATCCATAACACCTGTGCACTGTTGGATGCTTGCATCCACTTTTAAACTAAACATTATTGTAACAAATGTAGTCTTATTATAACATAATAAAACTTTCAACAACGGATCTCTTGGCTCTC
>OTU_277
AAGTCGTAACAAGGTTTCCGTAGGTGAACCTGCGGAAGGATCATTAATGAATTTTAGGACGTTCTTTTTAGAAGTCCGACCCTTTCATTTTCTTACACTGTGCACACACTTCTTTTTTACACACACTTTTAACACATTAGTATAAGAATGTAATAGTCTCTTAATTGAGCATAAACAAAATTAAAACTTTCAGCAACGGATCTCTTGGCTCTC
>OTU_278
AAGTCGTAACAAGGTTTCCGTAGGTGAACCTGCGGAAGGATCATTAACAAATCCATTTTATATATTCGTGGCTGTAGCAATTATACTACTGTTACGATATATATATATTAGCCCCGCGCAGTTCTCTGCGTGTGTGAGACACATTTTATCGTTTGACTGTCAAATACATAATTGATGAAAAACAAGCTTTTAACAATGGATCTCTAGGCTCTC
>OTU_279
AAGTCGTAACAAGGTTTCCGTAGGTGAACCTGCGGAAGGATCATTACCTGAATATGGGCTTCGGCCCTCATTCTACCCTTGTGTATCTTACCTTTGTTGTTCCCTCGGCGGGTCTCCCGCCGATGGGTACCCACAAACCCTTTTGCATTTAGCATCAAAATTCTGATAAAACATAAATAATCACAACTTTCAACAATGGATCTCTTGGTTCTG
>OTU_280
GTTCGCTGCTGCACGTGATTCTGATCAATATCACGGAATTCTTCCGTGATCCTTTGGCATGGGCGGCATTGCGTAATGAAGCGCTGAAGCCAGTGCTGGACCGGCTGAAACGGGGAGACACCTTCCGTGCGTGGAGCGCGGGATGTTCGACCGGCGAAGAAGTTTACTCCCTCGCGATTCTGCTTTCGGAGTGCCTGGGGCCGCGCATTAATG
>OTU_282
AAGTCGTAACAAGGTTTCCGTAGGTGAACCTGCGGAAGGATCATCACTGCATCCGTGCCTTATTGACACCCATTGTGGAATTTTTTTATGGTGGGGGGCGTGCCATTGGGTGCGCCGCCCGTCATCATTTTacacacacacacacacCATTTTAATATCTGAACAAAAAAAACAAAAGCACACAACTTTTAACAACGGATCTCTTGGTTCTC
>OTU_283
AAGTCGTAACAAGGTTTCCGTAGGTGAACCTGCGGAAGGATCATTACAGTTTAGGCGTGTGCTTAAGTGCACCGCTCATCTACACTGTGCGTACGCAACGTATATCTCCGGGGACGCCAGTCTCCGGAACTCAACTCAACAAACAGTTTTTTAATGTCAGTCATGAATTATACAAATATTCAAAACTTTCAACAACGGATCTCTTGGTTCTC
>OTU_284
AAAGTCGTAACAAGGTTTCCGTAGGTGAACCTGCGGAAGGATCATTAACAAAACATAAAATAAGCCTTTGTGAATTCTCCGAGTTTCCTCGGCTGGTCAGTCTGCGAGGCATTCGCGGGCCGACAAGCTCCAGGTACCGGTGATTGTATACAATAGTCATTTAAAAATATGTAATCAAATACAATTTTTAACAATGGATCTCTAGGCTCTT
>OTU_285
AAGTCGTAACAAGGTTTCCGTAGGTGAACCTGCGGAAGGATCATTAATGATTTGaaaaaaaaGTGAGCTCATGAATATGAGTTTTACTTTACACTTCTTTTAAACCCCTGTTTTAAAAATGTTTACTAGAGTGTTTTTAAAATTATAACTGTAATGGTTGTAATGAAAAAGTTTAATAATAAAACTTTCAGCAATGGATCTCTTGGTTCAG
>OTU_286
AAGTCGTAACAAGGTCTCCGTTGGTGAACCAGCGGAGGGATCATTAAAGAGTGTAAAAACTCCCTTAAACCATCGCGAACGTTACCTGGACGTCGTTGCTTCGGCGGGCTCGCCCGCCGGGGGGACGCTACCAAACTATTGCAGTCATTGGCCCCTCTGAGTATGATTTTTAAATAAGTCAAAACTTTCAACAACGGATCTCTTGGTTCTG
>OTU_287
AAGTCGTAACAAGGTTTCCGTAGGTGAACCTGCGGAAGGATCATTAATAAATGGCGAAGCTCGAAAGAGTCTAAGCTTTATATTATTCCATAACACCTGTGAACTATTTGCCTTCTTGTCATGAGAAGGTACAACCTATACAAACATAACTGTAATGAATGTAATCTATTATAACATAATACAACTTTCAACAACGGATCTCTTGGCTCTC
>OTU_288
AAAGTCGTAACAAGGTTTCCGTAGGTGAACCTGCGGAAGGATCATTAATGAATTTTAGGACTCTCTTTTTAGAGGTCCGACCCTTTCATTTCCTTACACTGTGCACACACTTCTTTTCACACATTTTAACACTATAGTATAAGAATGTAACAGTCTCTTTATTGAGCATAAATAAAAATAAAACTTTCAGCAACGGATCTCTTGGCTCTC
>OTU_289
AAAAGTCGTAACAAGGTAACCGTAGGTGAACCTGCGGTTGGATCATTAATAAATATAGAATGCCTTCAAGGCCTTTCTAACATCTTGTGAATTAGTACATGTCTCTCGGGTAGGCTAGCCTGCCCGGATAAACTTTGTATAAGAATATTGTCTaaaaaaacataaaaaaaGTAATTAAAACAACTTTTGACAACGGATCTCTAGGCTCTC
>OTU_290
AAGTCGTAACAAGGTCTCCGTAGGTGAACCTGCGGAGGGATCATTATTGAAAGTTGTGAGGGCGTAAGCCTGAACTACTTCTCTACCCATGTTATAACAATCAATTGTTGCTTCCCTGAGGAAACTCGGGGGACGCTATTAAACTTATTGTCTATATTGTCAGTACAACACAACTTTATAAAACCATCAGCAACGGATCTCTTGGTTCTG
>OTU_291
AAGTCGTAACAAGGTTTCCGTAGGTGAACCTGCGGAAGGATCATTACCGAGCTCCTGCCCTTCGGGGTAGAGACGCCACCCGTGTATACCAGACCGACGTTGCTTTGGCGGGCCCCGCGCCCGCCAGAGACCCCCCAACCCTGAGTGTTAGTGTCGTCAGAGTACTATCTAATAGTTAAAACTTTCAACAACGGATCTCTTGGTTCTG
>OTU_292
AAAAGTCGTAACAAGGTAACCGTAGGTGAACCTGCGGTTGGATCATTAACAAATATAGAAGGTCTTCAAGACCTCTCTAACCATTTGTGAATCGTTTATCGTCTCTGGCGAGTAACCCTCGCCAATTAAACTATGTATTAAACTATTGTCTATAAAAGCTTTATATCTAATTATAAACAACTTTTAACAACGGATCTCTAGGCTCTC
>OTU_293
ACGCGGGTATTGTTATAATTTGCACCGATTAAATAAGTCAGATTCTGTGTTGGGGTACGAATGCTAGGGATGCTAAAGGTGGCATAGTAATTGCTATTCACACCATCGATATCAAAGGGCTGCAAGACAAAGAGTGGGTGAGTAACAGTACGGGTACCACCGAGCAATAATCGGTCGCCTTTGGTGTCGAGGGCAAAACTATAATTC
>OTU_294
AAGTCGTAACAAGGTATCCGTAGGTGAACCTGCGGATGGATCATTACCAAGAGCCCTGAGCTTTTGCGTCTTGTGAATTGTGTCTGAGGTTGCGTCGTCGGCGATCCGTTGCCGGCGGCTCCTTTTAAACATATACAATCTGAAGAGTCTATTGAATCAATAATGCTAAACGCATACAACTTTTTGCAATGGATCTCTTGGCTCTC
>OTU_295
AAAAGTCGTAACAAGGTAACCGTAGGTGAACCTGCGGTTGGATCATTAACAAATCTAGAAGGTCTTCAAGACCTCTCTAACATTTTGTGAATCGTTTATTGTCTCTGGCGAGCTTGCTCGCCAATTAAACTTTGTATTAAACTACAGTCTATAAAAGCTTTTTATTTAATTAAAAACAACTTTTAACAACGGATCTCTAGGCTCTC
>OTU_296
AAAAGTCGTAACAAGGTCTCCGTTGGTGAACCAGCGGAGGGATCATTACCGAGTATCTACTCATAACCCTTTGTGAACCATATTGTTGCTTCGGCGGCTCGTTCTGCGAGCCCGCCGGTCCATCAGTCTCTCTGTTTATACCAACGATACTTCTGAGTGTTCTTAGCGAACTATTAAAACTTTTAACAACGGATCTCTTGGCTCTA
>OTU_297
AAGTCGTAACAAGGTTTCCGTAGGTGAACCTGCGGAAGGATCATTATCTATTATGGGGGGTCGGCGGCGTAAGCCGCAGGCTTTCTTGGAGGGAGAGTGTGGTGGAAGGGGAGATGATTCTATAAATAGATCTCTAAAAATAGACACACGTCACATCAAAAAACAAACTATATAACAACCTTCAACAACGGATATCTTGGCTCTC
>OTU_298
AAGTCGTAACAAGGTCTCCGTTGGTGAACCAGCGGAGGGATCATTACAGAGTTGAAAAACTCCTTACCATTGTGAACGAACCGCTATGCTCAGGCGAGTAGCGCTCTGTCGCTGCACGCTGAAGGCATTAAACTCTTAATTTAGTGAACATCTGAGTGGGTTATTTAATGGGTTAAAACTTTCAACAACGGATCTCTTGGTTCTG
>OTU_299
AAGTCGTAACAAGGTCTCCGTAGGTGAACCTGCGGAGGGATCATTAGCATTTTCCTTTCATATCAGGAAAGCGCGGTTTACATCGTGTCTATCTATATCAAAAACATTACATCAACGATATCATTTCATAACCACTTGAAATAATCAAACAAACTACAAAATAACAAAAACACGACTCGCAATAACGGATATCTTGGTTCTC
>OTU_301
AAGTCGTAACAAGGTTTCCGTAGGTGAACCTGCGGAAGGATCATTGAGATGTGAATTCTTAAACGTAGCTAGTGAGTATGGTTGTTTGGAATGTAACGCTTAATTCTATTATACACTTAACTTTTATTCATACGATCTGACATTCGTTAATATGTCAAGAAAACCAATGTACAACTCACAACAATGGACATCTTGGTTCTC
>OTU_302
AAGTCGTAACAAGGTCTCCGTTGGTGAACCAGCGGAGGGATCATTAGCGAGTCTAACTCTCTAAAACCATTGTGAACGAACTGCCACGTTGCTTTGGCGGGGTCAAACCCGCCGGCAGAACGCAAACTATGTTATATTTGTTTCTCTGAGTATACTTTTAATAAGTAAAAACTTTCAACAACGGATCTCTTGGTTCTG
>OTU_303
AAAAGTCGTAACAAGGTTTCCGTAGGTGAACCTGCGGAAGGATCATTAACAAATTCTAACACAATTGTTTCCCTCTGAAGAAGGGTGCAAGCCTTTCTTCGAGGTGTTCAAACACATACACTTTTGATTGACAACACACCGATTGATACCATTTAAGGTTTAATTAGACAACTTTTAACAATGGATCTCTTGGCTCTT
>OTU_304
AAGTCGTAACAAGGTTTCCGTAGGTGAACCTGCGGAAGGATCATTGGTACtttttttttGAGGAATGGGGAAGTTGGAGAGGTTTGGTTTGTTTTTTTGGAAATGGCCTTTTAACGATAGAGTAATGATTTGAAAGACTTTACCAATTATATTCAAAAAAGAGAAAAACAACTCTCGGCAATGGATATCTTGGTTCTC
>OTU_305
AAGTCGTAACAAGGTCTCCGTTGGTGAACCAGCGGAGGGATCATTAGCGAGTATAACTCTCTAACACCATTGTGAACGAACTGCCAACGTTGCTTCGGCGGGGTAACCCGCCGACAGAACGCAAACTCTGTACTATTTGTATCTCTGAGTAAACTTTTAATAAGTTAAAACTTTCAACAACGGATCTCTTGGTTCTG
>OTU_306
AAGTCGTAACAAGGTTTCCGTAGGTGAACCTGCGGAAGGATCATTaaaaaaaaaTTTAATGAATGTCGGGGGGTTTTTCTGCCTCCCGAGTATTCAACCAACCCGCTCGTGTATTTGTACcaaacaaacaaaattttttaaaattaataaaataattaataaaaaaaaaCTTTCAACAACGGATCTCTTGGCTCTC
>OTU_307
AAGTCGTAACAAGGTTTTCGTAGGTGAACCTGCGGAAGGATCATTAATGAAGAACAAGAGCGCACTTTATTGTGGCTCGACCCCCTTCATCATCCATCACCCTGTGCACTGTATACCTTTTTTAGACTCTACAAGTCAAAGGATGTACTACTTTAATAAAGTAACAAAACTTTCAACAACGGATCTCTTGGTTCTC
>OTU_308
AAAGTCGTAACAAGGTTTCCGTAGGTGAACCTGCGGAAGGATCATTGGTACttttttttGAGGAATGGGGAAGTTGGAGAGGTTTGGTTTGTTTTTGCAAATGGCCTTTTAACAAATATAGATGATTTGAAGACTTTTACCAATTATATTCAAAAAAGAGAAAAACAACTCTCGGCAATGGATATCTTGGTTCTC
>OTU_309
AAGTCGTAACAAGGTTTCCGTAGGTGAACCTGCGGAAGGATCATTAATGATTGACCGAAAGGTCTTATCTTAACATCCCTCACCTCTGTGAACCGTTTGACCTCCGGGTCTAACAAACTATACAAACATCAGTGTAATGAACGTCAAGTTATTTTAACAAAAACAAAACTTTCAACAACGGATCTCTTGGCTCTC
>OTU_310
AAAGTCGTAACAAGGTTTCCGTAGGTGAACCTGCGGAAGGATCATTAGTGATTAATTATTGAGTGTAAAAAACTCATAATCTTCTATACAAACCACTGTTTTAAAATGTTTACTAGAATGTCCAAGCAGTTAAGCTGTTGAAATATTAAAAGTTTAATAAAACTTTCAGCAACGGATCTCTTGGTTCAG
>OTU_311
AAAGTCGTAACAAGGTTTCCGTAGGTGAACCTGCGGAAGGATCATTAGTGATTTGCCTTCGGGCTAAACTATATCCATAACACCTGTGAACTGTTGATTGACTTCGGTCAATATTTTTACAAACATTGTGTAATGAACGTCATGTTATAATAACAAATATAACTTTCAACAACGGATCTCTTGGCTCTC
>OTU_312
AAAGTCGTAACAAGGTTTCCGTAGGTGAACCTGCGGAAGGATCATCATTGAATAATCCGAATCCTTACACACCCTGTGCCATGTTATGTGTGGTTGATTCTGCACATATTTTTTTAATCTATACTCGATATCAACTTTGAATAATAGTAAATTAGACACAACTTTTAACAACGGATCTCTTGGTTCTC
>OTU_314
AAGTCGTAACAAGGTTTCCGTAGGTGAACCTGCGGAAGGATCATTATTGATTGGTCGAAAGACCTTATCAGATTCTACCACCTCTGTGAACCGTTGACCTCCGGGTTAATAATCAAACATCAGTGTAACGAACGTAAGAGTATCTTAATTAAACAAAACTTTTAACAACGGATCTCTTGGCTCTC
>OTU_315
AAGTCGTAACAAGGTTTCCGTAGGTGAACCTGCGGAAGGATCATTATTGAATATGTCATTTTGAATGACAATCTTCTTTACAAACCCCTGTTTAAAAATGTTTACTAGAATGTTTATGTAGTTTTTTTATACTACAAAATTTGAAAGCTCTATTAAAACTTTCAGCAATGGATCTCTTGGTTCAG
>OTU_316
AAGTCGTAACAAGGTTTCCGTAGGTGAACCTGCGGAAGGATCATTAGTGAACGCCCTCACGGGCTTAACTATCCAACCAACCTCTGTGAACCGTCGCCCTCGGGTGCTTATAACAAACTATAACAGTCATGAACGTAGTATACAAAAACTAAACACAACTTTCAACAACGGATCTCTTGGCTCTC
>OTU_317
AAGTCGTAACAAGGTTTCCGTAGGTGAACCTGCGGAAGGATCATTAACAAAGTTCGCTTCTCCGAAGCAACTGATCTCTAACACCTGTGCATCTTGTCGCTCCGGCGATATTATACAAACATCAGTGTAAAGAATGTAATTTATCATAACAAATACAACTTTCAACAACGGATCTCTTGGCTCTC
>OTU_318
AAGTCGTAACAAGGTTTCCGTAGGTGAACCTGCGGAAGGATCATTAATAAATGTTGCTTCGGCAACTTTATAATCCTTTAACACCTGTGCATCTTGTCGCTCCGGCGATATTATACAAACAACAGTGTAAAGAATGTAATTTATTATAACAAATACAACTTTCAACAACGGATCTCTTGGCTCTC
>OTU_319
AAAAGTCGTAACAAGGTTTCCGTAGGTGAACCTGCGGAAGGATCATTACAAATTATGGCGAACCTCGCGTTTCGCGAGGTCTTGCGTCCATTTTTTTATATTTAAAACATCCCACTCTTTAAAAATATTTATCTAATGATAAAAATAAAAAAGATCACTTTCAACAACGGATCTCTTGGCTCTC
>OTU_320
AAGTCGTAACAAGGTTTCCGTAGGTGAACCTGCGGAAGGATCATTACTGTGATTTAGTACTACACTGCGTGAGCGGAACGAAAACAAAAACACCTAAAATGTGGAATATAGCATATAGTCGACAAGAGAAATCTACGAAAAACAAACAAAACTTTCAACAACGGATCTCTTGGTTCTC
>OTU_321
AAGTCATAACAAGGTTTCCGTAGGTGAACCTGCGGAAGGATCATTCTAGATTTCATCTATGAATACACACACACCGTGAACTGTTGCCCTCGTGGCATCTTTTACAAACTTGATGGTCTTGAACGTAAATAAAACATAATTAAATACAACTTTCAACAACGGATCTCTTGGCTCTC
>OTU_322
AAGTCGTAACAAGGTTTCCGTAGGTGAACCTGCGGAAGGATCATTACTGTGATTATACCAACACACATGCGTGAGCGCACACAACACACAAACACGAGTAGCAGCAGTCAAGTTCTGGCAACAGGACAGCAAACAAGAAACAAAACTTTCAACAACGGATCTCTTGGTTCTC
>OTU_323
AAAGTCGTAACAAGGTAACCGTAGGTGAACCTGCGGTTGGATCATTAATTTGTTTAATTGATTATGAATTTGTTTGATAGTTTGTAGTATTTTGTTTATTATTGTATAGTTTAAAGTAGACTTATAATTGATAAGGGATAAAAACTTTTGACAACGGATCTCTTGGTTCTC
>OTU_324
AAGTCGTAACAAGGTTTCCGTAGGTGAACCTGCGGAAGGATCATTAGAGATGCGGCGTGAGCCGTCAAACCAAAAACACTGTGAACCGTGGCCTCGGCCTCTCAAACTATCTGTACAGAACGTAATCATGATAATCATCATAACTTTCAACAACGGATCTCTTGGCTCTC
>OTU_325
AAAGTCGTAACAAGGTTTCCGTAGGTGAACCTGCGGAAGGATCATTAACAAATCAGCAACCACGGTTGCTTAAACCTTTGTGAATTGCGCGCAGCTTGCTGCGTTTGTCTTTACATTAGTTTATTATACAAAAATATTACAATTTTTAACAATGGATCTCTAGGCTCTT
>OTU_326
AAGTCGTAACAAGGTTTCCGTAGGTGAACCTGCGGAAGGATCATTAATGGTTAGTGAACGAAGTGAATGAGGGGGTGGAGCGCAGTCCCCCGGACTACCCACCCCACAAACAAAAACGAACCCACACATCCACAAAACTCTCAACAACGGATCTCTAGGCTCTC
>OTU_327
AAGTCGTAACAAGGTTTCCGTAGGTGAACCTGCGGAAGGATCATTAATGAATAAACTTGGTCGAGTTGTTGCTGGTCCTTCGGGGCATGTGCACGCTTTATGTTAACAATAAATTTGTAAAAAAATTTATATTCAACCCTAAGCGGGGGATCACTTGGTTTGT
>OTU_328
AAGTCGTAACAAGGTTTCCGTAGGTGAACCTGCGGAAGGATCATTACTGTGAATATAACTTCCACACATGCGTGAGCGCACAAAACACACAAACCGTGAGTATTTCTAGTCGaaaacaaaacaaaaaatacaaaaCTTTCAACAACGGATCTCTTGGTTCTC
>OTU_329
AAGTCGTAACAAGGTTTCCGTAGGTGAACCTGCGGAAGGATCATTACTGTGATTTATATCTTATACACATGCGTGAGCGCACCAAACACCTAAAATTGTAATAATACCAGTCACTAAGTTTTAACAAAACAAAACTTTCAACAACGGATCTCTTGGTTCTC
>OTU_330
AAGTCGTAACAAGGTTTCCGTAGGTGAACCTGCGGAAGGATCATTACTGTGATATACTTTCTACACGGCGTGAGCGCACTAAACACCTAAACGTATGTACCAGCAGTCAGCAAGTTTTAACAAAACAAAACTTTCAACAACGGATCTCTTGGTTCTC
>OTU_331
AAGTCGTAACAAGGTTTCCGTAGGTGAACCTGCGGAAGGATCATTACTGTGATATAAACATCCACACACGTGGGCGCAACAAACACATCAACCATAATACCAGCTTCAAACATACAAAGTTTAAACAAAACTTTCAACAACGGATCTCTTGGTTCTC
>OTU_332
AAGTCGTAACAAGGTTTCCGTAGGTGAACCTGCGGAAGGATCATTACTGTGATTATTGTTCCACACTGCGTGAGCGCACACAACACACAAACACGTATACTAGTTCAGGAGTTTTTATTTTAACACAAAACTTTCAACAACGGATCTCTTGGTTCTC
>OTU_333
AAGTCGTAACAAGGTTTCCGTAGGTGAACCTGCGGAAGGATCATTAAAGATACTTATTTACACACTGGATACGATACCATaaacaaaacaaacttttatttttttcaataaaaacaaaaaaaatcaaaaCTTTCAACAACGGATCTCTTGGTTCTC
>OTU_334
AAGTCGTAACAAGGTTTCCGTAGGTGAACCTGCGGAAGGATCATTACTGTGGATATACTTTCCACACTGCGTGCGCGTAACAAACCCCTAAACATGAATAACCCAGTCAAGAATCCATAAGAATAAAACTTTCAACAACGGATCTCTTGGTTCTC
>OTU_335
AAGTCGTAACAAGGTTTCCGTAGGTGAACCTGCGGAAGGATCATTACTGTGATAAACTTTCCACACTGCGTGCGCGTAACAAACCCCTAAACACGAATAAGCCAGTCAAGAATCCACAAGAATAAAACTTTCAACAACGGATCTCTTGGTTCTC
>OTU_336
AAGTCGTAACAAGGTTTCCGTAGGTGAACCTGCGGAAGGATCATTACTGTGATAAACTTCTACACTGCGTGCGCGTAACAAACCCCTAAACATGAATACCTCAGTCAAGAATCCACAAGAATAAAACTTTCAACAACGGATCTCTTGGTTCTC
>OTU_337
AAAAGTCGTAACAAGGTTTCCGTAGGTGAACCTGCGGAAGGATCAATACACGAATGGAGGGGAGCGAGAGATGCGTTGAAACAGCGAGATACACGATATGCCAACAATTATCACAACCCTATACAACTCATAACATTGGATCTCTGGGCTCTT
>OTU_338
GCGGTGCCAGCCACCAGAGTGGCGCCGGGGGTGATATCGCCAGCCGTCTGCACAGCGAGCGGCTGGCCATCGGAGGCACCGTTGAGGGCGATGCCGCCCGTGTTGTCGAGCGCGGTGTCGTCGCTGTCCGCCAGCTTCCACTTGTTGGTGGCA
>OTU_339
AAGTCGTAACAAGGTTTCCGTAGGTGAACCTGCGGAAGGATCATTAAAGATACTTATTTACACACTGGATACGATACCATAAACAAAATCAAttttttttCTTCAATACAACAAAAAAATCAAAACTTTCAACAACGGATCTCTTGGTTCTC
>OTU_340
AAGTCGTAACAAGGTTTCCGTAGGTGAACCTGCGGAAGGATCATTAAAGATACTTATTACACACTGGATACGATACCGAAACAAATAATATTGCATTTCAACCAAACTaaaaaaaaTCAAAACTTTCAACAACGGATCTCTTGGTTCTC
>OTU_341
AAGTCGTAACAAGGTTTCCGTAGGTGAACCTGCGGAAGGATCATTATTGAtttttttttgtttgtgtgaattttttttagtatttttAAACCAAAACCGAGCTCAGAATCCATGTTAAAACTTTCAACAACGGATCTCTTGGTTCTC
>OTU_342
AAGTCGTAACAAGGTTTCCGTAGGTGAACCTGCGGAAGGATCATTAAAATTTATTGTTTACATTGTTTTTGAAGCAAACTTAAAAAACCTTTAAATTTCAATTTCTTTAAAAATCAAAACTTTCAACAACGGATCTCTTGGTTCTC
>OTU_343
AAGTCGTAACAAGGTTTCCGTAGGTGAACCTGCGGAAGGATCATTAAAGATAGTTATTACACACTGGATACGATACCGAAACAACTAATATTGCATTTCAACCAAACTAAAAATCAAAACTTTCAACAACGGATCTCTTGGTTCTC
>OTU_344
AAAAGTCGTAACAAGGTTTCCGTAGGTGAACCTGCGGAAGGATCATTAGAGAATACATTACACACTGGGTACGATACCACAACAACAAAACTATTTATCGAAACTTACAAAAATCAAAACTTTCAACAACGGATCTCTTGGTTCTC
>OTU_345
AAGTCGTAACAAGGTTTCCGTAGGTGAACCTGCGGAAGGATCATTAAAGATACTTATTTACACACTGGATACGATACCATAAACAAAACTATTTATCGAAACTTACAAAAATCAAAACTTTCAACAACGGATCTCTTGGTTCTC
>OTU_346
AAGTCGTAACAAGGTTTCCGTAGGTGAACCTGCGGAAGGATCATTAAGAATTGATAATATTTGTGAAATTTACACAGCAAACAATAATCATACAATCAAAACAAAAATAATCAAAACTTTTAACAATGGATCTCTTGGTTCTC
